# Supplementary material for: Timing of organogenesis support basal position of turtles in the amniote tree of life
Source: BMC Evol Biol. 2009 Apr 23;9:82. doi: 10.1186/1471-2148-9-82 (PMC2679012; doi:10.1186/1471-2148-9-82)
Supplement: Additional file 2 — turtles.ep.nex. Nexus data file containing the event paired matrix for all observed species (open i.e. with PAUP* or Mesquite software). Based on the rank table (Table S4), the event pairs were generated with eventpairsim.pl (see Table S5): The timing of two events (ranks) is compared among each other, generating an event pair: When event A occurs before B the event pair is coded as state "0". When event A and event B occur at the same time the event pair is coded as state "1" (simultaneity). When event A occurs after event B the event pair is coded as state "2". [file 1471-2148-9-82-S2.nex]

#NEXUS
[written Tue Apr 21 16:09:37 CEST 2009 by Mesquite  version 1.12 (build h66) at pim-pc019/192.168.2.20]

BEGIN TAXA;
	TITLE Untitled_Taxa_Block;
	DIMENSIONS NTAX=23;
	TAXLABELS
		'Ambystoma_mexicanum' 'Tachyglossus_aculeatus' 'Didelphis_virginiana' 'Dasypus_hybridus' 'Gallus_gallus' 'Alligator_mississippiensis' 'Sphenodon_puctatus' 'Lacerta_vivipara ' 'Caretta_caretta' 'Chelonia_mydas' 'Dermochelys_coriacea' 'Eretmochelys_imbricata' 'Lepidochelys_olivacea' 'Natator_depressa' 'Chelydra_serpentina' 'Chrysemys_picta' 'Graptemys_nigrinoda' 'Trachemys_scripta' 'Testudo_hermanni' 'Apalone_spinifera' 'Carettochelys_insculpta' 'Pelodiscus_sinensis' 'Emydura_subglobosa' 
	;

END;


BEGIN CHARACTERS;
	TITLE  Untitled_Character_Matrix;
	DIMENSIONS  NCHAR=5356;
	FORMAT DATATYPE = STANDARD GAP = - MISSING = ? SYMBOLS = "  0 1 2";
	CHARSTATELABELS 
		1 '2/1', 2 '3/1', 3 '3/2', 4 '4/1', 5 '4/2', 6 '4/3', 7 '5/1', 8 '5/2', 9 '5/3', 10 '5/4', 11 '6/1', 12 '6/2', 13 '6/3', 14 '6/4', 15 '6/5', 16 '7/1', 17 '7/2', 18 '7/3', 19 '7/4', 20 '7/5', 21 '7/6', 22 '8/1', 23 '8/2', 24 '8/3', 25 '8/4', 26 '8/5', 27 '8/6', 28 '8/7', 29 '9/1', 30 '9/2', 31 '9/3', 32 '9/4', 33 '9/5', 34 '9/6', 35 '9/7', 36 '9/8', 37 '10/1', 38 '10/2', 39 '10/3', 40 '10/4', 41 '10/5', 42 '10/6', 43 '10/7', 44 '10/8', 45 '10/9', 46 '11/1', 47 '11/2', 48 '11/3', 49 '11/4', 50 '11/5', 51 '11/6', 52 '11/7', 53 '11/8', 54 '11/9', 55 '11/10', 56 '12/1', 57 '12/2', 58 '12/3', 59 '12/4', 60 '12/5', 61 '12/6', 62 '12/7', 63 '12/8', 64 '12/9', 65 '12/10', 66 '12/11', 67 '13/1', 68 '13/2', 69 '13/3', 70 '13/4', 71 '13/5', 72 '13/6', 73 '13/7', 74 '13/8', 75 '13/9', 76 '13/10', 77 '13/11', 78 '13/12', 79 '14/1', 80 '14/2', 81 '14/3', 82 '14/4', 83 '14/5', 84 '14/6', 85 '14/7', 86 '14/8', 87 '14/9', 88 '14/10', 89 '14/11', 90 '14/12', 91 '14/13', 92 '15/1', 93 '15/2', 94 '15/3', 95 '15/4', 96 '15/5', 97 '15/6', 98 '15/7', 99 '15/8', 100 '15/9', 101 '15/10', 102 '15/11', 103 '15/12', 104 '15/13', 105 '15/14', 106 '16/1', 107 '16/2', 108 '16/3', 109 '16/4', 110 '16/5', 111 '16/6', 112 '16/7', 113 '16/8', 114 '16/9', 115 '16/10', 116 '16/11', 117 '16/12', 118 '16/13', 119 '16/14', 120 '16/15', 121 '17/1', 122 '17/2', 123 '17/3', 124 '17/4', 125 '17/5', 126 '17/6', 127 '17/7', 128 '17/8', 129 '17/9', 130 '17/10', 131 '17/11', 132 '17/12', 133 '17/13', 134 '17/14', 135 '17/15', 136 '17/16', 137 '18/1', 138 '18/2', 139 '18/3', 140 '18/4', 141 '18/5', 142 '18/6', 143 '18/7', 144 '18/8', 145 '18/9', 146 '18/10', 147 '18/11', 148 '18/12', 149 '18/13', 150 '18/14', 151 '18/15', 152 '18/16', 153 '18/17', 154 '19/1', 155 '19/2', 156 '19/3', 157 '19/4', 158 '19/5', 159 '19/6', 160 '19/7', 161 '19/8', 162 '19/9', 163 '19/10', 164 '19/11', 165 '19/12', 166 '19/13', 167 '19/14', 168 '19/15', 169 '19/16', 170 '19/17', 171 '19/18', 172 '20/1', 173 '20/2', 174 '20/3', 175 '20/4', 176 '20/5', 177 '20/6', 178 '20/7', 179 '20/8', 180 '20/9', 181 '20/10', 182 '20/11', 183 '20/12', 184 '20/13', 185 '20/14', 186 '20/15', 187 '20/16', 188 '20/17', 189 '20/18', 190 '20/19', 191 '21/1', 192 '21/2', 193 '21/3', 194 '21/4', 195 '21/5', 196 '21/6', 197 '21/7', 198 '21/8', 199 '21/9', 200 '21/10', 201 '21/11', 202 '21/12', 203 '21/13', 204 '21/14', 205 '21/15', 206 '21/16', 207 '21/17', 208 '21/18', 209 '21/19', 210 '21/20', 211 '22/1', 212 '22/2', 213 '22/3', 214 '22/4', 215 '22/5', 216 '22/6', 217 '22/7', 218 '22/8', 219 '22/9', 220 '22/10', 221 '22/11', 222 '22/12', 223 '22/13', 224 '22/14', 225 '22/15', 226 '22/16', 227 '22/17', 228 '22/18', 229 '22/19', 230 '22/20', 231 '22/21', 232 '23/1', 233 '23/2', 234 '23/3', 235 '23/4', 236 '23/5', 237 '23/6', 238 '23/7', 239 '23/8', 240 '23/9', 241 '23/10', 242 '23/11', 243 '23/12', 244 '23/13', 245 '23/14', 246 '23/15', 247 '23/16', 248 '23/17', 249 '23/18', 250 '23/19', 251 '23/20', 252 '23/21', 253 '23/22', 254 '24/1', 255 '24/2', 256 '24/3', 257 '24/4', 258 '24/5', 259 '24/6', 260 '24/7', 261 '24/8', 262 '24/9', 263 '24/10', 264 '24/11', 265 '24/12', 266 '24/13', 267 '24/14', 268 '24/15', 269 '24/16', 270 '24/17', 271 '24/18', 272 '24/19', 273 '24/20', 274 '24/21', 275 '24/22', 276 '24/23', 277 '25/1', 278 '25/2', 279 '25/3', 280 '25/4', 281 '25/5', 282 '25/6', 283 '25/7', 284 '25/8', 285 '25/9', 286 '25/10', 287 '25/11', 288 '25/12', 289 '25/13', 290 '25/14', 291 '25/15', 292 '25/16', 293 '25/17', 294 '25/18', 295 '25/19', 296 '25/20', 297 '25/21', 298 '25/22', 299 '25/23', 300 '25/24', 301 '26/1', 302 '26/2', 303 '26/3', 304 '26/4', 305 '26/5', 306 '26/6', 307 '26/7', 308 '26/8', 309 '26/9', 310 '26/10', 311 '26/11', 312 '26/12', 313 '26/13', 314 '26/14', 315 '26/15', 316 '26/16', 317 '26/17', 318 '26/18', 319 '26/19', 320 '26/20', 321 '26/21', 322 '26/22', 323 '26/23', 324 '26/24', 325 '26/25', 326 '27/1', 327 '27/2', 328 '27/3', 329 '27/4', 330 '27/5', 331 '27/6', 332 '27/7', 333 '27/8', 334 '27/9', 335 '27/10', 336 '27/11', 337 '27/12', 338 '27/13', 339 '27/14', 340 '27/15', 341 '27/16', 342 '27/17', 343 '27/18', 344 '27/19', 345 '27/20', 346 '27/21', 347 '27/22', 348 '27/23', 349 '27/24', 350 '27/25', 351 '27/26', 352 '28/1', 353 '28/2', 354 '28/3', 355 '28/4', 356 '28/5', 357 '28/6', 358 '28/7', 359 '28/8', 360 '28/9', 361 '28/10', 362 '28/11', 363 '28/12', 364 '28/13', 365 '28/14', 366 '28/15', 367 '28/16', 368 '28/17', 369 '28/18', 370 '28/19', 371 '28/20', 372 '28/21', 373 '28/22', 374 '28/23', 375 '28/24', 376 '28/25', 377 '28/26', 378 '28/27', 379 '29/1', 380 '29/2', 381 '29/3', 382 '29/4', 383 '29/5', 384 '29/6', 385 '29/7', 386 '29/8', 387 '29/9', 388 '29/10', 389 '29/11', 390 '29/12', 391 '29/13', 392 '29/14', 393 '29/15', 394 '29/16', 395 '29/17', 396 '29/18', 397 '29/19', 398 '29/20', 399 '29/21', 400 '29/22', 401 '29/23', 402 '29/24', 403 '29/25', 404 '29/26', 405 '29/27', 406 '29/28', 407 '30/1', 408 '30/2', 409 '30/3', 410 '30/4', 411 '30/5', 412 '30/6', 413 '30/7', 414 '30/8', 415 '30/9', 416 '30/10', 417 '30/11', 418 '30/12', 419 '30/13', 420 '30/14', 421 '30/15', 422 '30/16', 423 '30/17', 424 '30/18', 425 '30/19', 426 '30/20', 427 '30/21', 428 '30/22', 429 '30/23', 430 '30/24', 431 '30/25', 432 '30/26', 433 '30/27', 434 '30/28', 435 '30/29', 436 '31/1', 437 '31/2', 438 '31/3', 439 '31/4', 440 '31/5', 441 '31/6', 442 '31/7', 443 '31/8', 444 '31/9', 445 '31/10', 446 '31/11', 447 '31/12', 448 '31/13', 449 '31/14', 450 '31/15', 451 '31/16', 452 '31/17', 453 '31/18', 454 '31/19', 455 '31/20', 456 '31/21', 457 '31/22', 458 '31/23', 459 '31/24', 460 '31/25', 461 '31/26', 462 '31/27', 463 '31/28', 464 '31/29', 465 '31/30', 466 '32/1', 467 '32/2', 468 '32/3', 469 '32/4', 470 '32/5', 471 '32/6', 472 '32/7', 473 '32/8', 474 '32/9', 475 '32/10', 476 '32/11', 477 '32/12', 478 '32/13', 479 '32/14', 480 '32/15', 481 '32/16', 482 '32/17', 483 '32/18', 484 '32/19', 485 '32/20', 486 '32/21', 487 '32/22', 488 '32/23', 489 '32/24', 490 '32/25', 491 '32/26', 492 '32/27', 493 '32/28', 494 '32/29', 495 '32/30', 496 '32/31', 497 '33/1', 498 '33/2', 499 '33/3', 500 '33/4', 501 '33/5', 502 '33/6', 503 '33/7', 504 '33/8', 505 '33/9', 506 '33/10', 507 '33/11', 508 '33/12', 509 '33/13', 510 '33/14', 511 '33/15', 512 '33/16', 513 '33/17', 514 '33/18', 515 '33/19', 516 '33/20', 517 '33/21', 518 '33/22', 519 '33/23', 520 '33/24', 521 '33/25', 522 '33/26', 523 '33/27', 524 '33/28', 525 '33/29', 526 '33/30', 527 '33/31', 528 '33/32', 529 '34/1', 530 '34/2', 531 '34/3', 532 '34/4', 533 '34/5', 534 '34/6', 535 '34/7', 536 '34/8', 537 '34/9', 538 '34/10', 539 '34/11', 540 '34/12', 541 '34/13', 542 '34/14', 543 '34/15', 544 '34/16', 545 '34/17', 546 '34/18', 547 '34/19', 548 '34/20', 549 '34/21', 550 '34/22', 551 '34/23', 552 '34/24', 553 '34/25', 554 '34/26', 555 '34/27', 556 '34/28', 557 '34/29', 558 '34/30', 559 '34/31', 560 '34/32', 561 '34/33', 562 '35/1', 563 '35/2', 564 '35/3', 565 '35/4', 566 '35/5', 567 '35/6', 568 '35/7', 569 '35/8', 570 '35/9', 571 '35/10', 572 '35/11', 573 '35/12', 574 '35/13', 575 '35/14', 576 '35/15', 577 '35/16', 578 '35/17', 579 '35/18', 580 '35/19', 581 '35/20', 582 '35/21', 583 '35/22', 584 '35/23', 585 '35/24', 586 '35/25', 587 '35/26', 588 '35/27', 589 '35/28', 590 '35/29', 591 '35/30', 592 '35/31', 593 '35/32', 594 '35/33', 595 '35/34', 596 '36/1', 597 '36/2', 598 '36/3', 599 '36/4', 600 '36/5', 601 '36/6', 602 '36/7', 603 '36/8', 604 '36/9', 605 '36/10', 606 '36/11', 607 '36/12', 608 '36/13', 609 '36/14', 610 '36/15', 611 '36/16', 612 '36/17', 613 '36/18', 614 '36/19', 615 '36/20', 616 '36/21', 617 '36/22', 618 '36/23', 619 '36/24', 620 '36/25', 621 '36/26', 622 '36/27', 623 '36/28', 624 '36/29', 625 '36/30', 626 '36/31', 627 '36/32', 628 '36/33', 629 '36/34', 630 '36/35', 631 '37/1', 632 '37/2', 633 '37/3', 634 '37/4', 635 '37/5', 636 '37/6', 637 '37/7', 638 '37/8', 639 '37/9', 640 '37/10', 641 '37/11', 642 '37/12', 643 '37/13', 644 '37/14', 645 '37/15', 646 '37/16', 647 '37/17', 648 '37/18', 649 '37/19', 650 '37/20', 651 '37/21', 652 '37/22', 653 '37/23', 654 '37/24', 655 '37/25', 656 '37/26', 657 '37/27', 658 '37/28', 659 '37/29', 660 '37/30', 661 '37/31', 662 '37/32', 663 '37/33', 664 '37/34', 665 '37/35', 666 '37/36', 667 '38/1', 668 '38/2', 669 '38/3', 670 '38/4', 671 '38/5', 672 '38/6', 673 '38/7', 674 '38/8', 675 '38/9', 676 '38/10', 677 '38/11', 678 '38/12', 679 '38/13', 680 '38/14', 681 '38/15', 682 '38/16', 683 '38/17', 684 '38/18', 685 '38/19', 686 '38/20', 687 '38/21', 688 '38/22', 689 '38/23', 690 '38/24', 691 '38/25', 692 '38/26', 693 '38/27', 694 '38/28', 695 '38/29', 696 '38/30', 697 '38/31', 698 '38/32', 699 '38/33', 700 '38/34', 701 '38/35', 702 '38/36', 703 '38/37', 704 '39/1', 705 '39/2', 706 '39/3', 707 '39/4', 708 '39/5', 709 '39/6', 710 '39/7', 711 '39/8', 712 '39/9', 713 '39/10', 714 '39/11', 715 '39/12', 716 '39/13', 717 '39/14', 718 '39/15', 719 '39/16', 720 '39/17', 721 '39/18', 722 '39/19', 723 '39/20', 724 '39/21', 725 '39/22', 726 '39/23', 727 '39/24', 728 '39/25', 729 '39/26', 730 '39/27', 731 '39/28', 732 '39/29', 733 '39/30', 734 '39/31', 735 '39/32', 736 '39/33', 737 '39/34', 738 '39/35', 739 '39/36', 740 '39/37', 741 '39/38', 742 '40/1', 743 '40/2', 744 '40/3', 745 '40/4', 746 '40/5', 747 '40/6', 748 '40/7', 749 '40/8', 750 '40/9', 751 '40/10', 752 '40/11', 753 '40/12', 754 '40/13', 755 '40/14', 756 '40/15', 757 '40/16', 758 '40/17', 759 '40/18', 760 '40/19', 761 '40/20', 762 '40/21', 763 '40/22', 764 '40/23', 765 '40/24', 766 '40/25', 767 '40/26', 768 '40/27', 769 '40/28', 770 '40/29', 771 '40/30', 772 '40/31', 773 '40/32', 774 '40/33', 775 '40/34', 776 '40/35', 777 '40/36', 778 '40/37', 779 '40/38', 780 '40/39', 781 '41/1', 782 '41/2', 783 '41/3', 784 '41/4', 785 '41/5', 786 '41/6', 787 '41/7', 788 '41/8', 789 '41/9', 790 '41/10', 791 '41/11', 792 '41/12', 793 '41/13', 794 '41/14', 795 '41/15', 796 '41/16', 797 '41/17', 798 '41/18', 799 '41/19', 800 '41/20', 801 '41/21', 802 '41/22', 803 '41/23', 804 '41/24', 805 '41/25', 806 '41/26', 807 '41/27', 808 '41/28', 809 '41/29', 810 '41/30', 811 '41/31', 812 '41/32', 813 '41/33', 814 '41/34', 815 '41/35', 816 '41/36', 817 '41/37', 818 '41/38', 819 '41/39', 820 '41/40', 821 '42/1', 822 '42/2', 823 '42/3', 824 '42/4', 825 '42/5', 826 '42/6', 827 '42/7', 828 '42/8', 829 '42/9', 830 '42/10', 831 '42/11', 832 '42/12', 833 '42/13', 834 '42/14', 835 '42/15', 836 '42/16', 837 '42/17', 838 '42/18', 839 '42/19', 840 '42/20', 841 '42/21', 842 '42/22', 843 '42/23', 844 '42/24', 845 '42/25', 846 '42/26', 847 '42/27', 848 '42/28', 849 '42/29', 850 '42/30', 851 '42/31', 852 '42/32', 853 '42/33', 854 '42/34', 855 '42/35', 856 '42/36', 857 '42/37', 858 '42/38', 859 '42/39', 860 '42/40', 861 '42/41', 862 '43/1', 863 '43/2', 864 '43/3', 865 '43/4', 866 '43/5', 867 '43/6', 868 '43/7', 869 '43/8', 870 '43/9', 871 '43/10', 872 '43/11', 873 '43/12', 874 '43/13', 875 '43/14', 876 '43/15', 877 '43/16', 878 '43/17', 879 '43/18', 880 '43/19', 881 '43/20', 882 '43/21', 883 '43/22', 884 '43/23', 885 '43/24', 886 '43/25', 887 '43/26', 888 '43/27', 889 '43/28', 890 '43/29', 891 '43/30', 892 '43/31', 893 '43/32', 894 '43/33', 895 '43/34', 896 '43/35', 897 '43/36', 898 '43/37', 899 '43/38', 900 '43/39', 901 '43/40', 902 '43/41', 903 '43/42', 904 '44/1', 905 '44/2', 906 '44/3', 907 '44/4', 908 '44/5', 909 '44/6', 910 '44/7', 911 '44/8', 912 '44/9', 913 '44/10', 914 '44/11', 915 '44/12', 916 '44/13', 917 '44/14', 918 '44/15', 919 '44/16', 920 '44/17', 921 '44/18', 922 '44/19', 923 '44/20', 924 '44/21', 925 '44/22', 926 '44/23', 927 '44/24', 928 '44/25', 929 '44/26', 930 '44/27', 931 '44/28', 932 '44/29', 933 '44/30', 934 '44/31', 935 '44/32', 936 '44/33', 937 '44/34', 938 '44/35', 939 '44/36', 940 '44/37', 941 '44/38', 942 '44/39', 943 '44/40', 944 '44/41', 945 '44/42', 946 '44/43', 947 '45/1', 948 '45/2', 949 '45/3', 950 '45/4', 951 '45/5', 952 '45/6', 953 '45/7', 954 '45/8', 955 '45/9', 956 '45/10', 957 '45/11', 958 '45/12', 959 '45/13', 960 '45/14', 961 '45/15', 962 '45/16', 963 '45/17', 964 '45/18', 965 '45/19', 966 '45/20', 967 '45/21', 968 '45/22', 969 '45/23', 970 '45/24', 971 '45/25', 972 '45/26', 973 '45/27', 974 '45/28', 975 '45/29', 976 '45/30', 977 '45/31', 978 '45/32', 979 '45/33', 980 '45/34', 981 '45/35', 982 '45/36', 983 '45/37', 984 '45/38', 985 '45/39', 986 '45/40', 987 '45/41', 988 '45/42', 989 '45/43', 990 '45/44', 991 '46/1', 992 '46/2', 993 '46/3', 994 '46/4', 995 '46/5', 996 '46/6', 997 '46/7', 998 '46/8', 999 '46/9', 1000 '46/10', 1001 '46/11', 1002 '46/12', 1003 '46/13', 1004 '46/14', 1005 '46/15', 1006 '46/16', 1007 '46/17', 1008 '46/18', 1009 '46/19', 1010 '46/20', 1011 '46/21', 1012 '46/22', 1013 '46/23', 1014 '46/24', 1015 '46/25', 1016 '46/26', 1017 '46/27', 1018 '46/28', 1019 '46/29', 1020 '46/30', 1021 '46/31', 1022 '46/32', 1023 '46/33', 1024 '46/34', 1025 '46/35', 1026 '46/36', 1027 '46/37', 1028 '46/38', 1029 '46/39', 1030 '46/40', 1031 '46/41', 1032 '46/42', 1033 '46/43', 1034 '46/44', 1035 '46/45', 1036 '47/1', 1037 '47/2', 1038 '47/3', 1039 '47/4', 1040 '47/5', 1041 '47/6', 1042 '47/7', 1043 '47/8', 1044 '47/9', 1045 '47/10', 1046 '47/11', 1047 '47/12', 1048 '47/13', 1049 '47/14', 1050 '47/15', 1051 '47/16', 1052 '47/17', 1053 '47/18', 1054 '47/19', 1055 '47/20', 1056 '47/21', 1057 '47/22', 1058 '47/23', 1059 '47/24', 1060 '47/25', 1061 '47/26', 1062 '47/27', 1063 '47/28', 1064 '47/29', 1065 '47/30', 1066 '47/31', 1067 '47/32', 1068 '47/33', 1069 '47/34', 1070 '47/35', 1071 '47/36', 1072 '47/37', 1073 '47/38', 1074 '47/39', 1075 '47/40', 1076 '47/41', 1077 '47/42', 1078 '47/43', 1079 '47/44', 1080 '47/45', 1081 '47/46', 1082 '48/1', 1083 '48/2', 1084 '48/3', 1085 '48/4', 1086 '48/5', 1087 '48/6', 1088 '48/7', 1089 '48/8', 1090 '48/9', 1091 '48/10', 1092 '48/11', 1093 '48/12', 1094 '48/13', 1095 '48/14', 1096 '48/15', 1097 '48/16', 1098 '48/17', 1099 '48/18', 1100 '48/19', 1101 '48/20', 1102 '48/21', 1103 '48/22', 1104 '48/23', 1105 '48/24', 1106 '48/25', 1107 '48/26', 1108 '48/27', 1109 '48/28', 1110 '48/29', 1111 '48/30', 1112 '48/31', 1113 '48/32', 1114 '48/33', 1115 '48/34', 1116 '48/35', 1117 '48/36', 1118 '48/37', 1119 '48/38', 1120 '48/39', 1121 '48/40', 1122 '48/41', 1123 '48/42', 1124 '48/43', 1125 '48/44', 1126 '48/45', 1127 '48/46', 1128 '48/47', 1129 '49/1', 1130 '49/2', 1131 '49/3', 1132 '49/4', 1133 '49/5', 1134 '49/6', 1135 '49/7', 1136 '49/8', 1137 '49/9', 1138 '49/10', 1139 '49/11', 1140 '49/12', 1141 '49/13', 1142 '49/14', 1143 '49/15', 1144 '49/16', 1145 '49/17', 1146 '49/18', 1147 '49/19', 1148 '49/20', 1149 '49/21', 1150 '49/22', 1151 '49/23', 1152 '49/24', 1153 '49/25', 1154 '49/26', 1155 '49/27', 1156 '49/28', 1157 '49/29', 1158 '49/30', 1159 '49/31', 1160 '49/32', 1161 '49/33', 1162 '49/34', 1163 '49/35', 1164 '49/36', 1165 '49/37', 1166 '49/38', 1167 '49/39', 1168 '49/40', 1169 '49/41', 1170 '49/42', 1171 '49/43', 1172 '49/44', 1173 '49/45', 1174 '49/46', 1175 '49/47', 1176 '49/48', 1177 '50/1', 1178 '50/2', 1179 '50/3', 1180 '50/4', 1181 '50/5', 1182 '50/6', 1183 '50/7', 1184 '50/8', 1185 '50/9', 1186 '50/10', 1187 '50/11', 1188 '50/12', 1189 '50/13', 1190 '50/14', 1191 '50/15', 1192 '50/16', 1193 '50/17', 1194 '50/18', 1195 '50/19', 1196 '50/20', 1197 '50/21', 1198 '50/22', 1199 '50/23', 1200 '50/24', 1201 '50/25', 1202 '50/26', 1203 '50/27', 1204 '50/28', 1205 '50/29', 1206 '50/30', 1207 '50/31', 1208 '50/32', 1209 '50/33', 1210 '50/34', 1211 '50/35', 1212 '50/36', 1213 '50/37', 1214 '50/38', 1215 '50/39', 1216 '50/40', 1217 '50/41', 1218 '50/42', 1219 '50/43', 1220 '50/44', 1221 '50/45', 1222 '50/46', 1223 '50/47', 1224 '50/48', 1225 '50/49', 1226 '51/1', 1227 '51/2', 1228 '51/3', 1229 '51/4', 1230 '51/5', 1231 '51/6', 1232 '51/7', 1233 '51/8', 1234 '51/9', 1235 '51/10', 1236 '51/11', 1237 '51/12', 1238 '51/13', 1239 '51/14', 1240 '51/15', 1241 '51/16', 1242 '51/17', 1243 '51/18', 1244 '51/19', 1245 '51/20', 1246 '51/21', 1247 '51/22', 1248 '51/23', 1249 '51/24', 1250 '51/25', 1251 '51/26', 1252 '51/27', 1253 '51/28', 1254 '51/29', 1255 '51/30', 1256 '51/31', 1257 '51/32', 1258 '51/33', 1259 '51/34', 1260 '51/35', 1261 '51/36', 1262 '51/37', 1263 '51/38', 1264 '51/39', 1265 '51/40', 1266 '51/41', 1267 '51/42', 1268 '51/43', 1269 '51/44', 1270 '51/45', 1271 '51/46', 1272 '51/47', 1273 '51/48', 1274 '51/49', 1275 '51/50', 1276 '52/1', 1277 '52/2', 1278 '52/3', 1279 '52/4', 1280 '52/5', 1281 '52/6', 1282 '52/7', 1283 '52/8', 1284 '52/9', 1285 '52/10', 1286 '52/11', 1287 '52/12', 1288 '52/13', 1289 '52/14', 1290 '52/15', 1291 '52/16', 1292 '52/17', 1293 '52/18', 1294 '52/19', 1295 '52/20', 1296 '52/21', 1297 '52/22', 1298 '52/23', 1299 '52/24', 1300 '52/25', 1301 '52/26', 1302 '52/27', 1303 '52/28', 1304 '52/29', 1305 '52/30', 1306 '52/31', 1307 '52/32', 1308 '52/33', 1309 '52/34', 1310 '52/35', 1311 '52/36', 1312 '52/37', 1313 '52/38', 1314 '52/39', 1315 '52/40', 1316 '52/41', 1317 '52/42', 1318 '52/43', 1319 '52/44', 1320 '52/45', 1321 '52/46', 1322 '52/47', 1323 '52/48', 1324 '52/49', 1325 '52/50', 1326 '52/51', 1327 '53/1', 1328 '53/2', 1329 '53/3', 1330 '53/4', 1331 '53/5', 1332 '53/6', 1333 '53/7', 1334 '53/8', 1335 '53/9', 1336 '53/10', 1337 '53/11', 1338 '53/12', 1339 '53/13', 1340 '53/14', 1341 '53/15', 1342 '53/16', 1343 '53/17', 1344 '53/18', 1345 '53/19', 1346 '53/20', 1347 '53/21', 1348 '53/22', 1349 '53/23', 1350 '53/24', 1351 '53/25', 1352 '53/26', 1353 '53/27', 1354 '53/28', 1355 '53/29', 1356 '53/30', 1357 '53/31', 1358 '53/32', 1359 '53/33', 1360 '53/34', 1361 '53/35', 1362 '53/36', 1363 '53/37', 1364 '53/38', 1365 '53/39', 1366 '53/40', 1367 '53/41', 1368 '53/42', 1369 '53/43', 1370 '53/44', 1371 '53/45', 1372 '53/46', 1373 '53/47', 1374 '53/48', 1375 '53/49', 1376 '53/50', 1377 '53/51', 1378 '53/52', 1379 '54/1', 1380 '54/2', 1381 '54/3', 1382 '54/4', 1383 '54/5', 1384 '54/6', 1385 '54/7', 1386 '54/8', 1387 '54/9', 1388 '54/10', 1389 '54/11', 1390 '54/12', 1391 '54/13', 1392 '54/14', 1393 '54/15', 1394 '54/16', 1395 '54/17', 1396 '54/18', 1397 '54/19', 1398 '54/20', 1399 '54/21', 1400 '54/22', 1401 '54/23', 1402 '54/24', 1403 '54/25', 1404 '54/26', 1405 '54/27', 1406 '54/28', 1407 '54/29', 1408 '54/30', 1409 '54/31', 1410 '54/32', 1411 '54/33', 1412 '54/34', 1413 '54/35', 1414 '54/36', 1415 '54/37', 1416 '54/38', 1417 '54/39', 1418 '54/40', 1419 '54/41', 1420 '54/42', 1421 '54/43', 1422 '54/44', 1423 '54/45', 1424 '54/46', 1425 '54/47', 1426 '54/48', 1427 '54/49', 1428 '54/50', 1429 '54/51', 1430 '54/52', 1431 '54/53', 1432 '55/1', 1433 '55/2', 1434 '55/3', 1435 '55/4', 1436 '55/5', 1437 '55/6', 1438 '55/7', 1439 '55/8', 1440 '55/9', 1441 '55/10', 1442 '55/11', 1443 '55/12', 1444 '55/13', 1445 '55/14', 1446 '55/15', 1447 '55/16', 1448 '55/17', 1449 '55/18', 1450 '55/19', 1451 '55/20', 1452 '55/21', 1453 '55/22', 1454 '55/23', 1455 '55/24', 1456 '55/25', 1457 '55/26', 1458 '55/27', 1459 '55/28', 1460 '55/29', 1461 '55/30', 1462 '55/31', 1463 '55/32', 1464 '55/33', 1465 '55/34', 1466 '55/35', 1467 '55/36', 1468 '55/37', 1469 '55/38', 1470 '55/39', 1471 '55/40', 1472 '55/41', 1473 '55/42', 1474 '55/43', 1475 '55/44', 1476 '55/45', 1477 '55/46', 1478 '55/47', 1479 '55/48', 1480 '55/49', 1481 '55/50', 1482 '55/51', 1483 '55/52', 1484 '55/53', 1485 '55/54', 1486 '56/1', 1487 '56/2', 1488 '56/3', 1489 '56/4', 1490 '56/5', 1491 '56/6', 1492 '56/7', 1493 '56/8', 1494 '56/9', 1495 '56/10', 1496 '56/11', 1497 '56/12', 1498 '56/13', 1499 '56/14', 1500 '56/15', 1501 '56/16', 1502 '56/17', 1503 '56/18', 1504 '56/19', 1505 '56/20', 1506 '56/21', 1507 '56/22', 1508 '56/23', 1509 '56/24', 1510 '56/25', 1511 '56/26', 1512 '56/27', 1513 '56/28', 1514 '56/29', 1515 '56/30', 1516 '56/31', 1517 '56/32', 1518 '56/33', 1519 '56/34', 1520 '56/35', 1521 '56/36', 1522 '56/37', 1523 '56/38', 1524 '56/39', 1525 '56/40', 1526 '56/41', 1527 '56/42', 1528 '56/43', 1529 '56/44', 1530 '56/45', 1531 '56/46', 1532 '56/47', 1533 '56/48', 1534 '56/49', 1535 '56/50', 1536 '56/51', 1537 '56/52', 1538 '56/53', 1539 '56/54', 1540 '56/55', 1541 '57/1', 1542 '57/2', 1543 '57/3', 1544 '57/4', 1545 '57/5', 1546 '57/6', 1547 '57/7', 1548 '57/8', 1549 '57/9', 1550 '57/10', 1551 '57/11', 1552 '57/12', 1553 '57/13', 1554 '57/14', 1555 '57/15', 1556 '57/16', 1557 '57/17', 1558 '57/18', 1559 '57/19', 1560 '57/20', 1561 '57/21', 1562 '57/22', 1563 '57/23', 1564 '57/24', 1565 '57/25', 1566 '57/26', 1567 '57/27', 1568 '57/28', 1569 '57/29', 1570 '57/30', 1571 '57/31', 1572 '57/32', 1573 '57/33', 1574 '57/34', 1575 '57/35', 1576 '57/36', 1577 '57/37', 1578 '57/38', 1579 '57/39', 1580 '57/40', 1581 '57/41', 1582 '57/42', 1583 '57/43', 1584 '57/44', 1585 '57/45', 1586 '57/46', 1587 '57/47', 1588 '57/48', 1589 '57/49', 1590 '57/50', 1591 '57/51', 1592 '57/52', 1593 '57/53', 1594 '57/54', 1595 '57/55', 1596 '57/56', 1597 '58/1', 1598 '58/2', 1599 '58/3', 1600 '58/4', 1601 '58/5', 1602 '58/6', 1603 '58/7', 1604 '58/8', 1605 '58/9', 1606 '58/10', 1607 '58/11', 1608 '58/12', 1609 '58/13', 1610 '58/14', 1611 '58/15', 1612 '58/16', 1613 '58/17', 1614 '58/18', 1615 '58/19', 1616 '58/20', 1617 '58/21', 1618 '58/22', 1619 '58/23', 1620 '58/24', 1621 '58/25', 1622 '58/26', 1623 '58/27', 1624 '58/28', 1625 '58/29', 1626 '58/30', 1627 '58/31', 1628 '58/32', 1629 '58/33', 1630 '58/34', 1631 '58/35', 1632 '58/36', 1633 '58/37', 1634 '58/38', 1635 '58/39', 1636 '58/40', 1637 '58/41', 1638 '58/42', 1639 '58/43', 1640 '58/44', 1641 '58/45', 1642 '58/46', 1643 '58/47', 1644 '58/48', 1645 '58/49', 1646 '58/50', 1647 '58/51', 1648 '58/52', 1649 '58/53', 1650 '58/54', 1651 '58/55', 1652 '58/56', 1653 '58/57', 1654 '59/1', 1655 '59/2', 1656 '59/3', 1657 '59/4', 1658 '59/5', 1659 '59/6', 1660 '59/7', 1661 '59/8', 1662 '59/9', 1663 '59/10', 1664 '59/11', 1665 '59/12', 1666 '59/13', 1667 '59/14', 1668 '59/15', 1669 '59/16', 1670 '59/17', 1671 '59/18', 1672 '59/19', 1673 '59/20', 1674 '59/21', 1675 '59/22', 1676 '59/23', 1677 '59/24', 1678 '59/25', 1679 '59/26', 1680 '59/27', 1681 '59/28', 1682 '59/29', 1683 '59/30', 1684 '59/31', 1685 '59/32', 1686 '59/33', 1687 '59/34', 1688 '59/35', 1689 '59/36', 1690 '59/37', 1691 '59/38', 1692 '59/39', 1693 '59/40', 1694 '59/41', 1695 '59/42', 1696 '59/43', 1697 '59/44', 1698 '59/45', 1699 '59/46', 1700 '59/47', 1701 '59/48', 1702 '59/49', 1703 '59/50', 1704 '59/51', 1705 '59/52', 1706 '59/53', 1707 '59/54', 1708 '59/55', 1709 '59/56', 1710 '59/57', 1711 '59/58', 1712 '60/1', 1713 '60/2', 1714 '60/3', 1715 '60/4', 1716 '60/5', 1717 '60/6', 1718 '60/7', 1719 '60/8', 1720 '60/9', 1721 '60/10', 1722 '60/11', 1723 '60/12', 1724 '60/13', 1725 '60/14', 1726 '60/15', 1727 '60/16', 1728 '60/17', 1729 '60/18', 1730 '60/19', 1731 '60/20', 1732 '60/21', 1733 '60/22', 1734 '60/23', 1735 '60/24', 1736 '60/25', 1737 '60/26', 1738 '60/27', 1739 '60/28', 1740 '60/29', 1741 '60/30', 1742 '60/31', 1743 '60/32', 1744 '60/33', 1745 '60/34', 1746 '60/35', 1747 '60/36', 1748 '60/37', 1749 '60/38', 1750 '60/39', 1751 '60/40', 1752 '60/41', 1753 '60/42', 1754 '60/43', 1755 '60/44', 1756 '60/45', 1757 '60/46', 1758 '60/47', 1759 '60/48', 1760 '60/49', 1761 '60/50', 1762 '60/51', 1763 '60/52', 1764 '60/53', 1765 '60/54', 1766 '60/55', 1767 '60/56', 1768 '60/57', 1769 '60/58', 1770 '60/59', 1771 '61/1', 1772 '61/2', 1773 '61/3', 1774 '61/4', 1775 '61/5', 1776 '61/6', 1777 '61/7', 1778 '61/8', 1779 '61/9', 1780 '61/10', 1781 '61/11', 1782 '61/12', 1783 '61/13', 1784 '61/14', 1785 '61/15', 1786 '61/16', 1787 '61/17', 1788 '61/18', 1789 '61/19', 1790 '61/20', 1791 '61/21', 1792 '61/22', 1793 '61/23', 1794 '61/24', 1795 '61/25', 1796 '61/26', 1797 '61/27', 1798 '61/28', 1799 '61/29', 1800 '61/30', 1801 '61/31', 1802 '61/32', 1803 '61/33', 1804 '61/34', 1805 '61/35', 1806 '61/36', 1807 '61/37', 1808 '61/38', 1809 '61/39', 1810 '61/40', 1811 '61/41', 1812 '61/42', 1813 '61/43', 1814 '61/44', 1815 '61/45', 1816 '61/46', 1817 '61/47', 1818 '61/48', 1819 '61/49', 1820 '61/50', 1821 '61/51', 1822 '61/52', 1823 '61/53', 1824 '61/54', 1825 '61/55', 1826 '61/56', 1827 '61/57', 1828 '61/58', 1829 '61/59', 1830 '61/60', 1831 '62/1', 1832 '62/2', 1833 '62/3', 1834 '62/4', 1835 '62/5', 1836 '62/6', 1837 '62/7', 1838 '62/8', 1839 '62/9', 1840 '62/10', 1841 '62/11', 1842 '62/12', 1843 '62/13', 1844 '62/14', 1845 '62/15', 1846 '62/16', 1847 '62/17', 1848 '62/18', 1849 '62/19', 1850 '62/20', 1851 '62/21', 1852 '62/22', 1853 '62/23', 1854 '62/24', 1855 '62/25', 1856 '62/26', 1857 '62/27', 1858 '62/28', 1859 '62/29', 1860 '62/30', 1861 '62/31', 1862 '62/32', 1863 '62/33', 1864 '62/34', 1865 '62/35', 1866 '62/36', 1867 '62/37', 1868 '62/38', 1869 '62/39', 1870 '62/40', 1871 '62/41', 1872 '62/42', 1873 '62/43', 1874 '62/44', 1875 '62/45', 1876 '62/46', 1877 '62/47', 1878 '62/48', 1879 '62/49', 1880 '62/50', 1881 '62/51', 1882 '62/52', 1883 '62/53', 1884 '62/54', 1885 '62/55', 1886 '62/56', 1887 '62/57', 1888 '62/58', 1889 '62/59', 1890 '62/60', 1891 '62/61', 1892 '63/1', 1893 '63/2', 1894 '63/3', 1895 '63/4', 1896 '63/5', 1897 '63/6', 1898 '63/7', 1899 '63/8', 1900 '63/9', 1901 '63/10', 1902 '63/11', 1903 '63/12', 1904 '63/13', 1905 '63/14', 1906 '63/15', 1907 '63/16', 1908 '63/17', 1909 '63/18', 1910 '63/19', 1911 '63/20', 1912 '63/21', 1913 '63/22', 1914 '63/23', 1915 '63/24', 1916 '63/25', 1917 '63/26', 1918 '63/27', 1919 '63/28', 1920 '63/29', 1921 '63/30', 1922 '63/31', 1923 '63/32', 1924 '63/33', 1925 '63/34', 1926 '63/35', 1927 '63/36', 1928 '63/37', 1929 '63/38', 1930 '63/39', 1931 '63/40', 1932 '63/41', 1933 '63/42', 1934 '63/43', 1935 '63/44', 1936 '63/45', 1937 '63/46', 1938 '63/47', 1939 '63/48', 1940 '63/49', 1941 '63/50', 1942 '63/51', 1943 '63/52', 1944 '63/53', 1945 '63/54', 1946 '63/55', 1947 '63/56', 1948 '63/57', 1949 '63/58', 1950 '63/59', 1951 '63/60', 1952 '63/61', 1953 '63/62', 1954 '64/1', 1955 '64/2', 1956 '64/3', 1957 '64/4', 1958 '64/5', 1959 '64/6', 1960 '64/7', 1961 '64/8', 1962 '64/9', 1963 '64/10', 1964 '64/11', 1965 '64/12', 1966 '64/13', 1967 '64/14', 1968 '64/15', 1969 '64/16', 1970 '64/17', 1971 '64/18', 1972 '64/19', 1973 '64/20', 1974 '64/21', 1975 '64/22', 1976 '64/23', 1977 '64/24', 1978 '64/25', 1979 '64/26', 1980 '64/27', 1981 '64/28', 1982 '64/29', 1983 '64/30', 1984 '64/31', 1985 '64/32', 1986 '64/33', 1987 '64/34', 1988 '64/35', 1989 '64/36', 1990 '64/37', 1991 '64/38', 1992 '64/39', 1993 '64/40', 1994 '64/41', 1995 '64/42', 1996 '64/43', 1997 '64/44', 1998 '64/45', 1999 '64/46', 2000 '64/47', 2001 '64/48', 2002 '64/49', 2003 '64/50', 2004 '64/51', 2005 '64/52', 2006 '64/53', 2007 '64/54', 2008 '64/55', 2009 '64/56', 2010 '64/57', 2011 '64/58', 2012 '64/59', 2013 '64/60', 2014 '64/61', 2015 '64/62', 2016 '64/63', 2017 '65/1', 2018 '65/2', 2019 '65/3', 2020 '65/4', 2021 '65/5', 2022 '65/6', 2023 '65/7', 2024 '65/8', 2025 '65/9', 2026 '65/10', 2027 '65/11', 2028 '65/12', 2029 '65/13', 2030 '65/14', 2031 '65/15', 2032 '65/16', 2033 '65/17', 2034 '65/18', 2035 '65/19', 2036 '65/20', 2037 '65/21', 2038 '65/22', 2039 '65/23', 2040 '65/24', 2041 '65/25', 2042 '65/26', 2043 '65/27', 2044 '65/28', 2045 '65/29', 2046 '65/30', 2047 '65/31', 2048 '65/32', 2049 '65/33', 2050 '65/34', 2051 '65/35', 2052 '65/36', 2053 '65/37', 2054 '65/38', 2055 '65/39', 2056 '65/40', 2057 '65/41', 2058 '65/42', 2059 '65/43', 2060 '65/44', 2061 '65/45', 2062 '65/46', 2063 '65/47', 2064 '65/48', 2065 '65/49', 2066 '65/50', 2067 '65/51', 2068 '65/52', 2069 '65/53', 2070 '65/54', 2071 '65/55', 2072 '65/56', 2073 '65/57', 2074 '65/58', 2075 '65/59', 2076 '65/60', 2077 '65/61', 2078 '65/62', 2079 '65/63', 2080 '65/64', 2081 '66/1', 2082 '66/2', 2083 '66/3', 2084 '66/4', 2085 '66/5', 2086 '66/6', 2087 '66/7', 2088 '66/8', 2089 '66/9', 2090 '66/10', 2091 '66/11', 2092 '66/12', 2093 '66/13', 2094 '66/14', 2095 '66/15', 2096 '66/16', 2097 '66/17', 2098 '66/18', 2099 '66/19', 2100 '66/20', 2101 '66/21', 2102 '66/22', 2103 '66/23', 2104 '66/24', 2105 '66/25', 2106 '66/26', 2107 '66/27', 2108 '66/28', 2109 '66/29', 2110 '66/30', 2111 '66/31', 2112 '66/32', 2113 '66/33', 2114 '66/34', 2115 '66/35', 2116 '66/36', 2117 '66/37', 2118 '66/38', 2119 '66/39', 2120 '66/40', 2121 '66/41', 2122 '66/42', 2123 '66/43', 2124 '66/44', 2125 '66/45', 2126 '66/46', 2127 '66/47', 2128 '66/48', 2129 '66/49', 2130 '66/50', 2131 '66/51', 2132 '66/52', 2133 '66/53', 2134 '66/54', 2135 '66/55', 2136 '66/56', 2137 '66/57', 2138 '66/58', 2139 '66/59', 2140 '66/60', 2141 '66/61', 2142 '66/62', 2143 '66/63', 2144 '66/64', 2145 '66/65', 2146 '67/1', 2147 '67/2', 2148 '67/3', 2149 '67/4', 2150 '67/5', 2151 '67/6', 2152 '67/7', 2153 '67/8', 2154 '67/9', 2155 '67/10', 2156 '67/11', 2157 '67/12', 2158 '67/13', 2159 '67/14', 2160 '67/15', 2161 '67/16', 2162 '67/17', 2163 '67/18', 2164 '67/19', 2165 '67/20', 2166 '67/21', 2167 '67/22', 2168 '67/23', 2169 '67/24', 2170 '67/25', 2171 '67/26', 2172 '67/27', 2173 '67/28', 2174 '67/29', 2175 '67/30', 2176 '67/31', 2177 '67/32', 2178 '67/33', 2179 '67/34', 2180 '67/35', 2181 '67/36', 2182 '67/37', 2183 '67/38', 2184 '67/39', 2185 '67/40', 2186 '67/41', 2187 '67/42', 2188 '67/43', 2189 '67/44', 2190 '67/45', 2191 '67/46', 2192 '67/47', 2193 '67/48', 2194 '67/49', 2195 '67/50', 2196 '67/51', 2197 '67/52', 2198 '67/53', 2199 '67/54', 2200 '67/55', 2201 '67/56', 2202 '67/57', 2203 '67/58', 2204 '67/59', 2205 '67/60', 2206 '67/61', 2207 '67/62', 2208 '67/63', 2209 '67/64', 2210 '67/65', 2211 '67/66', 2212 '68/1', 2213 '68/2', 2214 '68/3', 2215 '68/4', 2216 '68/5', 2217 '68/6', 2218 '68/7', 2219 '68/8', 2220 '68/9', 2221 '68/10', 2222 '68/11', 2223 '68/12', 2224 '68/13', 2225 '68/14', 2226 '68/15', 2227 '68/16', 2228 '68/17', 2229 '68/18', 2230 '68/19', 2231 '68/20', 2232 '68/21', 2233 '68/22', 2234 '68/23', 2235 '68/24', 2236 '68/25', 2237 '68/26', 2238 '68/27', 2239 '68/28', 2240 '68/29', 2241 '68/30', 2242 '68/31', 2243 '68/32', 2244 '68/33', 2245 '68/34', 2246 '68/35', 2247 '68/36', 2248 '68/37', 2249 '68/38', 2250 '68/39', 2251 '68/40', 2252 '68/41', 2253 '68/42', 2254 '68/43', 2255 '68/44', 2256 '68/45', 2257 '68/46', 2258 '68/47', 2259 '68/48', 2260 '68/49', 2261 '68/50', 2262 '68/51', 2263 '68/52', 2264 '68/53', 2265 '68/54', 2266 '68/55', 2267 '68/56', 2268 '68/57', 2269 '68/58', 2270 '68/59', 2271 '68/60', 2272 '68/61', 2273 '68/62', 2274 '68/63', 2275 '68/64', 2276 '68/65', 2277 '68/66', 2278 '68/67', 2279 '69/1', 2280 '69/2', 2281 '69/3', 2282 '69/4', 2283 '69/5', 2284 '69/6', 2285 '69/7', 2286 '69/8', 2287 '69/9', 2288 '69/10', 2289 '69/11', 2290 '69/12', 2291 '69/13', 2292 '69/14', 2293 '69/15', 2294 '69/16', 2295 '69/17', 2296 '69/18', 2297 '69/19', 2298 '69/20', 2299 '69/21', 2300 '69/22', 2301 '69/23', 2302 '69/24', 2303 '69/25', 2304 '69/26', 2305 '69/27', 2306 '69/28', 2307 '69/29', 2308 '69/30', 2309 '69/31', 2310 '69/32', 2311 '69/33', 2312 '69/34', 2313 '69/35', 2314 '69/36', 2315 '69/37', 2316 '69/38', 2317 '69/39', 2318 '69/40', 2319 '69/41', 2320 '69/42', 2321 '69/43', 2322 '69/44', 2323 '69/45', 2324 '69/46', 2325 '69/47', 2326 '69/48', 2327 '69/49', 2328 '69/50', 2329 '69/51', 2330 '69/52', 2331 '69/53', 2332 '69/54', 2333 '69/55', 2334 '69/56', 2335 '69/57', 2336 '69/58', 2337 '69/59', 2338 '69/60', 2339 '69/61', 2340 '69/62', 2341 '69/63', 2342 '69/64', 2343 '69/65', 2344 '69/66', 2345 '69/67', 2346 '69/68', 2347 '70/1', 2348 '70/2', 2349 '70/3', 2350 '70/4', 2351 '70/5', 2352 '70/6', 2353 '70/7', 2354 '70/8', 2355 '70/9', 2356 '70/10', 2357 '70/11', 2358 '70/12', 2359 '70/13', 2360 '70/14', 2361 '70/15', 2362 '70/16', 2363 '70/17', 2364 '70/18', 2365 '70/19', 2366 '70/20', 2367 '70/21', 2368 '70/22', 2369 '70/23', 2370 '70/24', 2371 '70/25', 2372 '70/26', 2373 '70/27', 2374 '70/28', 2375 '70/29', 2376 '70/30', 2377 '70/31', 2378 '70/32', 2379 '70/33', 2380 '70/34', 2381 '70/35', 2382 '70/36', 2383 '70/37', 2384 '70/38', 2385 '70/39', 2386 '70/40', 2387 '70/41', 2388 '70/42', 2389 '70/43', 2390 '70/44', 2391 '70/45', 2392 '70/46', 2393 '70/47', 2394 '70/48', 2395 '70/49', 2396 '70/50', 2397 '70/51', 2398 '70/52', 2399 '70/53', 2400 '70/54', 2401 '70/55', 2402 '70/56', 2403 '70/57', 2404 '70/58', 2405 '70/59', 2406 '70/60', 2407 '70/61', 2408 '70/62', 2409 '70/63', 2410 '70/64', 2411 '70/65', 2412 '70/66', 2413 '70/67', 2414 '70/68', 2415 '70/69', 2416 '71/1', 2417 '71/2', 2418 '71/3', 2419 '71/4', 2420 '71/5', 2421 '71/6', 2422 '71/7', 2423 '71/8', 2424 '71/9', 2425 '71/10', 2426 '71/11', 2427 '71/12', 2428 '71/13', 2429 '71/14', 2430 '71/15', 2431 '71/16', 2432 '71/17', 2433 '71/18', 2434 '71/19', 2435 '71/20', 2436 '71/21', 2437 '71/22', 2438 '71/23', 2439 '71/24', 2440 '71/25', 2441 '71/26', 2442 '71/27', 2443 '71/28', 2444 '71/29', 2445 '71/30', 2446 '71/31', 2447 '71/32', 2448 '71/33', 2449 '71/34', 2450 '71/35', 2451 '71/36', 2452 '71/37', 2453 '71/38', 2454 '71/39', 2455 '71/40', 2456 '71/41', 2457 '71/42', 2458 '71/43', 2459 '71/44', 2460 '71/45', 2461 '71/46', 2462 '71/47', 2463 '71/48', 2464 '71/49', 2465 '71/50', 2466 '71/51', 2467 '71/52', 2468 '71/53', 2469 '71/54', 2470 '71/55', 2471 '71/56', 2472 '71/57', 2473 '71/58', 2474 '71/59', 2475 '71/60', 2476 '71/61', 2477 '71/62', 2478 '71/63', 2479 '71/64', 2480 '71/65', 2481 '71/66', 2482 '71/67', 2483 '71/68', 2484 '71/69', 2485 '71/70', 2486 '72/1', 2487 '72/2', 2488 '72/3', 2489 '72/4', 2490 '72/5', 2491 '72/6', 2492 '72/7', 2493 '72/8', 2494 '72/9', 2495 '72/10', 2496 '72/11', 2497 '72/12', 2498 '72/13', 2499 '72/14', 2500 '72/15', 2501 '72/16', 2502 '72/17', 2503 '72/18', 2504 '72/19', 2505 '72/20', 2506 '72/21', 2507 '72/22', 2508 '72/23', 2509 '72/24', 2510 '72/25', 2511 '72/26', 2512 '72/27', 2513 '72/28', 2514 '72/29', 2515 '72/30', 2516 '72/31', 2517 '72/32', 2518 '72/33', 2519 '72/34', 2520 '72/35', 2521 '72/36', 2522 '72/37', 2523 '72/38', 2524 '72/39', 2525 '72/40', 2526 '72/41', 2527 '72/42', 2528 '72/43', 2529 '72/44', 2530 '72/45', 2531 '72/46', 2532 '72/47', 2533 '72/48', 2534 '72/49', 2535 '72/50', 2536 '72/51', 2537 '72/52', 2538 '72/53', 2539 '72/54', 2540 '72/55', 2541 '72/56', 2542 '72/57', 2543 '72/58', 2544 '72/59', 2545 '72/60', 2546 '72/61', 2547 '72/62', 2548 '72/63', 2549 '72/64', 2550 '72/65', 2551 '72/66', 2552 '72/67', 2553 '72/68', 2554 '72/69', 2555 '72/70', 2556 '72/71', 2557 '73/1', 2558 '73/2', 2559 '73/3', 2560 '73/4', 2561 '73/5', 2562 '73/6', 2563 '73/7', 2564 '73/8', 2565 '73/9', 2566 '73/10', 2567 '73/11', 2568 '73/12', 2569 '73/13', 2570 '73/14', 2571 '73/15', 2572 '73/16', 2573 '73/17', 2574 '73/18', 2575 '73/19', 2576 '73/20', 2577 '73/21', 2578 '73/22', 2579 '73/23', 2580 '73/24', 2581 '73/25', 2582 '73/26', 2583 '73/27', 2584 '73/28', 2585 '73/29', 2586 '73/30', 2587 '73/31', 2588 '73/32', 2589 '73/33', 2590 '73/34', 2591 '73/35', 2592 '73/36', 2593 '73/37', 2594 '73/38', 2595 '73/39', 2596 '73/40', 2597 '73/41', 2598 '73/42', 2599 '73/43', 2600 '73/44', 2601 '73/45', 2602 '73/46', 2603 '73/47', 2604 '73/48', 2605 '73/49', 2606 '73/50', 2607 '73/51', 2608 '73/52', 2609 '73/53', 2610 '73/54', 2611 '73/55', 2612 '73/56', 2613 '73/57', 2614 '73/58', 2615 '73/59', 2616 '73/60', 2617 '73/61', 2618 '73/62', 2619 '73/63', 2620 '73/64', 2621 '73/65', 2622 '73/66', 2623 '73/67', 2624 '73/68', 2625 '73/69', 2626 '73/70', 2627 '73/71', 2628 '73/72', 2629 '74/1', 2630 '74/2', 2631 '74/3', 2632 '74/4', 2633 '74/5', 2634 '74/6', 2635 '74/7', 2636 '74/8', 2637 '74/9', 2638 '74/10', 2639 '74/11', 2640 '74/12', 2641 '74/13', 2642 '74/14', 2643 '74/15', 2644 '74/16', 2645 '74/17', 2646 '74/18', 2647 '74/19', 2648 '74/20', 2649 '74/21', 2650 '74/22', 2651 '74/23', 2652 '74/24', 2653 '74/25', 2654 '74/26', 2655 '74/27', 2656 '74/28', 2657 '74/29', 2658 '74/30', 2659 '74/31', 2660 '74/32', 2661 '74/33', 2662 '74/34', 2663 '74/35', 2664 '74/36', 2665 '74/37', 2666 '74/38', 2667 '74/39', 2668 '74/40', 2669 '74/41', 2670 '74/42', 2671 '74/43', 2672 '74/44', 2673 '74/45', 2674 '74/46', 2675 '74/47', 2676 '74/48', 2677 '74/49', 2678 '74/50', 2679 '74/51', 2680 '74/52', 2681 '74/53', 2682 '74/54', 2683 '74/55', 2684 '74/56', 2685 '74/57', 2686 '74/58', 2687 '74/59', 2688 '74/60', 2689 '74/61', 2690 '74/62', 2691 '74/63', 2692 '74/64', 2693 '74/65', 2694 '74/66', 2695 '74/67', 2696 '74/68', 2697 '74/69', 2698 '74/70', 2699 '74/71', 2700 '74/72', 2701 '74/73', 2702 '75/1', 2703 '75/2', 2704 '75/3', 2705 '75/4', 2706 '75/5', 2707 '75/6', 2708 '75/7', 2709 '75/8', 2710 '75/9', 2711 '75/10', 2712 '75/11', 2713 '75/12', 2714 '75/13', 2715 '75/14', 2716 '75/15', 2717 '75/16', 2718 '75/17', 2719 '75/18', 2720 '75/19', 2721 '75/20', 2722 '75/21', 2723 '75/22', 2724 '75/23', 2725 '75/24', 2726 '75/25', 2727 '75/26', 2728 '75/27', 2729 '75/28', 2730 '75/29', 2731 '75/30', 2732 '75/31', 2733 '75/32', 2734 '75/33', 2735 '75/34', 2736 '75/35', 2737 '75/36', 2738 '75/37', 2739 '75/38', 2740 '75/39', 2741 '75/40', 2742 '75/41', 2743 '75/42', 2744 '75/43', 2745 '75/44', 2746 '75/45', 2747 '75/46', 2748 '75/47', 2749 '75/48', 2750 '75/49', 2751 '75/50', 2752 '75/51', 2753 '75/52', 2754 '75/53', 2755 '75/54', 2756 '75/55', 2757 '75/56', 2758 '75/57', 2759 '75/58', 2760 '75/59', 2761 '75/60', 2762 '75/61', 2763 '75/62', 2764 '75/63', 2765 '75/64', 2766 '75/65', 2767 '75/66', 2768 '75/67', 2769 '75/68', 2770 '75/69', 2771 '75/70', 2772 '75/71', 2773 '75/72', 2774 '75/73', 2775 '75/74', 2776 '76/1', 2777 '76/2', 2778 '76/3', 2779 '76/4', 2780 '76/5', 2781 '76/6', 2782 '76/7', 2783 '76/8', 2784 '76/9', 2785 '76/10', 2786 '76/11', 2787 '76/12', 2788 '76/13', 2789 '76/14', 2790 '76/15', 2791 '76/16', 2792 '76/17', 2793 '76/18', 2794 '76/19', 2795 '76/20', 2796 '76/21', 2797 '76/22', 2798 '76/23', 2799 '76/24', 2800 '76/25', 2801 '76/26', 2802 '76/27', 2803 '76/28', 2804 '76/29', 2805 '76/30', 2806 '76/31', 2807 '76/32', 2808 '76/33', 2809 '76/34', 2810 '76/35', 2811 '76/36', 2812 '76/37', 2813 '76/38', 2814 '76/39', 2815 '76/40', 2816 '76/41', 2817 '76/42', 2818 '76/43', 2819 '76/44', 2820 '76/45', 2821 '76/46', 2822 '76/47', 2823 '76/48', 2824 '76/49', 2825 '76/50', 2826 '76/51', 2827 '76/52', 2828 '76/53', 2829 '76/54', 2830 '76/55', 2831 '76/56', 2832 '76/57', 2833 '76/58', 2834 '76/59', 2835 '76/60', 2836 '76/61', 2837 '76/62', 2838 '76/63', 2839 '76/64', 2840 '76/65', 2841 '76/66', 2842 '76/67', 2843 '76/68', 2844 '76/69', 2845 '76/70', 2846 '76/71', 2847 '76/72', 2848 '76/73', 2849 '76/74', 2850 '76/75', 2851 '77/1', 2852 '77/2', 2853 '77/3', 2854 '77/4', 2855 '77/5', 2856 '77/6', 2857 '77/7', 2858 '77/8', 2859 '77/9', 2860 '77/10', 2861 '77/11', 2862 '77/12', 2863 '77/13', 2864 '77/14', 2865 '77/15', 2866 '77/16', 2867 '77/17', 2868 '77/18', 2869 '77/19', 2870 '77/20', 2871 '77/21', 2872 '77/22', 2873 '77/23', 2874 '77/24', 2875 '77/25', 2876 '77/26', 2877 '77/27', 2878 '77/28', 2879 '77/29', 2880 '77/30', 2881 '77/31', 2882 '77/32', 2883 '77/33', 2884 '77/34', 2885 '77/35', 2886 '77/36', 2887 '77/37', 2888 '77/38', 2889 '77/39', 2890 '77/40', 2891 '77/41', 2892 '77/42', 2893 '77/43', 2894 '77/44', 2895 '77/45', 2896 '77/46', 2897 '77/47', 2898 '77/48', 2899 '77/49', 2900 '77/50', 2901 '77/51', 2902 '77/52', 2903 '77/53', 2904 '77/54', 2905 '77/55', 2906 '77/56', 2907 '77/57', 2908 '77/58', 2909 '77/59', 2910 '77/60', 2911 '77/61', 2912 '77/62', 2913 '77/63', 2914 '77/64', 2915 '77/65', 2916 '77/66', 2917 '77/67', 2918 '77/68', 2919 '77/69', 2920 '77/70', 2921 '77/71', 2922 '77/72', 2923 '77/73', 2924 '77/74', 2925 '77/75', 2926 '77/76', 2927 '78/1', 2928 '78/2', 2929 '78/3', 2930 '78/4', 2931 '78/5', 2932 '78/6', 2933 '78/7', 2934 '78/8', 2935 '78/9', 2936 '78/10', 2937 '78/11', 2938 '78/12', 2939 '78/13', 2940 '78/14', 2941 '78/15', 2942 '78/16', 2943 '78/17', 2944 '78/18', 2945 '78/19', 2946 '78/20', 2947 '78/21', 2948 '78/22', 2949 '78/23', 2950 '78/24', 2951 '78/25', 2952 '78/26', 2953 '78/27', 2954 '78/28', 2955 '78/29', 2956 '78/30', 2957 '78/31', 2958 '78/32', 2959 '78/33', 2960 '78/34', 2961 '78/35', 2962 '78/36', 2963 '78/37', 2964 '78/38', 2965 '78/39', 2966 '78/40', 2967 '78/41', 2968 '78/42', 2969 '78/43', 2970 '78/44', 2971 '78/45', 2972 '78/46', 2973 '78/47', 2974 '78/48', 2975 '78/49', 2976 '78/50', 2977 '78/51', 2978 '78/52', 2979 '78/53', 2980 '78/54', 2981 '78/55', 2982 '78/56', 2983 '78/57', 2984 '78/58', 2985 '78/59', 2986 '78/60', 2987 '78/61', 2988 '78/62', 2989 '78/63', 2990 '78/64', 2991 '78/65', 2992 '78/66', 2993 '78/67', 2994 '78/68', 2995 '78/69', 2996 '78/70', 2997 '78/71', 2998 '78/72', 2999 '78/73', 3000 '78/74', 3001 '78/75', 3002 '78/76', 3003 '78/77', 3004 '79/1', 3005 '79/2', 3006 '79/3', 3007 '79/4', 3008 '79/5', 3009 '79/6', 3010 '79/7', 3011 '79/8', 3012 '79/9', 3013 '79/10', 3014 '79/11', 3015 '79/12', 3016 '79/13', 3017 '79/14', 3018 '79/15', 3019 '79/16', 3020 '79/17', 3021 '79/18', 3022 '79/19', 3023 '79/20', 3024 '79/21', 3025 '79/22', 3026 '79/23', 3027 '79/24', 3028 '79/25', 3029 '79/26', 3030 '79/27', 3031 '79/28', 3032 '79/29', 3033 '79/30', 3034 '79/31', 3035 '79/32', 3036 '79/33', 3037 '79/34', 3038 '79/35', 3039 '79/36', 3040 '79/37', 3041 '79/38', 3042 '79/39', 3043 '79/40', 3044 '79/41', 3045 '79/42', 3046 '79/43', 3047 '79/44', 3048 '79/45', 3049 '79/46', 3050 '79/47', 3051 '79/48', 3052 '79/49', 3053 '79/50', 3054 '79/51', 3055 '79/52', 3056 '79/53', 3057 '79/54', 3058 '79/55', 3059 '79/56', 3060 '79/57', 3061 '79/58', 3062 '79/59', 3063 '79/60', 3064 '79/61', 3065 '79/62', 3066 '79/63', 3067 '79/64', 3068 '79/65', 3069 '79/66', 3070 '79/67', 3071 '79/68', 3072 '79/69', 3073 '79/70', 3074 '79/71', 3075 '79/72', 3076 '79/73', 3077 '79/74', 3078 '79/75', 3079 '79/76', 3080 '79/77', 3081 '79/78', 3082 '80/1', 3083 '80/2', 3084 '80/3', 3085 '80/4', 3086 '80/5', 3087 '80/6', 3088 '80/7', 3089 '80/8', 3090 '80/9', 3091 '80/10', 3092 '80/11', 3093 '80/12', 3094 '80/13', 3095 '80/14', 3096 '80/15', 3097 '80/16', 3098 '80/17', 3099 '80/18', 3100 '80/19', 3101 '80/20', 3102 '80/21', 3103 '80/22', 3104 '80/23', 3105 '80/24', 3106 '80/25', 3107 '80/26', 3108 '80/27', 3109 '80/28', 3110 '80/29', 3111 '80/30', 3112 '80/31', 3113 '80/32', 3114 '80/33', 3115 '80/34', 3116 '80/35', 3117 '80/36', 3118 '80/37', 3119 '80/38', 3120 '80/39', 3121 '80/40', 3122 '80/41', 3123 '80/42', 3124 '80/43', 3125 '80/44', 3126 '80/45', 3127 '80/46', 3128 '80/47', 3129 '80/48', 3130 '80/49', 3131 '80/50', 3132 '80/51', 3133 '80/52', 3134 '80/53', 3135 '80/54', 3136 '80/55', 3137 '80/56', 3138 '80/57', 3139 '80/58', 3140 '80/59', 3141 '80/60', 3142 '80/61', 3143 '80/62', 3144 '80/63', 3145 '80/64', 3146 '80/65', 3147 '80/66', 3148 '80/67', 3149 '80/68', 3150 '80/69', 3151 '80/70', 3152 '80/71', 3153 '80/72', 3154 '80/73', 3155 '80/74', 3156 '80/75', 3157 '80/76', 3158 '80/77', 3159 '80/78', 3160 '80/79', 3161 '81/1', 3162 '81/2', 3163 '81/3', 3164 '81/4', 3165 '81/5', 3166 '81/6', 3167 '81/7', 3168 '81/8', 3169 '81/9', 3170 '81/10', 3171 '81/11', 3172 '81/12', 3173 '81/13', 3174 '81/14', 3175 '81/15', 3176 '81/16', 3177 '81/17', 3178 '81/18', 3179 '81/19', 3180 '81/20', 3181 '81/21', 3182 '81/22', 3183 '81/23', 3184 '81/24', 3185 '81/25', 3186 '81/26', 3187 '81/27', 3188 '81/28', 3189 '81/29', 3190 '81/30', 3191 '81/31', 3192 '81/32', 3193 '81/33', 3194 '81/34', 3195 '81/35', 3196 '81/36', 3197 '81/37', 3198 '81/38', 3199 '81/39', 3200 '81/40', 3201 '81/41', 3202 '81/42', 3203 '81/43', 3204 '81/44', 3205 '81/45', 3206 '81/46', 3207 '81/47', 3208 '81/48', 3209 '81/49', 3210 '81/50', 3211 '81/51', 3212 '81/52', 3213 '81/53', 3214 '81/54', 3215 '81/55', 3216 '81/56', 3217 '81/57', 3218 '81/58', 3219 '81/59', 3220 '81/60', 3221 '81/61', 3222 '81/62', 3223 '81/63', 3224 '81/64', 3225 '81/65', 3226 '81/66', 3227 '81/67', 3228 '81/68', 3229 '81/69', 3230 '81/70', 3231 '81/71', 3232 '81/72', 3233 '81/73', 3234 '81/74', 3235 '81/75', 3236 '81/76', 3237 '81/77', 3238 '81/78', 3239 '81/79', 3240 '81/80', 3241 '82/1', 3242 '82/2', 3243 '82/3', 3244 '82/4', 3245 '82/5', 3246 '82/6', 3247 '82/7', 3248 '82/8', 3249 '82/9', 3250 '82/10', 3251 '82/11', 3252 '82/12', 3253 '82/13', 3254 '82/14', 3255 '82/15', 3256 '82/16', 3257 '82/17', 3258 '82/18', 3259 '82/19', 3260 '82/20', 3261 '82/21', 3262 '82/22', 3263 '82/23', 3264 '82/24', 3265 '82/25', 3266 '82/26', 3267 '82/27', 3268 '82/28', 3269 '82/29', 3270 '82/30', 3271 '82/31', 3272 '82/32', 3273 '82/33', 3274 '82/34', 3275 '82/35', 3276 '82/36', 3277 '82/37', 3278 '82/38', 3279 '82/39', 3280 '82/40', 3281 '82/41', 3282 '82/42', 3283 '82/43', 3284 '82/44', 3285 '82/45', 3286 '82/46', 3287 '82/47', 3288 '82/48', 3289 '82/49', 3290 '82/50', 3291 '82/51', 3292 '82/52', 3293 '82/53', 3294 '82/54', 3295 '82/55', 3296 '82/56', 3297 '82/57', 3298 '82/58', 3299 '82/59', 3300 '82/60', 3301 '82/61', 3302 '82/62', 3303 '82/63', 3304 '82/64', 3305 '82/65', 3306 '82/66', 3307 '82/67', 3308 '82/68', 3309 '82/69', 3310 '82/70', 3311 '82/71', 3312 '82/72', 3313 '82/73', 3314 '82/74', 3315 '82/75', 3316 '82/76', 3317 '82/77', 3318 '82/78', 3319 '82/79', 3320 '82/80', 3321 '82/81', 3322 '83/1', 3323 '83/2', 3324 '83/3', 3325 '83/4', 3326 '83/5', 3327 '83/6', 3328 '83/7', 3329 '83/8', 3330 '83/9', 3331 '83/10', 3332 '83/11', 3333 '83/12', 3334 '83/13', 3335 '83/14', 3336 '83/15', 3337 '83/16', 3338 '83/17', 3339 '83/18', 3340 '83/19', 3341 '83/20', 3342 '83/21', 3343 '83/22', 3344 '83/23', 3345 '83/24', 3346 '83/25', 3347 '83/26', 3348 '83/27', 3349 '83/28', 3350 '83/29', 3351 '83/30', 3352 '83/31', 3353 '83/32', 3354 '83/33', 3355 '83/34', 3356 '83/35', 3357 '83/36', 3358 '83/37', 3359 '83/38', 3360 '83/39', 3361 '83/40', 3362 '83/41', 3363 '83/42', 3364 '83/43', 3365 '83/44', 3366 '83/45', 3367 '83/46', 3368 '83/47', 3369 '83/48', 3370 '83/49', 3371 '83/50', 3372 '83/51', 3373 '83/52', 3374 '83/53', 3375 '83/54', 3376 '83/55', 3377 '83/56', 3378 '83/57', 3379 '83/58', 3380 '83/59', 3381 '83/60', 3382 '83/61', 3383 '83/62', 3384 '83/63', 3385 '83/64', 3386 '83/65', 3387 '83/66', 3388 '83/67', 3389 '83/68', 3390 '83/69', 3391 '83/70', 3392 '83/71', 3393 '83/72', 3394 '83/73', 3395 '83/74', 3396 '83/75', 3397 '83/76', 3398 '83/77', 3399 '83/78', 3400 '83/79', 3401 '83/80', 3402 '83/81', 3403 '83/82', 3404 '84/1', 3405 '84/2', 3406 '84/3', 3407 '84/4', 3408 '84/5', 3409 '84/6', 3410 '84/7', 3411 '84/8', 3412 '84/9', 3413 '84/10', 3414 '84/11', 3415 '84/12', 3416 '84/13', 3417 '84/14', 3418 '84/15', 3419 '84/16', 3420 '84/17', 3421 '84/18', 3422 '84/19', 3423 '84/20', 3424 '84/21', 3425 '84/22', 3426 '84/23', 3427 '84/24', 3428 '84/25', 3429 '84/26', 3430 '84/27', 3431 '84/28', 3432 '84/29', 3433 '84/30', 3434 '84/31', 3435 '84/32', 3436 '84/33', 3437 '84/34', 3438 '84/35', 3439 '84/36', 3440 '84/37', 3441 '84/38', 3442 '84/39', 3443 '84/40', 3444 '84/41', 3445 '84/42', 3446 '84/43', 3447 '84/44', 3448 '84/45', 3449 '84/46', 3450 '84/47', 3451 '84/48', 3452 '84/49', 3453 '84/50', 3454 '84/51', 3455 '84/52', 3456 '84/53', 3457 '84/54', 3458 '84/55', 3459 '84/56', 3460 '84/57', 3461 '84/58', 3462 '84/59', 3463 '84/60', 3464 '84/61', 3465 '84/62', 3466 '84/63', 3467 '84/64', 3468 '84/65', 3469 '84/66', 3470 '84/67', 3471 '84/68', 3472 '84/69', 3473 '84/70', 3474 '84/71', 3475 '84/72', 3476 '84/73', 3477 '84/74', 3478 '84/75', 3479 '84/76', 3480 '84/77', 3481 '84/78', 3482 '84/79', 3483 '84/80', 3484 '84/81', 3485 '84/82', 3486 '84/83', 3487 '85/1', 3488 '85/2', 3489 '85/3', 3490 '85/4', 3491 '85/5', 3492 '85/6', 3493 '85/7', 3494 '85/8', 3495 '85/9', 3496 '85/10', 3497 '85/11', 3498 '85/12', 3499 '85/13', 3500 '85/14', 3501 '85/15', 3502 '85/16', 3503 '85/17', 3504 '85/18', 3505 '85/19', 3506 '85/20', 3507 '85/21', 3508 '85/22', 3509 '85/23', 3510 '85/24', 3511 '85/25', 3512 '85/26', 3513 '85/27', 3514 '85/28', 3515 '85/29', 3516 '85/30', 3517 '85/31', 3518 '85/32', 3519 '85/33', 3520 '85/34', 3521 '85/35', 3522 '85/36', 3523 '85/37', 3524 '85/38', 3525 '85/39', 3526 '85/40', 3527 '85/41', 3528 '85/42', 3529 '85/43', 3530 '85/44', 3531 '85/45', 3532 '85/46', 3533 '85/47', 3534 '85/48', 3535 '85/49', 3536 '85/50', 3537 '85/51', 3538 '85/52', 3539 '85/53', 3540 '85/54', 3541 '85/55', 3542 '85/56', 3543 '85/57', 3544 '85/58', 3545 '85/59', 3546 '85/60', 3547 '85/61', 3548 '85/62', 3549 '85/63', 3550 '85/64', 3551 '85/65', 3552 '85/66', 3553 '85/67', 3554 '85/68', 3555 '85/69', 3556 '85/70', 3557 '85/71', 3558 '85/72', 3559 '85/73', 3560 '85/74', 3561 '85/75', 3562 '85/76', 3563 '85/77', 3564 '85/78', 3565 '85/79', 3566 '85/80', 3567 '85/81', 3568 '85/82', 3569 '85/83', 3570 '85/84', 3571 '86/1', 3572 '86/2', 3573 '86/3', 3574 '86/4', 3575 '86/5', 3576 '86/6', 3577 '86/7', 3578 '86/8', 3579 '86/9', 3580 '86/10', 3581 '86/11', 3582 '86/12', 3583 '86/13', 3584 '86/14', 3585 '86/15', 3586 '86/16', 3587 '86/17', 3588 '86/18', 3589 '86/19', 3590 '86/20', 3591 '86/21', 3592 '86/22', 3593 '86/23', 3594 '86/24', 3595 '86/25', 3596 '86/26', 3597 '86/27', 3598 '86/28', 3599 '86/29', 3600 '86/30', 3601 '86/31', 3602 '86/32', 3603 '86/33', 3604 '86/34', 3605 '86/35', 3606 '86/36', 3607 '86/37', 3608 '86/38', 3609 '86/39', 3610 '86/40', 3611 '86/41', 3612 '86/42', 3613 '86/43', 3614 '86/44', 3615 '86/45', 3616 '86/46', 3617 '86/47', 3618 '86/48', 3619 '86/49', 3620 '86/50', 3621 '86/51', 3622 '86/52', 3623 '86/53', 3624 '86/54', 3625 '86/55', 3626 '86/56', 3627 '86/57', 3628 '86/58', 3629 '86/59', 3630 '86/60', 3631 '86/61', 3632 '86/62', 3633 '86/63', 3634 '86/64', 3635 '86/65', 3636 '86/66', 3637 '86/67', 3638 '86/68', 3639 '86/69', 3640 '86/70', 3641 '86/71', 3642 '86/72', 3643 '86/73', 3644 '86/74', 3645 '86/75', 3646 '86/76', 3647 '86/77', 3648 '86/78', 3649 '86/79', 3650 '86/80', 3651 '86/81', 3652 '86/82', 3653 '86/83', 3654 '86/84', 3655 '86/85', 3656 '87/1', 3657 '87/2', 3658 '87/3', 3659 '87/4', 3660 '87/5', 3661 '87/6', 3662 '87/7', 3663 '87/8', 3664 '87/9', 3665 '87/10', 3666 '87/11', 3667 '87/12', 3668 '87/13', 3669 '87/14', 3670 '87/15', 3671 '87/16', 3672 '87/17', 3673 '87/18', 3674 '87/19', 3675 '87/20', 3676 '87/21', 3677 '87/22', 3678 '87/23', 3679 '87/24', 3680 '87/25', 3681 '87/26', 3682 '87/27', 3683 '87/28', 3684 '87/29', 3685 '87/30', 3686 '87/31', 3687 '87/32', 3688 '87/33', 3689 '87/34', 3690 '87/35', 3691 '87/36', 3692 '87/37', 3693 '87/38', 3694 '87/39', 3695 '87/40', 3696 '87/41', 3697 '87/42', 3698 '87/43', 3699 '87/44', 3700 '87/45', 3701 '87/46', 3702 '87/47', 3703 '87/48', 3704 '87/49', 3705 '87/50', 3706 '87/51', 3707 '87/52', 3708 '87/53', 3709 '87/54', 3710 '87/55', 3711 '87/56', 3712 '87/57', 3713 '87/58', 3714 '87/59', 3715 '87/60', 3716 '87/61', 3717 '87/62', 3718 '87/63', 3719 '87/64', 3720 '87/65', 3721 '87/66', 3722 '87/67', 3723 '87/68', 3724 '87/69', 3725 '87/70', 3726 '87/71', 3727 '87/72', 3728 '87/73', 3729 '87/74', 3730 '87/75', 3731 '87/76', 3732 '87/77', 3733 '87/78', 3734 '87/79', 3735 '87/80', 3736 '87/81', 3737 '87/82', 3738 '87/83', 3739 '87/84', 3740 '87/85', 3741 '87/86', 3742 '88/1', 3743 '88/2', 3744 '88/3', 3745 '88/4', 3746 '88/5', 3747 '88/6', 3748 '88/7', 3749 '88/8', 3750 '88/9', 3751 '88/10', 3752 '88/11', 3753 '88/12', 3754 '88/13', 3755 '88/14', 3756 '88/15', 3757 '88/16', 3758 '88/17', 3759 '88/18', 3760 '88/19', 3761 '88/20', 3762 '88/21', 3763 '88/22', 3764 '88/23', 3765 '88/24', 3766 '88/25', 3767 '88/26', 3768 '88/27', 3769 '88/28', 3770 '88/29', 3771 '88/30', 3772 '88/31', 3773 '88/32', 3774 '88/33', 3775 '88/34', 3776 '88/35', 3777 '88/36', 3778 '88/37', 3779 '88/38', 3780 '88/39', 3781 '88/40', 3782 '88/41', 3783 '88/42', 3784 '88/43', 3785 '88/44', 3786 '88/45', 3787 '88/46', 3788 '88/47', 3789 '88/48', 3790 '88/49', 3791 '88/50', 3792 '88/51', 3793 '88/52', 3794 '88/53', 3795 '88/54', 3796 '88/55', 3797 '88/56', 3798 '88/57', 3799 '88/58', 3800 '88/59', 3801 '88/60', 3802 '88/61', 3803 '88/62', 3804 '88/63', 3805 '88/64', 3806 '88/65', 3807 '88/66', 3808 '88/67', 3809 '88/68', 3810 '88/69', 3811 '88/70', 3812 '88/71', 3813 '88/72', 3814 '88/73', 3815 '88/74', 3816 '88/75', 3817 '88/76', 3818 '88/77', 3819 '88/78', 3820 '88/79', 3821 '88/80', 3822 '88/81', 3823 '88/82', 3824 '88/83', 3825 '88/84', 3826 '88/85', 3827 '88/86', 3828 '88/87', 3829 '89/1', 3830 '89/2', 3831 '89/3', 3832 '89/4', 3833 '89/5', 3834 '89/6', 3835 '89/7', 3836 '89/8', 3837 '89/9', 3838 '89/10', 3839 '89/11', 3840 '89/12', 3841 '89/13', 3842 '89/14', 3843 '89/15', 3844 '89/16', 3845 '89/17', 3846 '89/18', 3847 '89/19', 3848 '89/20', 3849 '89/21', 3850 '89/22', 3851 '89/23', 3852 '89/24', 3853 '89/25', 3854 '89/26', 3855 '89/27', 3856 '89/28', 3857 '89/29', 3858 '89/30', 3859 '89/31', 3860 '89/32', 3861 '89/33', 3862 '89/34', 3863 '89/35', 3864 '89/36', 3865 '89/37', 3866 '89/38', 3867 '89/39', 3868 '89/40', 3869 '89/41', 3870 '89/42', 3871 '89/43', 3872 '89/44', 3873 '89/45', 3874 '89/46', 3875 '89/47', 3876 '89/48', 3877 '89/49', 3878 '89/50', 3879 '89/51', 3880 '89/52', 3881 '89/53', 3882 '89/54', 3883 '89/55', 3884 '89/56', 3885 '89/57', 3886 '89/58', 3887 '89/59', 3888 '89/60', 3889 '89/61', 3890 '89/62', 3891 '89/63', 3892 '89/64', 3893 '89/65', 3894 '89/66', 3895 '89/67', 3896 '89/68', 3897 '89/69', 3898 '89/70', 3899 '89/71', 3900 '89/72', 3901 '89/73', 3902 '89/74', 3903 '89/75', 3904 '89/76', 3905 '89/77', 3906 '89/78', 3907 '89/79', 3908 '89/80', 3909 '89/81', 3910 '89/82', 3911 '89/83', 3912 '89/84', 3913 '89/85', 3914 '89/86', 3915 '89/87', 3916 '89/88', 3917 '90/1', 3918 '90/2', 3919 '90/3', 3920 '90/4', 3921 '90/5', 3922 '90/6', 3923 '90/7', 3924 '90/8', 3925 '90/9', 3926 '90/10', 3927 '90/11', 3928 '90/12', 3929 '90/13', 3930 '90/14', 3931 '90/15', 3932 '90/16', 3933 '90/17', 3934 '90/18', 3935 '90/19', 3936 '90/20', 3937 '90/21', 3938 '90/22', 3939 '90/23', 3940 '90/24', 3941 '90/25', 3942 '90/26', 3943 '90/27', 3944 '90/28', 3945 '90/29', 3946 '90/30', 3947 '90/31', 3948 '90/32', 3949 '90/33', 3950 '90/34', 3951 '90/35', 3952 '90/36', 3953 '90/37', 3954 '90/38', 3955 '90/39', 3956 '90/40', 3957 '90/41', 3958 '90/42', 3959 '90/43', 3960 '90/44', 3961 '90/45', 3962 '90/46', 3963 '90/47', 3964 '90/48', 3965 '90/49', 3966 '90/50', 3967 '90/51', 3968 '90/52', 3969 '90/53', 3970 '90/54', 3971 '90/55', 3972 '90/56', 3973 '90/57', 3974 '90/58', 3975 '90/59', 3976 '90/60', 3977 '90/61', 3978 '90/62', 3979 '90/63', 3980 '90/64', 3981 '90/65', 3982 '90/66', 3983 '90/67', 3984 '90/68', 3985 '90/69', 3986 '90/70', 3987 '90/71', 3988 '90/72', 3989 '90/73', 3990 '90/74', 3991 '90/75', 3992 '90/76', 3993 '90/77', 3994 '90/78', 3995 '90/79', 3996 '90/80', 3997 '90/81', 3998 '90/82', 3999 '90/83', 4000 '90/84', 4001 '90/85', 4002 '90/86', 4003 '90/87', 4004 '90/88', 4005 '90/89', 4006 '91/1', 4007 '91/2', 4008 '91/3', 4009 '91/4', 4010 '91/5', 4011 '91/6', 4012 '91/7', 4013 '91/8', 4014 '91/9', 4015 '91/10', 4016 '91/11', 4017 '91/12', 4018 '91/13', 4019 '91/14', 4020 '91/15', 4021 '91/16', 4022 '91/17', 4023 '91/18', 4024 '91/19', 4025 '91/20', 4026 '91/21', 4027 '91/22', 4028 '91/23', 4029 '91/24', 4030 '91/25', 4031 '91/26', 4032 '91/27', 4033 '91/28', 4034 '91/29', 4035 '91/30', 4036 '91/31', 4037 '91/32', 4038 '91/33', 4039 '91/34', 4040 '91/35', 4041 '91/36', 4042 '91/37', 4043 '91/38', 4044 '91/39', 4045 '91/40', 4046 '91/41', 4047 '91/42', 4048 '91/43', 4049 '91/44', 4050 '91/45', 4051 '91/46', 4052 '91/47', 4053 '91/48', 4054 '91/49', 4055 '91/50', 4056 '91/51', 4057 '91/52', 4058 '91/53', 4059 '91/54', 4060 '91/55', 4061 '91/56', 4062 '91/57', 4063 '91/58', 4064 '91/59', 4065 '91/60', 4066 '91/61', 4067 '91/62', 4068 '91/63', 4069 '91/64', 4070 '91/65', 4071 '91/66', 4072 '91/67', 4073 '91/68', 4074 '91/69', 4075 '91/70', 4076 '91/71', 4077 '91/72', 4078 '91/73', 4079 '91/74', 4080 '91/75', 4081 '91/76', 4082 '91/77', 4083 '91/78', 4084 '91/79', 4085 '91/80', 4086 '91/81', 4087 '91/82', 4088 '91/83', 4089 '91/84', 4090 '91/85', 4091 '91/86', 4092 '91/87', 4093 '91/88', 4094 '91/89', 4095 '91/90', 4096 '92/1', 4097 '92/2', 4098 '92/3', 4099 '92/4', 4100 '92/5', 4101 '92/6', 4102 '92/7', 4103 '92/8', 4104 '92/9', 4105 '92/10', 4106 '92/11', 4107 '92/12', 4108 '92/13', 4109 '92/14', 4110 '92/15', 4111 '92/16', 4112 '92/17', 4113 '92/18', 4114 '92/19', 4115 '92/20', 4116 '92/21', 4117 '92/22', 4118 '92/23', 4119 '92/24', 4120 '92/25', 4121 '92/26', 4122 '92/27', 4123 '92/28', 4124 '92/29', 4125 '92/30', 4126 '92/31', 4127 '92/32', 4128 '92/33', 4129 '92/34', 4130 '92/35', 4131 '92/36', 4132 '92/37', 4133 '92/38', 4134 '92/39', 4135 '92/40', 4136 '92/41', 4137 '92/42', 4138 '92/43', 4139 '92/44', 4140 '92/45', 4141 '92/46', 4142 '92/47', 4143 '92/48', 4144 '92/49', 4145 '92/50', 4146 '92/51', 4147 '92/52', 4148 '92/53', 4149 '92/54', 4150 '92/55', 4151 '92/56', 4152 '92/57', 4153 '92/58', 4154 '92/59', 4155 '92/60', 4156 '92/61', 4157 '92/62', 4158 '92/63', 4159 '92/64', 4160 '92/65', 4161 '92/66', 4162 '92/67', 4163 '92/68', 4164 '92/69', 4165 '92/70', 4166 '92/71', 4167 '92/72', 4168 '92/73', 4169 '92/74', 4170 '92/75', 4171 '92/76', 4172 '92/77', 4173 '92/78', 4174 '92/79', 4175 '92/80', 4176 '92/81', 4177 '92/82', 4178 '92/83', 4179 '92/84', 4180 '92/85', 4181 '92/86', 4182 '92/87', 4183 '92/88', 4184 '92/89', 4185 '92/90', 4186 '92/91', 4187 '93/1', 4188 '93/2', 4189 '93/3', 4190 '93/4', 4191 '93/5', 4192 '93/6', 4193 '93/7', 4194 '93/8', 4195 '93/9', 4196 '93/10', 4197 '93/11', 4198 '93/12', 4199 '93/13', 4200 '93/14', 4201 '93/15', 4202 '93/16', 4203 '93/17', 4204 '93/18', 4205 '93/19', 4206 '93/20', 4207 '93/21', 4208 '93/22', 4209 '93/23', 4210 '93/24', 4211 '93/25', 4212 '93/26', 4213 '93/27', 4214 '93/28', 4215 '93/29', 4216 '93/30', 4217 '93/31', 4218 '93/32', 4219 '93/33', 4220 '93/34', 4221 '93/35', 4222 '93/36', 4223 '93/37', 4224 '93/38', 4225 '93/39', 4226 '93/40', 4227 '93/41', 4228 '93/42', 4229 '93/43', 4230 '93/44', 4231 '93/45', 4232 '93/46', 4233 '93/47', 4234 '93/48', 4235 '93/49', 4236 '93/50', 4237 '93/51', 4238 '93/52', 4239 '93/53', 4240 '93/54', 4241 '93/55', 4242 '93/56', 4243 '93/57', 4244 '93/58', 4245 '93/59', 4246 '93/60', 4247 '93/61', 4248 '93/62', 4249 '93/63', 4250 '93/64', 4251 '93/65', 4252 '93/66', 4253 '93/67', 4254 '93/68', 4255 '93/69', 4256 '93/70', 4257 '93/71', 4258 '93/72', 4259 '93/73', 4260 '93/74', 4261 '93/75', 4262 '93/76', 4263 '93/77', 4264 '93/78', 4265 '93/79', 4266 '93/80', 4267 '93/81', 4268 '93/82', 4269 '93/83', 4270 '93/84', 4271 '93/85', 4272 '93/86', 4273 '93/87', 4274 '93/88', 4275 '93/89', 4276 '93/90', 4277 '93/91', 4278 '93/92', 4279 '94/1', 4280 '94/2', 4281 '94/3', 4282 '94/4', 4283 '94/5', 4284 '94/6', 4285 '94/7', 4286 '94/8', 4287 '94/9', 4288 '94/10', 4289 '94/11', 4290 '94/12', 4291 '94/13', 4292 '94/14', 4293 '94/15', 4294 '94/16', 4295 '94/17', 4296 '94/18', 4297 '94/19', 4298 '94/20', 4299 '94/21', 4300 '94/22', 4301 '94/23', 4302 '94/24', 4303 '94/25', 4304 '94/26', 4305 '94/27', 4306 '94/28', 4307 '94/29', 4308 '94/30', 4309 '94/31', 4310 '94/32', 4311 '94/33', 4312 '94/34', 4313 '94/35', 4314 '94/36', 4315 '94/37', 4316 '94/38', 4317 '94/39', 4318 '94/40', 4319 '94/41', 4320 '94/42', 4321 '94/43', 4322 '94/44', 4323 '94/45', 4324 '94/46', 4325 '94/47', 4326 '94/48', 4327 '94/49', 4328 '94/50', 4329 '94/51', 4330 '94/52', 4331 '94/53', 4332 '94/54', 4333 '94/55', 4334 '94/56', 4335 '94/57', 4336 '94/58', 4337 '94/59', 4338 '94/60', 4339 '94/61', 4340 '94/62', 4341 '94/63', 4342 '94/64', 4343 '94/65', 4344 '94/66', 4345 '94/67', 4346 '94/68', 4347 '94/69', 4348 '94/70', 4349 '94/71', 4350 '94/72', 4351 '94/73', 4352 '94/74', 4353 '94/75', 4354 '94/76', 4355 '94/77', 4356 '94/78', 4357 '94/79', 4358 '94/80', 4359 '94/81', 4360 '94/82', 4361 '94/83', 4362 '94/84', 4363 '94/85', 4364 '94/86', 4365 '94/87', 4366 '94/88', 4367 '94/89', 4368 '94/90', 4369 '94/91', 4370 '94/92', 4371 '94/93', 4372 '95/1', 4373 '95/2', 4374 '95/3', 4375 '95/4', 4376 '95/5', 4377 '95/6', 4378 '95/7', 4379 '95/8', 4380 '95/9', 4381 '95/10', 4382 '95/11', 4383 '95/12', 4384 '95/13', 4385 '95/14', 4386 '95/15', 4387 '95/16', 4388 '95/17', 4389 '95/18', 4390 '95/19', 4391 '95/20', 4392 '95/21', 4393 '95/22', 4394 '95/23', 4395 '95/24', 4396 '95/25', 4397 '95/26', 4398 '95/27', 4399 '95/28', 4400 '95/29', 4401 '95/30', 4402 '95/31', 4403 '95/32', 4404 '95/33', 4405 '95/34', 4406 '95/35', 4407 '95/36', 4408 '95/37', 4409 '95/38', 4410 '95/39', 4411 '95/40', 4412 '95/41', 4413 '95/42', 4414 '95/43', 4415 '95/44', 4416 '95/45', 4417 '95/46', 4418 '95/47', 4419 '95/48', 4420 '95/49', 4421 '95/50', 4422 '95/51', 4423 '95/52', 4424 '95/53', 4425 '95/54', 4426 '95/55', 4427 '95/56', 4428 '95/57', 4429 '95/58', 4430 '95/59', 4431 '95/60', 4432 '95/61', 4433 '95/62', 4434 '95/63', 4435 '95/64', 4436 '95/65', 4437 '95/66', 4438 '95/67', 4439 '95/68', 4440 '95/69', 4441 '95/70', 4442 '95/71', 4443 '95/72', 4444 '95/73', 4445 '95/74', 4446 '95/75', 4447 '95/76', 4448 '95/77', 4449 '95/78', 4450 '95/79', 4451 '95/80', 4452 '95/81', 4453 '95/82', 4454 '95/83', 4455 '95/84', 4456 '95/85', 4457 '95/86', 4458 '95/87', 4459 '95/88', 4460 '95/89', 4461 '95/90', 4462 '95/91', 4463 '95/92', 4464 '95/93', 4465 '95/94', 4466 '96/1', 4467 '96/2', 4468 '96/3', 4469 '96/4', 4470 '96/5', 4471 '96/6', 4472 '96/7', 4473 '96/8', 4474 '96/9', 4475 '96/10', 4476 '96/11', 4477 '96/12', 4478 '96/13', 4479 '96/14', 4480 '96/15', 4481 '96/16', 4482 '96/17', 4483 '96/18', 4484 '96/19', 4485 '96/20', 4486 '96/21', 4487 '96/22', 4488 '96/23', 4489 '96/24', 4490 '96/25', 4491 '96/26', 4492 '96/27', 4493 '96/28', 4494 '96/29', 4495 '96/30', 4496 '96/31', 4497 '96/32', 4498 '96/33', 4499 '96/34', 4500 '96/35', 4501 '96/36', 4502 '96/37', 4503 '96/38', 4504 '96/39', 4505 '96/40', 4506 '96/41', 4507 '96/42', 4508 '96/43', 4509 '96/44', 4510 '96/45', 4511 '96/46', 4512 '96/47', 4513 '96/48', 4514 '96/49', 4515 '96/50', 4516 '96/51', 4517 '96/52', 4518 '96/53', 4519 '96/54', 4520 '96/55', 4521 '96/56', 4522 '96/57', 4523 '96/58', 4524 '96/59', 4525 '96/60', 4526 '96/61', 4527 '96/62', 4528 '96/63', 4529 '96/64', 4530 '96/65', 4531 '96/66', 4532 '96/67', 4533 '96/68', 4534 '96/69', 4535 '96/70', 4536 '96/71', 4537 '96/72', 4538 '96/73', 4539 '96/74', 4540 '96/75', 4541 '96/76', 4542 '96/77', 4543 '96/78', 4544 '96/79', 4545 '96/80', 4546 '96/81', 4547 '96/82', 4548 '96/83', 4549 '96/84', 4550 '96/85', 4551 '96/86', 4552 '96/87', 4553 '96/88', 4554 '96/89', 4555 '96/90', 4556 '96/91', 4557 '96/92', 4558 '96/93', 4559 '96/94', 4560 '96/95', 4561 '97/1', 4562 '97/2', 4563 '97/3', 4564 '97/4', 4565 '97/5', 4566 '97/6', 4567 '97/7', 4568 '97/8', 4569 '97/9', 4570 '97/10', 4571 '97/11', 4572 '97/12', 4573 '97/13', 4574 '97/14', 4575 '97/15', 4576 '97/16', 4577 '97/17', 4578 '97/18', 4579 '97/19', 4580 '97/20', 4581 '97/21', 4582 '97/22', 4583 '97/23', 4584 '97/24', 4585 '97/25', 4586 '97/26', 4587 '97/27', 4588 '97/28', 4589 '97/29', 4590 '97/30', 4591 '97/31', 4592 '97/32', 4593 '97/33', 4594 '97/34', 4595 '97/35', 4596 '97/36', 4597 '97/37', 4598 '97/38', 4599 '97/39', 4600 '97/40', 4601 '97/41', 4602 '97/42', 4603 '97/43', 4604 '97/44', 4605 '97/45', 4606 '97/46', 4607 '97/47', 4608 '97/48', 4609 '97/49', 4610 '97/50', 4611 '97/51', 4612 '97/52', 4613 '97/53', 4614 '97/54', 4615 '97/55', 4616 '97/56', 4617 '97/57', 4618 '97/58', 4619 '97/59', 4620 '97/60', 4621 '97/61', 4622 '97/62', 4623 '97/63', 4624 '97/64', 4625 '97/65', 4626 '97/66', 4627 '97/67', 4628 '97/68', 4629 '97/69', 4630 '97/70', 4631 '97/71', 4632 '97/72', 4633 '97/73', 4634 '97/74', 4635 '97/75', 4636 '97/76', 4637 '97/77', 4638 '97/78', 4639 '97/79', 4640 '97/80', 4641 '97/81', 4642 '97/82', 4643 '97/83', 4644 '97/84', 4645 '97/85', 4646 '97/86', 4647 '97/87', 4648 '97/88', 4649 '97/89', 4650 '97/90', 4651 '97/91', 4652 '97/92', 4653 '97/93', 4654 '97/94', 4655 '97/95', 4656 '97/96', 4657 '98/1', 4658 '98/2', 4659 '98/3', 4660 '98/4', 4661 '98/5', 4662 '98/6', 4663 '98/7', 4664 '98/8', 4665 '98/9', 4666 '98/10', 4667 '98/11', 4668 '98/12', 4669 '98/13', 4670 '98/14', 4671 '98/15', 4672 '98/16', 4673 '98/17', 4674 '98/18', 4675 '98/19', 4676 '98/20', 4677 '98/21', 4678 '98/22', 4679 '98/23', 4680 '98/24', 4681 '98/25', 4682 '98/26', 4683 '98/27', 4684 '98/28', 4685 '98/29', 4686 '98/30', 4687 '98/31', 4688 '98/32', 4689 '98/33', 4690 '98/34', 4691 '98/35', 4692 '98/36', 4693 '98/37', 4694 '98/38', 4695 '98/39', 4696 '98/40', 4697 '98/41', 4698 '98/42', 4699 '98/43', 4700 '98/44', 4701 '98/45', 4702 '98/46', 4703 '98/47', 4704 '98/48', 4705 '98/49', 4706 '98/50', 4707 '98/51', 4708 '98/52', 4709 '98/53', 4710 '98/54', 4711 '98/55', 4712 '98/56', 4713 '98/57', 4714 '98/58', 4715 '98/59', 4716 '98/60', 4717 '98/61', 4718 '98/62', 4719 '98/63', 4720 '98/64', 4721 '98/65', 4722 '98/66', 4723 '98/67', 4724 '98/68', 4725 '98/69', 4726 '98/70', 4727 '98/71', 4728 '98/72', 4729 '98/73', 4730 '98/74', 4731 '98/75', 4732 '98/76', 4733 '98/77', 4734 '98/78', 4735 '98/79', 4736 '98/80', 4737 '98/81', 4738 '98/82', 4739 '98/83', 4740 '98/84', 4741 '98/85', 4742 '98/86', 4743 '98/87', 4744 '98/88', 4745 '98/89', 4746 '98/90', 4747 '98/91', 4748 '98/92', 4749 '98/93', 4750 '98/94', 4751 '98/95', 4752 '98/96', 4753 '98/97', 4754 '99/1', 4755 '99/2', 4756 '99/3', 4757 '99/4', 4758 '99/5', 4759 '99/6', 4760 '99/7', 4761 '99/8', 4762 '99/9', 4763 '99/10', 4764 '99/11', 4765 '99/12', 4766 '99/13', 4767 '99/14', 4768 '99/15', 4769 '99/16', 4770 '99/17', 4771 '99/18', 4772 '99/19', 4773 '99/20', 4774 '99/21', 4775 '99/22', 4776 '99/23', 4777 '99/24', 4778 '99/25', 4779 '99/26', 4780 '99/27', 4781 '99/28', 4782 '99/29', 4783 '99/30', 4784 '99/31', 4785 '99/32', 4786 '99/33', 4787 '99/34', 4788 '99/35', 4789 '99/36', 4790 '99/37', 4791 '99/38', 4792 '99/39', 4793 '99/40', 4794 '99/41', 4795 '99/42', 4796 '99/43', 4797 '99/44', 4798 '99/45', 4799 '99/46', 4800 '99/47', 4801 '99/48', 4802 '99/49', 4803 '99/50', 4804 '99/51', 4805 '99/52', 4806 '99/53', 4807 '99/54', 4808 '99/55', 4809 '99/56', 4810 '99/57', 4811 '99/58', 4812 '99/59', 4813 '99/60', 4814 '99/61', 4815 '99/62', 4816 '99/63', 4817 '99/64', 4818 '99/65', 4819 '99/66', 4820 '99/67', 4821 '99/68', 4822 '99/69', 4823 '99/70', 4824 '99/71', 4825 '99/72', 4826 '99/73', 4827 '99/74', 4828 '99/75', 4829 '99/76', 4830 '99/77', 4831 '99/78', 4832 '99/79', 4833 '99/80', 4834 '99/81', 4835 '99/82', 4836 '99/83', 4837 '99/84', 4838 '99/85', 4839 '99/86', 4840 '99/87', 4841 '99/88', 4842 '99/89', 4843 '99/90', 4844 '99/91', 4845 '99/92', 4846 '99/93', 4847 '99/94', 4848 '99/95', 4849 '99/96', 4850 '99/97', 4851 '99/98', 4852 '100/1', 4853 '100/2', 4854 '100/3', 4855 '100/4', 4856 '100/5', 4857 '100/6', 4858 '100/7', 4859 '100/8', 4860 '100/9', 4861 '100/10', 4862 '100/11', 4863 '100/12', 4864 '100/13', 4865 '100/14', 4866 '100/15', 4867 '100/16', 4868 '100/17', 4869 '100/18', 4870 '100/19', 4871 '100/20', 4872 '100/21', 4873 '100/22', 4874 '100/23', 4875 '100/24', 4876 '100/25', 4877 '100/26', 4878 '100/27', 4879 '100/28', 4880 '100/29', 4881 '100/30', 4882 '100/31', 4883 '100/32', 4884 '100/33', 4885 '100/34', 4886 '100/35', 4887 '100/36', 4888 '100/37', 4889 '100/38', 4890 '100/39', 4891 '100/40', 4892 '100/41', 4893 '100/42', 4894 '100/43', 4895 '100/44', 4896 '100/45', 4897 '100/46', 4898 '100/47', 4899 '100/48', 4900 '100/49', 4901 '100/50', 4902 '100/51', 4903 '100/52', 4904 '100/53', 4905 '100/54', 4906 '100/55', 4907 '100/56', 4908 '100/57', 4909 '100/58', 4910 '100/59', 4911 '100/60', 4912 '100/61', 4913 '100/62', 4914 '100/63', 4915 '100/64', 4916 '100/65', 4917 '100/66', 4918 '100/67', 4919 '100/68', 4920 '100/69', 4921 '100/70', 4922 '100/71', 4923 '100/72', 4924 '100/73', 4925 '100/74', 4926 '100/75', 4927 '100/76', 4928 '100/77', 4929 '100/78', 4930 '100/79', 4931 '100/80', 4932 '100/81', 4933 '100/82', 4934 '100/83', 4935 '100/84', 4936 '100/85', 4937 '100/86', 4938 '100/87', 4939 '100/88', 4940 '100/89', 4941 '100/90', 4942 '100/91', 4943 '100/92', 4944 '100/93', 4945 '100/94', 4946 '100/95', 4947 '100/96', 4948 '100/97', 4949 '100/98', 4950 '100/99', 4951 '101/1', 4952 '101/2', 4953 '101/3', 4954 '101/4', 4955 '101/5', 4956 '101/6', 4957 '101/7', 4958 '101/8', 4959 '101/9', 4960 '101/10', 4961 '101/11', 4962 '101/12', 4963 '101/13', 4964 '101/14', 4965 '101/15', 4966 '101/16', 4967 '101/17', 4968 '101/18', 4969 '101/19', 4970 '101/20', 4971 '101/21', 4972 '101/22', 4973 '101/23', 4974 '101/24', 4975 '101/25', 4976 '101/26', 4977 '101/27', 4978 '101/28', 4979 '101/29', 4980 '101/30', 4981 '101/31', 4982 '101/32', 4983 '101/33', 4984 '101/34', 4985 '101/35', 4986 '101/36', 4987 '101/37', 4988 '101/38', 4989 '101/39', 4990 '101/40', 4991 '101/41', 4992 '101/42', 4993 '101/43', 4994 '101/44', 4995 '101/45', 4996 '101/46', 4997 '101/47', 4998 '101/48', 4999 '101/49', 5000 '101/50', 5001 '101/51', 5002 '101/52', 5003 '101/53', 5004 '101/54', 5005 '101/55', 5006 '101/56', 5007 '101/57', 5008 '101/58', 5009 '101/59', 5010 '101/60', 5011 '101/61', 5012 '101/62', 5013 '101/63', 5014 '101/64', 5015 '101/65', 5016 '101/66', 5017 '101/67', 5018 '101/68', 5019 '101/69', 5020 '101/70', 5021 '101/71', 5022 '101/72', 5023 '101/73', 5024 '101/74', 5025 '101/75', 5026 '101/76', 5027 '101/77', 5028 '101/78', 5029 '101/79', 5030 '101/80', 5031 '101/81', 5032 '101/82', 5033 '101/83', 5034 '101/84', 5035 '101/85', 5036 '101/86', 5037 '101/87', 5038 '101/88', 5039 '101/89', 5040 '101/90', 5041 '101/91', 5042 '101/92', 5043 '101/93', 5044 '101/94', 5045 '101/95', 5046 '101/96', 5047 '101/97', 5048 '101/98', 5049 '101/99', 5050 '101/100', 5051 '102/1', 5052 '102/2', 5053 '102/3', 5054 '102/4', 5055 '102/5', 5056 '102/6', 5057 '102/7', 5058 '102/8', 5059 '102/9', 5060 '102/10', 5061 '102/11', 5062 '102/12', 5063 '102/13', 5064 '102/14', 5065 '102/15', 5066 '102/16', 5067 '102/17', 5068 '102/18', 5069 '102/19', 5070 '102/20', 5071 '102/21', 5072 '102/22', 5073 '102/23', 5074 '102/24', 5075 '102/25', 5076 '102/26', 5077 '102/27', 5078 '102/28', 5079 '102/29', 5080 '102/30', 5081 '102/31', 5082 '102/32', 5083 '102/33', 5084 '102/34', 5085 '102/35', 5086 '102/36', 5087 '102/37', 5088 '102/38', 5089 '102/39', 5090 '102/40', 5091 '102/41', 5092 '102/42', 5093 '102/43', 5094 '102/44', 5095 '102/45', 5096 '102/46', 5097 '102/47', 5098 '102/48', 5099 '102/49', 5100 '102/50', 5101 '102/51', 5102 '102/52', 5103 '102/53', 5104 '102/54', 5105 '102/55', 5106 '102/56', 5107 '102/57', 5108 '102/58', 5109 '102/59', 5110 '102/60', 5111 '102/61', 5112 '102/62', 5113 '102/63', 5114 '102/64', 5115 '102/65', 5116 '102/66', 5117 '102/67', 5118 '102/68', 5119 '102/69', 5120 '102/70', 5121 '102/71', 5122 '102/72', 5123 '102/73', 5124 '102/74', 5125 '102/75', 5126 '102/76', 5127 '102/77', 5128 '102/78', 5129 '102/79', 5130 '102/80', 5131 '102/81', 5132 '102/82', 5133 '102/83', 5134 '102/84', 5135 '102/85', 5136 '102/86', 5137 '102/87', 5138 '102/88', 5139 '102/89', 5140 '102/90', 5141 '102/91', 5142 '102/92', 5143 '102/93', 5144 '102/94', 5145 '102/95', 5146 '102/96', 5147 '102/97', 5148 '102/98', 5149 '102/99', 5150 '102/100', 5151 '102/101', 5152 '103/1', 5153 '103/2', 5154 '103/3', 5155 '103/4', 5156 '103/5', 5157 '103/6', 5158 '103/7', 5159 '103/8', 5160 '103/9', 5161 '103/10', 5162 '103/11', 5163 '103/12', 5164 '103/13', 5165 '103/14', 5166 '103/15', 5167 '103/16', 5168 '103/17', 5169 '103/18', 5170 '103/19', 5171 '103/20', 5172 '103/21', 5173 '103/22', 5174 '103/23', 5175 '103/24', 5176 '103/25', 5177 '103/26', 5178 '103/27', 5179 '103/28', 5180 '103/29', 5181 '103/30', 5182 '103/31', 5183 '103/32', 5184 '103/33', 5185 '103/34', 5186 '103/35', 5187 '103/36', 5188 '103/37', 5189 '103/38', 5190 '103/39', 5191 '103/40', 5192 '103/41', 5193 '103/42', 5194 '103/43', 5195 '103/44', 5196 '103/45', 5197 '103/46', 5198 '103/47', 5199 '103/48', 5200 '103/49', 5201 '103/50', 5202 '103/51', 5203 '103/52', 5204 '103/53', 5205 '103/54', 5206 '103/55', 5207 '103/56', 5208 '103/57', 5209 '103/58', 5210 '103/59', 5211 '103/60', 5212 '103/61', 5213 '103/62', 5214 '103/63', 5215 '103/64', 5216 '103/65', 5217 '103/66', 5218 '103/67', 5219 '103/68', 5220 '103/69', 5221 '103/70', 5222 '103/71', 5223 '103/72', 5224 '103/73', 5225 '103/74', 5226 '103/75', 5227 '103/76', 5228 '103/77', 5229 '103/78', 5230 '103/79', 5231 '103/80', 5232 '103/81', 5233 '103/82', 5234 '103/83', 5235 '103/84', 5236 '103/85', 5237 '103/86', 5238 '103/87', 5239 '103/88', 5240 '103/89', 5241 '103/90', 5242 '103/91', 5243 '103/92', 5244 '103/93', 5245 '103/94', 5246 '103/95', 5247 '103/96', 5248 '103/97', 5249 '103/98', 5250 '103/99', 5251 '103/100', 5252 '103/101', 5253 '103/102', 5254 '104/1', 5255 '104/2', 5256 '104/3', 5257 '104/4', 5258 '104/5', 5259 '104/6', 5260 '104/7', 5261 '104/8', 5262 '104/9', 5263 '104/10', 5264 '104/11', 5265 '104/12', 5266 '104/13', 5267 '104/14', 5268 '104/15', 5269 '104/16', 5270 '104/17', 5271 '104/18', 5272 '104/19', 5273 '104/20', 5274 '104/21', 5275 '104/22', 5276 '104/23', 5277 '104/24', 5278 '104/25', 5279 '104/26', 5280 '104/27', 5281 '104/28', 5282 '104/29', 5283 '104/30', 5284 '104/31', 5285 '104/32', 5286 '104/33', 5287 '104/34', 5288 '104/35', 5289 '104/36', 5290 '104/37', 5291 '104/38', 5292 '104/39', 5293 '104/40', 5294 '104/41', 5295 '104/42', 5296 '104/43', 5297 '104/44', 5298 '104/45', 5299 '104/46', 5300 '104/47', 5301 '104/48', 5302 '104/49', 5303 '104/50', 5304 '104/51', 5305 '104/52', 5306 '104/53', 5307 '104/54', 5308 '104/55', 5309 '104/56', 5310 '104/57', 5311 '104/58', 5312 '104/59', 5313 '104/60', 5314 '104/61', 5315 '104/62', 5316 '104/63', 5317 '104/64', 5318 '104/65', 5319 '104/66', 5320 '104/67', 5321 '104/68', 5322 '104/69', 5323 '104/70', 5324 '104/71', 5325 '104/72', 5326 '104/73', 5327 '104/74', 5328 '104/75', 5329 '104/76', 5330 '104/77', 5331 '104/78', 5332 '104/79', 5333 '104/80', 5334 '104/81', 5335 '104/82', 5336 '104/83', 5337 '104/84', 5338 '104/85', 5339 '104/86', 5340 '104/87', 5341 '104/88', 5342 '104/89', 5343 '104/90', 5344 '104/91', 5345 '104/92', 5346 '104/93', 5347 '104/94', 5348 '104/95', 5349 '104/96', 5350 '104/97', 5351 '104/98', 5352 '104/99', 5353 '104/100', 5354 '104/101', 5355 '104/102', 5356 '104/103' ; 
	MATRIX
	'Ambystoma_mexicanum'       222222222222210222222222222022222202222222022222222022222222202222??????????????????????????????????????????????????????????????????????222222000000?????222222022000?????2???????????????????222222021000?????20?222222022200?????22?2222222020000?????20?00222222021000?????20?102222222122222?????22?2222222222000000?????10?00000222222022200?????22?212202???????????????????????????222222222222?????22?2222222?222222222222?????22?2222222?1?????????????????????????????????????????????????????????????????????????????????????????????222222222222?????22?2222222?22???222222222222?????22?2222222?22???0???????????????????????????????????222222010000?????20?0000020?00???00?222222222222?????22?2222222?22???01?2222222222222?????22?2222222?22???02?22222222222222?????22?2222222?22???02?222?????????????????????????????????????????????????????????????????????????????????222222222222?????22?2222222?22???02?2222?????????????????????????????????????????????????????????????????????????????????????????2222222222
22?????22?2222222?22???02?2222??0??222222222222?????22?2222222?22???02?2222??2??2222222222222?????22?2222222?22???02?2222??0??10222222222222?????22?2222222?22???02?2222??0??101222222222222?????22?2222222?22???02?2222??1??2022?????????????????????????????????????????????????????????????????????????????????????????????????????????????????????????????????????????????????????????????????????????????????????????????????????????????????????????????????????????????????????????????????????????????????????????????????????????????????????????????????????????????????????????????????????????????????????????????????????????????????????????????????????????????????????????????????????????????????????????????????????????????????????????????????????????????????????????????????222222222222?????22?2222222?22???02?2200??0??00000??????????222222222222?????22?2222222?22???02?2200??0??00000??????????0??????????????????????????????????????????????????????????????222222222222?????22?2222222?22???02?2200??0??00
000??????????02?222222222222?????22?2222222?22???02?2200??0??00000??????????12?2?????????????????????????????????????????????????????????????????222222222222?????22?2222222?22???02?2200??0??00000??????????22?22?222222000000?????00?0000000?00???00?0000??0??00000??????????00?00?0222222000000?????10?0000010?00???00?0000??0??00000??????????00?00?02222222122222?????22?2222122?00???00?2000??0??00000??????????00?00?022222222222222?????22?2222222?22???02?2200??0??00000??????????12?21?0222???????????????????????????????????????????????????????????????????????????????????????????????????????????????????????????????????????????????222222222222?????22?2222222?22???02?2200??0??00000??????????22?22?12222??222222222222?????22?2222222?22???02?2200??0??00000??????????22?22?12222??1222222020000?????20?0020020?00???00?2000??0??00000??????????00?00?02200??00222222020000?????20?0020020?00???00?2000??0??00000??????????00?00?02200??002222222020000?????20?0020020?00???00?2000??0??00000??????????00?00?02200??0
021222222022100?????22?2022020?00???00?2000??0??00000??????????00?00?02200??00222222222222222?????22?2222222?22???02?2200??0??00000??????????12?21?02221??002222222222020000?????20?0010020?00???00?2000??0??00000??????????00?00?02200??0000000222222022000?????21?2022020?00???00?2000??0??00000??????????00?00?02200??00222002222222022200?????22?2222022?00???00?2000??0??00000??????????00?00?02200??002222022???????????????????????????????????????????????????????????????????????????????????222222222222?????22?2222222?22???12?2222??2??22222??????????22?22?22222??2222222222?222222022200?????22?2222022?00???00?2000??0??00000??????????00?00?02200??0022220221?0?????????????????????????????????????????????????????????????????????????????????????????????????????????????????????????????????????????????????????????????????????????????222222022200?????22?2122021?00???00?2000??0??00000??????????00?00?02200??0022220220?00??????????????????????????????????????????????????????????????????????????????????????
????????????????????????????????????????????????????????????????????????????????????????????????????????????????????????????????????????????????????????????????????????????????????????????????????????????????????????????????????????????????????????????????????????????????????????????????????????????????????????????????????????????????????????????????????????????????????????????????????????????????????????????????????????????????????????????????????????????????????????????????????????????????????????????????????????????????????????????????????????????????????????????????????????????????????????????????????????????????????????????????????????????????????????????????????????????????????????????????????????????????????????????????????????????????????????????????????????????????????????????????????????????????????????????????????????????????????????????????????????????????????????????????????????????????????????????????????????????????????????????????????????????????????????????????????????
????????????????????????????????????????????????????????????????????????????????????????????????????????????????????????????????????????????????????????????????????????????????????????????????????????????????????????????????????????????????????????????????????????????????????????????????????????????????????????????????????????????????????????????????????
	'Tachyglossus_aculeatus'    002???222?122?0222?22022?000022?0002022?00022122?010222222?0202222222?02022222?????????????222?120222222?????????????????????????????????????????????????022?000000000?0???222?222222222?2???2222?020222220?0???20222?020222222?0???202222?020222200?0???2000???????????????????????222?222222222?2???22222?222?020222220?0???20102?0222?120222222?1???20222?02222?020222220?0???20102?010222?222222222?2???20222?0222??????????????????????????????????????????????????????????????????????????????????????????????????????????????????????????222?020222220?0???20102?01010????222?222222222?2???20222?02221????2???????????????????????????????????222?020222210?0???20002?00000????00?222?020222210?0???20002?00000????00?1222?020222220?0???20102?01010????10?22222?020222222?0???20212?02020????20?222???????????????????????????????????????????????????????????????????????????????????????????????????????????????????????????222?020222222?0???20212?02020????20?2221???222?020222222?0???20212?02020????20?2221???1222?221222
222?2???20222?02220????20?2222???22222?222222222?2???20222?02220????20?2222???222222?222222222?2???20222?02220????20?2222???2221222?222222222?2???20222?02220????20?2222???22211222?222222222?2???20222?02221????21?2222???222222222?222222222?2???22222?22222????22?2222???2222222???????????????????????????????????????????????????????????????????????????????????????????????????????????????????????????????????????????????????????????????????????????????????????????????????????????????????????????????????????????????????????????????????????????????????????????????????????????????????????????????????????????????????????????????????????????????????????????????????????????????????????????????????????????????????????????????????????????????????????????????????????????????222?222222222?2???22222?12222????22?2222???22222220?????????222?020222220?0???20102?01010????10?2210???00000000?????????0222?020222220?0???20102?01010????10?2210???00000000?????????01222?020222220?0???20202?02020????20?2220???0000
0000?????????022222?020222221?0???20202?02020????20?2220???00000000?????????0222222?020222222?0???20212?02020????20?2221???11000000?????????02222222?222222222?2???20222?02221????21?2222???22222210?????????022222022?000210000?0???20000?00000????00?0000???00000000?????????0000000222?120222222?1???20222?02120????20?2222???22000000?????????02222202?????????????????????????????????????????????????????????????????????222?221222222?2???20222?02220????20?2222???22100000?????????022222022?222?222222222?2???20222?02220????20?2222???22211100?????????022222022?2222?222222222?2???20222?02220????20?2222???22222200?????????022222022?22222?222222222?2???20222?02221????21?2222???22222210?????????022222122?222222?222222222?2???22222?22222????22?2222???22222220?????????222222222?2222122?010222100?0???20000?00000????00?0000???00000000?????????000000020?00000222?020222220?0???20102?01010????10?2210???00000000?????????011000020?000002222?020222220?0???20102?01010????10?2210???00000000?????????011000020?0000
021?????????????????????????????????????????????????????????????????????????????????????????????????????????????????????????????????????????????????????????????122?010222100?0???20000?00000????00?0000???00000000?????????000000020?00000100??122?010222100?0???20000?00000????00?0000???00000000?????????000000020?00000100??1222?020222220?0???20102?01010????10?2210???00000000?????????011000020?00000211??22222?020222220?0???20102?01010????10?2210???00000000?????????011000020?00000211??221222?222222222?2???20222?02220????20?2222???22211100?????????022222022?21000222??2222222?222222222?2???20222?02221????21?2222???22222210?????????022222122?22210222??22222222?222222222?2???22222?22222????22?2222???22222221?????????222222222?22222222??222222???????????????????????????????????????????????????????????????????????????????????????????????????????????????????????????????????????????????????????????????????????????????????????????????????????????????????????????????????????????????????????????????????
?????222?222222222?2???20222?02220????20?2222???22222200?????????022222022?22100222??2222200???222?222222222?2???20222?02221????21?2222???22222210?????????022222122?22210222??2222210???2????????????????????????????????????????????????????????????????????????????????????????????222?222222222?2???21222?02222????22?2222???22222220?????????022222222?22220222??2222220???22?222?222222222?2???22222?12222????22?2222???22222220?????????122222222?22220222??2222220???22?2???????????????????????????????????????????????????????????????????????????????????????????????222?222222222?2???20222?02221????21?2222???22222210?????????022222122?22210222??2222210???21?00?????????????????????????????????????????????????????????????????????????????????????????????????????????????????????????????????????????????????????????????????????????????????????????????????????????????????????????????????????????????????????????????????????????????????????????????????????????????????????????????????????????????????????????
????????????????????????????????????????????????????????????????????????????????????????????????????????????????????????????????????????????????????????????????????????????????????????????????????????????????????????????????????????????????????????????????????????????????????????????????????????????????????????????????????????????????????????????????????
	'Didelphis_virginiana'      ??2?22?220?2212?22222?220000?????????2212102??2222202?2??????????????????????????????????????????????????????????????????????????????????2201002?00???????2222202?21??????2?2222222?22??????22?????????????????????2222202?22??????220??2201002?00??????100?0?2222202?22??????220?22?????????????????????????2201002?00??????100?010???????????????????????????????????????????????????????2222222?22??????220?222?2?????????????????????????????????????????????????????????????????????????????????????????????????????????????????????????????2222202?21??????210?020?2??0?????2222222?22??????220?222?2??1????2????????????????????????????????????2222202?22??????220?020?2??0????20??2222202?21??????210?020?2??0????10?0???????????????????????????????????????2222202?22??????220?120?2??0????20?22??2222202?22??????220?120?2??0????20?22?1?2222202?22??????220?120?2??0????20?22?11?2222222?22??????220?222?2??0????20?22?222?2222202?22??????220?222?2??0????20?22?2220?2222222?22??????220?222?2??0????20?22?22212?2222202?2
2??????220?222?2??0????20?22?222020?2222222?22??????220?222?2??0????20?22?2221212?2222202?22??????220?222?2??0????20?22?22202020?2222212?22??????220?222?2??0????20?22?222020202?2222222?22??????220?222?2??1????21?22?2222222222?2222222?22??????221?222?2??2????22?22?22222222222????????????????????????????????????????????????????????????????????????????????????????????????????????????????????????????????????????????????????????????????????????????????????????????????????????????????????????????????????????????????????????????????????????????????????????????????????????????????????????????????????????????????????????????????????????????????????????????????????????????????????????????????????????????????????????????????????????????????????????????????????????????????????????????????????????????????????????????????????????????2222202?22??????220?020?2??0????20?12?000000000000???????????2222202?22??????220?020?2??0????20?22?000000000000??????????2?2222202?22??????220?120?2??0????20?22?11100000
0000??????????22?2222202?22??????220?222?2??0????20?22?222010000000??????????222?2222202?22??????220?222?2??0????20?22?222020100000??????????2222?2222212?22??????220?222?2??0????20?22?222020202100??????????22222?2222202?22??????220?020?2??0????20?12?000000000000??????????100000?2222202?22??????220?120?2??0????20?22?111000000000??????????2210002??????????????????????????????????????????????????????????????????????2222202?22??????220?222?2??0????20?22?222010000000??????????22210022?????????????????????????????????????????????????????????????????????????2222202?22??????220?222?2??0????20?22?222020000000??????????22220022?2??2222222?22??????220?222?2??0????20?22?222121212200??????????22222222?2?2?2222222?22??????221?222?2??2????22?22?222222222221??????????22222222?2?22?2222202?22??????220?020?2??0????20?12?000000000000??????????10000010?0?000?2222202?22??????220?020?2??0????20?12?000000000000??????????10000010?0?0001?2222202?22??????220?020?2??0????20?12?000000000000??????????10000010?0?00
011??????????????????????????????????????????????????????????????????????????????????????????????????????????????????????????????????????????????????????????????2222202?22??????220?020?2??0????20?12?000000000000??????????10000010?0?000111???2222202?22??????220?020?2??0????20?12?000000000000??????????10000010?0?000111??1?2222202?22??????220?120?2??0????20?22?111000000000??????????22100021?0?000222??22????????????????????????????????????????????????????????????????????????????????????2222202?22??????220?222?2??0????20?22?222020100000??????????22221022?2?200222??222??2222202?22??????220?222?2??0????20?22?222010000000??????????22210022?1?000222??222?0?2222222?22??????222?222?2??2????22?22?222222222222??????????22222222?2?222222??222?22?2222202?22??????220?120?2??0????20?22?111000000000??????????22100021?0?000222??221?000?2222222?22??????221?222?2??2????22?22?222222222221??????????22222222?2?221222??222?2202?2222222?22??????222?222?2??2????22?22?222222222222??????????22222222?2?222222??222?
22122?2222212?22??????220?222?2??0????20?22?222020202100??????????22222122?2?200222??222?220200????????????????????????????????????????????????????????????????????????????????????????????????????????????????????????????????????????????????????????????????????????????????????????2222222?22??????220?222?2??1????21?22?222222222210??????????22222222?2?220222??222?2202002???2222222?22??????221?222?2??2????22?22?222222222221??????????22222222?2?221222??222?2202102??2???????????????????????????????????????????????????????????????????????????????????????????????????????????????????????????????????????????????????????????????????????????????????????????????????????????????????????????????????????????????????????????????????????????????????????????????????????????????????????????????????????????????????????????????????????????????????????????????????????????????????????????????????????????????????????????????????????????????????????????????????????????????????????????????????????????????????????
????????????????????????????????????????????????????????????????????????????????????????????????????????????????????????????????????????????????????????????????????????????????????????????????????????????????????????????????????????????????????????????????????????????????????????????????????????????????????????????????????????????????????????????????????
	'Dasypus_hybridus'          ?????2??22??221??2222??22000??220002??2211022????????????22220222???????????????22220222?2?????????????????22220222?2?2???????????????????22000210?0?0?0???22110221?0?0?0?2??22222222?2?2?2?22??22220222?2?0?0?220??22220222?2?2?1?2202??22000210?0?0?0?10000??22110221?0?0?0?210002??????????????????????????22000210?0?0?0?1000010???22220222?2?0?0?2201022?2??22222222?2?2?2?2202222?22??22222222?2?2?2?2202222?222??22222222?2?2?2?2202222?2210???????????????????????????????????????????????????????????????????????????????????????????????22110221?0?0?0?2100021?20000?????22222222?2?2?2?2212222?22222???2?????????????????????????????????????22220222?0?0?0?2200022?20000???20???22220222?2?0?0?2201022?21000???20?2??22220222?2?2?0?2202022?22000???20?22??22220222?2?2?1?2202122?22000???20?222?????????????????????????????????????????????????????????????????????????????????????????????????????????????????????????????22220222?2?2?1?2202122?22000???20?2221?????22220222?2?2?1?2202122?22000???20?2221???1??22221222
?2?2?2?2202222?22000???20?2222???22??22221222?2?2?2?2202222?22000???20?2222???221??22221222?2?2?2?2202222?22000???20?2222???2211??22222222?2?2?2?2202222?22101???20?2222???22222??22222222?2?2?2?2202222?22222???20?2222???222222??22222222?2?2?2?2212222?22222???21?2222???2222222?????????????????????????????????????????????????????????????????????????????????????????????????????????????????????????????????????????????????????????????????????????????????????????????????????????????????????????????????????????????????????????????????????????????????????????????????????????????????????????????????????????????????????????????????????????????????????????????????????????????????????????????????????????????????????????????????????????????????????????????????????????????????????????????????????????????????????????????????????????????22220222?1?0?0?2200022?20000???20?2000???00000000????????????22220222?1?0?0?2200022?20000???20?2000???00000000??????????1??22220222?2?0?0?2201022?21000???20?2100???0000
0000??????????22??22220222?2?1?0?2202022?22000???20?2200???00000000??????????222??22220222?2?2?0?2202022?22000???20?2210???00000000??????????2222??22222222?2?2?2?2202222?22222???20?2222???22222210??????????22222??22220222?0?0?0?2200022?20000???20?1000???00000000??????????000000???????????????????????????????????????????????????????????????????????????????????????????????????????????????????????????????????????????22220222?1?0?0?2200022?20000???20?2000???00000000??????????1100002????22220222?2?0?0?2201022?21000???20?2100???00000000??????????2210002??2??22220222?2?1?0?2202022?22000???20?2200???00000000??????????2221002??22??22220222?2?2?0?2202022?22000???20?2210???00000000??????????2222102??222??22222222?2?2?2?2202222?22222???20?2222???22222220??????????2222222??2222??22220222?1?0?0?2200022?20000???20?2000???00000000??????????1100002??10000??22220222?1?0?0?2200022?20000???20?2000???00000000??????????1100002??100001??22220222?2?0?0?2201022?21000???20?2100???00000000??????????2210002??2100
022????????????????????????????????????????????????????????????????????????????????????????????????????????????????????????????????????????????????????????????????????????????????????????????????????????????????????????????????????????????????????????????????????????????????????????????????????????????????????????????????????????????????????????????????????????????????????????????????????????????????????????????????????????????????????????????????????????????????????????????????????????????????????????????????????????????????????????????????????????????????????????????????????????????????????????????????????????????????????????????????????????????????????????????????????????????????????????????????????????????????????????????????????22220222?2?0?0?2201022?21000???20?2100???00000000??????????2210002??21000221???????????22222222?2?2?2?2202222?22101???20?2222???22222100??????????2222202??22220222?????????2????????????????????????????????????????????????????????????????????????????????????
???????22222222?2?2?2?2202222?22212???20?2222???22222200??????????2222202??22220222?????????22???22222222?2?2?2?2202222?22222???20?2222???22222210??????????2222212??22220222?????????22?2??22222222?2?2?2?2202222?22222???20?2222???22222220??????????2222222??22221222?????????22?22??22222222?2?2?2?2202222?22222???20?2222???22222220??????????2222222??22221222?????????22?221??22222222?2?2?2?2212222?22222???21?2222???22222221??????????2222222??22222222?????????22?2222???????????????????????????????????????????????????????????????????????????????????????????????????????????????????????????????????????????????????????????????????????????????????????????????????????????????????????????????????????????????????????????????????????????????????????????????????????????????????????????????????????????????????????????????????????????????????????????????????????????????????????????????????????????????????????????????????????????????????????????????????????????????????????????????????????????????????????
????????????????????????????????????????????????????????????????????????????????????????????????????????????????????????????????????????????????????????????????????????????????????????????????????????????????????????????????????????????????????????????????????????????????????????????????????????????????????????????????????????????????????????????????????
	'Gallus_gallus'             222222222222222222222222100022220002222200022222220022222222002222222222022222222222022222222222202222222???????????????????????????????222200020000000??222220022210000??2222222222222222??22???????????????????????????????????????????????????????????????222210022200000??200???????????????????????????222200020000000??100???0?222220022220000??220???2?2222222222222222??220???2?22222222222222222??220???2?222222222222222222??220???2?2222222222222222222??220???2?22220222222222222222??222???2?222222????????????????????????????????222200020000000??100???0?1000000?222222222222222??220???2?2222220?2222210022200000??200???1?2000000?20222221022222000??220???2?2200000?202222221022222000??220???2?2200000?2021222222222222222??220???2?2200000?20222222222222222222??220???2?2200000?202222222222222222222??220???2?2200000?2022210222222122222222??220???2?2200000?20222000222222222222222??220???2?2210000?202222222222222222222222??220???2?2210000?2022222221222222222222222??220???2?2200000?202222122002222222222
22222??220???2?2200000?202222122001222222222222222??220???2?2210000?2022222221122222222222222222??220???2?2210000?20222222211221222222222222222??220???2?2222000?202222222222222222222222222222??220???2?2222220?2022222222222222222222222222222??221???2?2222220?22222222222222222222222222222222??220???2?2222120?202222222222222200222222222222222??220???2?2222010?2022222222222222000?????????????????????????????????????????????????????222222222222222??220???2?2222010?20222222222222220001?222222222222222??220???2?2222120?20222222222222220012?2222222222222222??220???2?2222010?20222222222222220001?10?????????????????????????????????????????????????????????222222222222222??220???2?2222120?20222222222222220012?212????????????????????????????????????????????????????????????222222222222222??222???2?2222222?22222222222222222222?222?2?222222022222220??220???2?2200000?20222000000000000000?000?0?0222222122222222??220???2?2200000?20222000100000000000?000?0?02222222222222222??220???2?2200000?20222101200000
000000?000?0?022222222222222222??220???2?2200000?20222212200110000000?000?0?0222?????????????????????????????????????????????????????????????????222222222222222??220???2?2222000?20222222222222220000?000?0?02222?222220022220000??220???2?2100000?20200000000000000000?000?0?00000?0????????????????????????????????????????????????????????????????????222222222222222??220???2?2222000?20222222222222210000?000?0?02222?02?222222222222222??220???2?2222000?20222222222222220000?000?0?02222?22?2222222222222222??220???2?2222010?20222222222222220001?101?0?02222?22?22222222222222222??220???2?2222120?20222222222222220012?212?1?02222?22?222222222222222222??220???2?2222220?20222222222222221022?222?2?02222?22?2222222222222222222??220???2?2222220?20222222222222222022?222?2?02222?22?22222222220022220000??220???2?2100000?20200000000000000000?000?0?00000?01?000000222220022221000??220???2?2200000?20200000000000000000?000?0?00000?02?0000002??????????????????????????????????????????????????????????????????????????
?????????????????????????????????????????????????????????????????????????????????222222222222222??220???2?2200000?20222212200110000000?000?0?02221?02?00000022??222220022220000??220???2?2100000?20200000000000000000?000?0?00000?01?00000010??0222220022220000??220???2?2100000?20200000000000000000?000?0?00000?01?00000010??01222221022222000??220???2?2200000?20211000000000000000?000?0?00000?02?00000022??022222222022222220??220???2?2200000?20222000000000000000?000?0?01000?02?00000022??0222222222222222222??220???2?2222000?20222222222222210000?000?0?02222?02?10000022??22222???????????????????????????????????????????????????????????????????????????????????????????????????????????????????????????????????????????????????????????????????????????222222022222210??220???2?2200000?20222000000000000000?000?0?00000?02?00000022??022200??222222222222222??220???2?2222220?20222222222222222022?222?2?02222?22?22222122??222222??2????????????????????????????????????????????????????????????????????????????????????
?????222222222222222??220???2?2222000?20222222222222220000?000?0?02222?12?20000022??222222??20?222222222222222??221???2?2222220?22222222222222222122?222?2?02222?22?22222222??222222??22?2222222222222222??221???2?2222220?22222222222222222122?222?2?02222?22?22222222??222222??22?21222222222222222??222???2?2222221?22222222222222222222?222?2?02222?22?22222222??222222??22?222222222222222222??222???2?2222222?22222222222222222222?222?2?02222?22?22222222??222222??22?2222222222222222222??220???2?2222220?21222222222222222022?222?2?02222?22?22222222??222222??22?20000222222222222222??220???2?2222010?20222222222222220001?101?0?02222?22?22100022??222222??20?200000????????????????????????????????????????????????????????????????????????????????????????????????????????????????????????????????????????????????????????????????????????????????????????????????????????????????????????????????????????????????????????????????????????????????????????????????????????????????????????????????????????????????????????
????????????????????????????????????????????????????????????????????????????????????????????????????????????????????????????????????????????????????????????????????????????????????????????????????????????????????????????????????????????????????????????????????????????????????????????????????????????????????????????????????????????????????????????????????
	'Alligator_mississippiensis'?0?0?20?220?2222?2222???????1?22220?1?22220?11?22220?112?22220?2222?22220?22222?22220?222222?22220?222222???????????????????????????????0?22100?0000000??1?22220?1110000??22?22222?2222222??222?22221?2222222??2202?22222?2222222??22021?22220?1110000??210002?22220?2221000??220002????????????????????????1?22220?1110000??2100010?2?22222?2222222??2202222?22?22222?2222222??2202222?222?22222?2222222??2202222?2202?22222?2222222??2202222?2222?????????????????????????????????????????????????????????????2?22222?2222222??2202222?22222??1?22220?1110000??2100010?10000??02?22222?2222222??2202222?22222??221?22220?1110000??2100010?10000??0102?22220?2222100??2200022?20000??02022?22221?2222222??2201022?20000??020222?22222?2222222??2202222?21000??0202222?22222?2222222??2202222?22010??02022222?22222?2222222??2202222?22010??020222212?22222?2222222??2202222?21000??0202221002?22222?2222222??2202222?22221??02022222222?22222?2222222??2202222?22020??020222222202?22222?2222222??2202222?22010??0202222112002?22222?22
22222??2202222?22222??02022222222222?22222?2222222??2202222?22222??020222222222212?22222?2222222??2202222?22222??0202222222222222?22222?2222222??2202222?22222??22022222222222222?22222?2222222??2202222?22222??220222222222222222?22222?2222222??2202222?22222??2222222222222222222?22222?2222222??2202222?22222??22022222222222222102?22222?2222222??2202222?22222??222222222222222222122?22222?2222222??2202222?22222??2222222222222222221212?22222?2222222??2202222?22222??22022222222222222101002?22222?2222222??2202222?22222??220222222222222210000002?22222?2222222??2202222?22222??2212222222222222220200222?22222?2222222??2202222?22222??22222222222222222212112222?22222?2222222??2202222?22222??22022222222222222202002200???????????????????????????????????????????????????????????2?22222?2222222??2222222?22222??222222222222222222222222222?2?22222?2222222??2202222?21000??020222100100000000000000000?0??????????????????????????????????????????????????????????????2?22222?2222222??2202222?22010??020222211200100
000000000000?02?2?22222?2222222??2202222?22120??020222222202200000000000000?02?22?22222?2222222??2202222?22010??020222211200100000000000000?02?102?22222?2222222??2202222?22222??020222222222211000000000000?02?2221?22220?1110000??2100010?10000??010100000000000000000000000?00?0000????????????????????????????????????????????????????????????????????2?22222?2222222??2202222?22221??020222222212200000000000000?02?22202?2?22222?2222222??2202222?22222??020222222222222100000000000?02?22222?2???????????????????????????????????????????????????????????????????????2?22222?2222222??2202222?22222??120222222222222200000000000?02?22222?22?2?22222?2222222??2202222?22222??220222222222222210000001000?02?22222?22?22?22222?2222222??2202222?22222??220222222222222221010012000?02?22222?22?222?22220?2221000??2200021?20000??020200000000000000000000000?00?00002?00?0002?22220?2222210??2200022?20000??020220000000000000000000000?00?00002?00?00022?22222?2222222??2202222?20000??020222000000000000000000000?00?00002?00?00
0222?22222?2222222??2202222?21000??020222100100000000000000000?01?00002?00?0002222?22222?2222222??2202222?22010??020222211200100000000000000?02?10102?00?00022222?22220?2221000??2200021?20000??020200000000000000000000000?00?00002?00?00010000?????????????????????????????????????????????????????????????????????????????????2?22222?2222222??2202222?21000??020222100100000000000000000?01?00002?00?000222102????????????????????????????????????????????????????????????????????????????????????2?22222?2222222??2202222?22222??020222222222211000000000000?02?22212?20?000222222?2?2?22222?2222222??2202222?20000??020222000000000000000000000?00?00002?00?000221002?0?0??????????????????????????????????????????????????????????????????????????????????????2?22220?2222221??2200022?20000??020220000000000000000000000?00?00002?00?000220002?0?00?2?22222?2222222??2202222?22222??222222222222222222121122212?02?22222?22?222222222?2?22?22?22222?2222222??2202222?22222??220222222222222222020022001?02?22222?22?222222222?2?
22?202?22222?2222222??2202222?22222??220222222222222220000002000?02?22222?22?220222222?2?22?2002?22222?2222222??2202222?22222??220222222222222222020022001?02?22222?22?222222222?2?22?2012????????????????????????????????????????????????????????????????????????????????????????????2?22222?2222222??2202222?22222??220222222222222222020022001?02?22222?22?222222222?2?22?20121?2?22222?2222222??2222222?22222??222222222222222222222222222?02?22222?22?222222222?2?22?22222?22?22222?2222222??2202222?22222??220222222222222220000002000?02?22222?22?220222222?2?22?20010?002?22222?2222222??2202222?22222??020222222222222100000000000?02?22222?21?000222222?2?22?20000?000????????????????????????????????????????????????????????????????????????????????????????????????????????????????????????????????????????????????????????????????????????????????????????????????????????????????????????????????????????????????????????????????????????????????????????????????????????????????????????????????????????????????????????
????????????????????????????????????????????????????????????????????????????????????????????????????????????????????????????????????????????????????????????????????????????????????????????????????????????????????????????????????????????????????????????????????????????????????????????????????????????????????????????????????????????????????????????????????
	'Sphenodon_puctatus'        222222222222220?????????????????????222201?????????????222212???2?222222???2?2???????????????????????????222222???2?22??????????????????222200???0?00??0?222212???2?10??0?2222222???2?22??2?22222222???2?21??0?220222222???2?22??1?2202222200???0?00??0?00000222212???2?10??0?210002222222???2?22??2?2202222222200???0?00??0?00000100222212???2?10??0?210002102222222???2?21??0?2201022022222222???2?21??0?22010220221222222???2?22??2?220222202222222222???2?22??2?2202222222222???????????????????????????????????????????????????????????????222201???1?00??0?20000200200000??222222???2?22??2?22022222222220??2222201???1?00??0?20000200200000??10222222???2?21??0?22010220221100??202?????????????????????????????????????222222???2?22??1?22021220222200??2022?????????????????????????????????????????????????????????????????????????????????????????????????????????????????????????222222???2?22??2?22022220222210??2022?2???222222???2?22??2?22022220222210??2022?2???1222222???2?22??2?22022221222220??2022?2???22222222???2
?22??2?22022221222220??2022?2???221222222???2?22??2?22022222222220??2122?2???2222???????????????????????????????????????????????222222???2?22??2?22022222222221??2222?2???22222?222222???2?22??2?22122222222222??2222?2???22222?2??????????????????????????????????????????????????222222???2?22??2?22122222222222??2222?2???22222?21?222222???2?22??2?22122222222222??2222?2???22222?21?1222222???2?22??2?22122222222222??2222?2???22222?21?11222222???2?22??2?22122222222222??2222?2???22222?21?111222222???2?22??2?22122222222222??2222?2???22222?21?1111222222???2?22??2?22122222222222??2222?2???22222?21?11111222222???2?22??2?22122222222222??2222?2???22222?21?111111222222???2?22??2?22022222222221??2222?2???22222?10?0000000???????????????????????????????????????????????????????????222222???2?22??2?22222222222222??2222?2???22222?22?22222222?222222???2?22??1?22021220222200??2022?1???00000?00?00000000?0222222???2?22??1?22021220222200??2022?1???00000?00?00000000?01222222???2?22??2?22022221222220??2022?2???22110
?00?00000000?022????????????????????????????????????????????????????????????????222222???2?22??2?22022222222220??2122?2???22221?00?00000000?0222?222222???2?22??2?22022222222221??2222?2???22222?10?00000001?0222?2222222???2?22??1?22021220222200??2022?1???00000?00?00000000?0110?00222222???2?22??1?22021220222200??2022?1???00000?00?00000000?0110?001?????????????????????????????????????????????????????????????????????222222???2?22??2?22022220222210??2022?2???11000?00?00000000?0220?0022?????????????????????????????????????????????????????????????????????????????????????????????????????????????????????????????????????????????????????????????????????????????????????????????????????????????????????????222222???2?22??2?22122222222222??2222?2???22222?21?11111112?0222?2222?2???222222???2?22??1?22021220222200??2022?1???00000?00?00000000?0110?0011?0???0222222???2?22??1?22021220222200??2022?1???00000?00?00000000?0110?0011?0???01222222???2?22??2?22022220222210??2022?2???11000?00?00000000?0220?0022?1???
022222222???2?22??2?22022220222210??2022?2???11000?00?00000000?0220?0022?1???0221???????????????????????????????????????????????????????????????????????????????222212???2?10??0?21000210210000??2020?0???00000?00?00000000?0000?0000?0???00000?222222???2?21??0?22010220221100??2021?0???00000?00?00000000?0000?0000?0???00000?2222222???2?21??0?22010220221100??2021?0???00000?00?00000000?0000?0000?0???00000?21???????????????????????????????????????????????????????????????????????????????????222222???2?22??2?22022222222221??2222?2???22222?10?00000001?0222?2122?2???02222?222????????????????????????????????????????????????????????????????????????????????????????????????????????????????????????????????????????????????????????????????????????????222222???2?22??1?22021220222200??2022?1???00000?00?00000000?0110?0011?0???01100?222?0??????????????????????????????????????????????????????????????????????????????????????????222222???2?22??2?22122222222222??2222?2???22222?21?11111112?0222?2222?2???12222?222?
2??2?222222???2?22??2?22022222222221??2222?2???22222?10?00000001?0222?2122?2???02222?222?1??2?0222222???2?22??2?22122222222222??2222?2???22222?21?11111112?0222?2222?2???12222?222?2??2?12????????????????????????????????????????????????????????????????????????????????????????????222222???2?22??2?22122222222222??2222?2???22222?21?11111112?0222?2222?2???12222?222?2??2?121??????????????????????????????????????????????????????????????????????????????????????????????????????????????????????????????????????????????????????????????????????????????????????????????222222???2?22??2?22122222222222??2222?2???22222?21?11111112?0222?2222?2???12222?222?2??2?121?1??????????????????????????????????????????????????????????????????????????????????????????????????????????????????????????????????????????????????????????????????????????????????????????????????????????????????????????????????????????????????????????????????????????????????????????????????????????????????????????????????????????????????????????
????????????????????????????????????????????????????????????????????????????????????????????????????????????????????????????????????????????????????????????????????????????????????????????????????????????????????????????????????????????????????????????????????????????????????????????????????????????????????????????????????????????????????????????????????
	'Lacerta_vivipara '         222222222222222222222222000022222002222221022222222022222222202222????????????222222022222?222222022222?2???????????????222222022222?22?222220021000?00?0222222022210?00?02222222222222?22?222????????????????????222222022221?00?0220?222222022210?00?0210?0222222022221?00?0220?12????????????????????????222220021000?00?0100?000?222222022221?00?0220?121?2222222022222?00?0220?222?22222222022222?00?0220?222?221222222222222?22?2220?222?2222222222222222?22?2220?222?22222222222222222?22?2220?222?222222222222022222?22?1220?222?2222000222220022000?00?0200?000?20000000222222222222?22?2220?222?222222122???????????????????????????????????222220022000?00?0200?000?2000000010?222222022222?00?0220?222?2211000020?2222222022222?21?0220?222?2222000020?22222222022222?22?1220?222?2222000120?222222222022222?22?1220?222?2222000120?2221222222022222?22?1220?222?2222000120?22211222222222222?22?2220?222?2222100220?222222222222122222?22?2220?222?2222000220?2222220222222122222?22?2220?222?2222000220?222222012222222222
22?22?2220?222?2222100220?222222122222222222222?22?2220?222?2222100220?2222221221222222222222?22?2220?222?2222200220?22222222222222222222222?22?2220?222?2222200220?222222222221222222222222?22?2220?222?2222221221?2222222222222222222222222?22?2220?222?2222221221?22222222222221222222222222?22?2220?222?2222222222?222222222222222222222222222?22?2220?222?2222222222?2222222222222221222222222222?22?2220?222?2222222222?22222222222222222222222222222?22?2220?222?2222221221?222222222222211000222222222222?22?2220?222?2222220220?2222222222222000000222222222222?22?2220?222?2222222222?22222222222222211022222222222222?22?2220?222?2222222222?222222222222222220222222222222222?22?2220?222?2222220220?2222222222222000000100???????????????????????????????????????????????????????????222222222222?22?2220?222?2222222222?22222222222222222122222?222222022222?21?0220?222?2222000020?22100000000000000000000?0222222022222?21?0220?222?2222000020?22100000000000000000000?01222222022222?22?1220?222?2222000120?22211100000
000000000000?022222222122222?22?2220?222?2222000220?22222201100000000000000?0222?????????????????????????????????????????????????????????????????222222222222?22?2220?222?2222200220?22222222222110000000000?02222?222221022100?00?0200?000?2000000020?20000000000000000000000?00000?0222222022222?10?0220?222?2222000020?22000000000000000000000?00000?02222222022222?22?1220?222?2222000120?22211100000000000000000?02210?022222222122222?22?2220?222?2222000220?22222201100000000000000?02221?0222222222222222?22?2220?222?2222200220?22222222222110000000000?02222?12222222222222222?22?2220?222?2222210220?22222222222220000000000?02222?222222222222222222?22?2220?222?2222220220?22222222222220000001001?02222?2222222222222222222?22?2220?222?2222222222?22222222222222222022202?02222?22222222222222022210?00?0210?010?2000000020?20000000000000000000000?00000?020000000222222022222?00?0220?222?2211000020?21000000000000000000000?00000?0200000002222222022222?22?1220?222?2222000120?22211100000000000000000?02210?02210000
022?????????????????????????????????????????????????????????????????????????????????????????????????????????????????????????????????????????????????????????????222222022210?00?0210?010?2000000020?20000000000000000000000?00000?020000000100??222222022221?00?0220?121?2100000020?20000000000000000000000?00000?020000000200??2222222022222?10?0220?222?2222000020?22000000000000000000000?00000?021000000220??22222222022222?22?1220?222?2222000120?22211100000000000000000?02210?022100000221??222222222222222?22?2220?222?2222210220?22222222222220000000000?02222?222222100222??2222222222122222?22?2220?222?2222000220?22222201100000000000000?02221?022210000222??22220??????????????????????????????????????????????????????????????????????????????????????222220022000?00?0200?000?2000000020?20000000000000000000000?00000?000000000000??000000?222222222222?22?2220?222?2222221221?22222222222221100012002?02222?222222220222??222222?2222222222222?22?2220?222?2222220220?22222222222220000001001?02222?222222210222??2222
22?20222222222222?22?2220?222?2222200220?22222222222110000000000?02222?122221000222??222202?200222222222222?22?2220?222?2222222222?22222222222222211022102?02222?222222220222??222222?2222222222222222?22?2220?222?2222222222?22222222222222222022202?02222?222222221222??222222?22222222222222222?22?2220?222?2222222222?22222222222222222022212?02222?222222222222??222222?222222222222222222?22?2220?222?2222222222?22222222222222222122222?12222?222222222222??222222?2222222???????????????????????????????????????????????????????????????????????????????????????????????222222222222?22?2220?222?2222210220?22222222222220000000000?02222?222222100222??222212?20020000?????????????????????????????????????????????????????????????????????????????????????????????????????????????????????????????????????????????????????????????????????????????????????????????????????????????????????????????????????????????????????????????????????????????????????????????????????????????????????????????????????????????????????????
????????????????????????????????????????????????????????????????????????????????????????????????????????????????????????????????????????????????????????????????????????????????????????????????????????????????????????????????????????????????????????????????????????????????????????????????????????????????????????????????????????????????????????????????????
	'Caretta_caretta'           1222222222?????22222?22200?022200?0222221?02222222?022222222?0222222222?02222222222?022222222222?0222222122222?022222222????????????????22200?0210000000?22210?0220000000?222222?2222222222?2222222?0222210000?22022222?0222222110?2202??????????????????????22221?0221000000?22000?22222?0222222110?22021?222210?0220000000?21000?0022222?0222210000?22010?20222222?0222210000?22010?202122222?0222210000?22010?20211?????????????????????????????22222?2222222222?22022?222222????????????????????????????????22222?2222222222?22022?222222?0?22210?0220000000?21000?001000?0?022222?2222222222?22022?222222?2?2222210?0220000000?21000?001000?0?01022221?0221000000?22000?102000?0?020222222?0222210000?22010?202111?0?02022??????????????????????????????????????22222?0222222221?22022?222222?0?020222?22222?0222222222?22022?222222?0?020222?222222?0222222222?22022?222222?0?020222?2122222?0222222222?22022?222222?0?020222?21122222?0222222221?22022?222222?0?020222?100022222?0222222221?22022?222222?0?020222?1000122222?0222
222222?22022?222222?0?020222?21112222222?0222222222?22022?222222?0?020222?211122122222?2222222222?22022?222222?0?120222?2222222222222?2222222222?22022?222222?0?120222?22222222122222?2222222222?22022?222222?2?221222?222222222222222?2222222222?22022?222222?2?221222?2222222222122222?2222222222?22122?222222?2?222222?22222222222222222?2222222222?22122?222222?2?222222?222222222222122222?2222222222?22122?222222?2?222222?2222222222221122222?2222222222?22122?222222?2?222222?222222222222111???????????????????????????????????????????????????????22222?2222222222?22022?222222?2?221222?2222222222110000?22222?2222222222?22122?222222?2?222222?2222222222221111?222222?2222222222?22122?222222?2?222222?2222222222221111?2122222?2222222222?22022?222222?2?221222?2222222222110000?10022222?2222222222?22222?222222?2?222222?2222222222222222?222222222?0222222110?22021?212222?0?020222?0000000000000000?00000??????????????????????????????????????????????????????????????22222?0222222110?22021?212222?0?020222?00000000
00000000?000001?22222?0222222221?22022?222222?0?020222?1000110000000000?000002?222222?0222222222?22022?222222?0?020222?2111221100000000?000002?2222222?1222222222?22022?222222?0?020222?2222222200000000?000002?22222222?0222210000?22010?202111?0?020221?0000000000000000?000000?000022222?0222222110?22021?212222?0?020222?0000000000000000?000001?1000222222?2222222222?22022?222222?0?020222?2222222200000000?000002?22222222222?2222222222?22022?222222?1?220222?2222222222000000?000002?222222222222?2222222222?22022?222222?2?221222?2222222222110000?100102?2222222222222?2222222222?22022?222222?2?221222?2222222222110000?100102?22222222122222?2222222222?22022?222222?2?221222?2222222222110000?100102?222222221122222?2222222222?22022?222222?2?222222?2222222222220000?200202?2222222222222222?0222210000?22010?202111?0?020221?0000000000000000?000000?00001000000022222?0222210000?22010?202111?0?020221?0000000000000000?000000?000010000000122222?0222222110?22021?212222?0?020222?0000000000000000?000001?10002100000
022??????????????????????????????????????????????????????????????????????????????22222?0222222222?22022?222222?0?020222?2111221100000000?000002?221022000000222?22222?0222210000?22010?202111?0?020221?0000000000000000?000000?000010000000110?022222?0222222221?22022?222222?0?020222?1000110000000000?000002?210022000000222?0222222?0222222221?22022?222222?0?020222?1000110000000000?000002?210022000000222?02122222?0222222221?22022?222222?0?020222?1000110000000000?000002?210022000000222?021122222?2222222222?22022?222222?0?020222?2222222200000000?000002?222222100000222?2222222222?0222222221?22022?222222?0?020222?1000110000000000?000002?210022000000222?02111022222?2222222222?22222?222222?2?222222?2222222222222222?222202?222222222222222?222222222222?1222222222?22022?222222?0?020222?2222222200000000?000002?222122000000222?2222202022222?2222222222?22222?222222?2?222222?2222222222222222?222212?222222222222222?22222222222222?2222222222?22022?222222?1?220222?2222222222000000?000002?222222210000222?22222
2202022222?2222222222?22022?222222?1?220222?2222222222000000?000002?222222210000222?2222222020122222?2222222222?22022?222222?2?221222?2222222222110000?100102?222222221110222?22222220202222222?2222222222?22122?222222?2?222222?2222222222221111?211202?222222222222222?222222202022222222?2222222222?22222?222222?2?222222?2222222222222222?222202?222222222222222?2222222120222222222?2222222222?22222?222222?2?222222?2222222222222222?222202?222222222222222?222222222022222???????????????????????????????????????????????????????????????????????????????????????????????22222?2222222222?22022?222222?1?220222?2222222222000000?000002?222222210000222?2222222020110000?22222?2222222222?22022?222222?1?220222?2222222222000000?000002?222222210000222?2222222020110000?122222?1222222222?22022?222222?0?020222?2222222200000000?000002?222122000000222?2222202010000000?0022222?2222222222?22022?222222?0?020222?2222222200000000?000002?222222100000222?2222212020000000?00222222?2222222222?22022?222222?1?220222?22222222220
00000?000002?222222210000222?2222222020110000?112222222?2222222222?22022?222222?2?221222?2222222222110000?100102?222222221110222?2222222020221000?2222222222?2222222222?22022?222222?2?221222?2222222222110000?100102?222222221110222?2222222020221000?22222122222?2222222222?22022?222222?2?221222?2222222222110000?100102?222222221110222?2222222020221000?2222211
	'Chelonia_mydas'            122222222222222222222222000022200002222210022222221022222222202222222222022222222222022222222222202222221222222022222222????????????????2220000100000000?2221000220000000?22222222222222222?22????????????????????2222220222210000?220?2220000210000000?200?02221000220000000?210?022222220222222222?220?2222220000100000000?100?00002222100221000000?220?022022222220222221000?220?2220222222220222210000?220?12202202222221222222222?220?222222222222220222222221?220?2220222202222222222222222?220?22222222222222222222222222?220?222222222212200000000000000?000?0000000000002222222222222222?220?22222222222222221000220000000?210?021020000000202222220222210000?220?1220220100002022222220222221000?220?22202212000020222222220222222110?220?222022220000202222222220222222221?220?2220222201002022222222220222222110?220?22202222000020222102222220222222222?220?222122220200202222222222220222222222?220?2221222202002022222212222220222222221?220?2220222201002022221200????????????????????????????????????????????2222221222
222222?220?22222222120020222222222?2222221222222222?220?22222222120020222222222?12222222222222222?220?22222222221120222222222?222222222222222222?220?22222222222221222222222?222?????????????????????????????????????????????????2222222222222222?220?22222222222222222222222?2222?2222222222222222?220?22222222222222222222222?2222?12222222222222222?220?22222222222222222222222?2222?222222222222222222?220?22222222222222222222222?2222?1102222222222222222?220?22222222222222222222222?2222?2212???????????????????????????????????????????????????????2222222222222222?220?22222222222222222222222?2222?11010?2222222222222222?220?22222222222222222222222?2222?22222?22222222222222222?220?22222222222222222222222?2222?22121?202222222222222222?220?22222222222221222222222?2221?00000?0002222222222222222?221?22222222222222222222222?2222?22222?22222222220222210000?220?12202201000020210000000?0000?00000?00000?????????????????????????????????????????????????????????????????????????????????????????????????????????????
????????????????2222220222221000?220?22202212000020221000000?0000?00000?000002??2222220222222221?220?22202222010020222212001?0000?00000?000002??22222222222222222?220?22222222221120222222222?2210?00000?000002??222221000220000000?210?02102000000020100000000?0000?00000?000000??0002222220222222110?220?22202222000020222101000?0000?00000?000002??20022222222222222222?220?22222222221120222222222?2210?00000?000002??221222222222222222222?220?22222222222221222222222?2221?00000?000102??222222???????????????????????????????????????????????????????????????????????2222222222222222?220?22222222222222222222222?2222?11010?100202??2222222?2222222222222222?220?22222222222222222222222?2222?11010?100202??2222222?12222222222222222?220?22222222222222222222222?2222?22121?201202??2222222?222221000220000000?210?02102000000020100000000?0000?00000?000000??0001000?0002222220222221000?220?22202212000020221000000?0000?00000?000002??1002000?00022222220222221000?220?22202212000020221000000?0000?00000?000002??1002000?00
0212222220222221000?220?22202212000020221000000?0000?00000?000002??1002000?0002112222220222222221?220?22202222010020222212001?0000?00000?000002??2102200?00022222222210222100000?220?02202200000020200000000?0000?00000?000000??0002000?000200002222220222210000?220?12202201000020210000000?0000?00000?000001??0002000?0002000022222220222221000?220?22202212000020221000000?0000?00000?000002??1002000?00021110222222220222221000?220?22202212000020221000000?0000?00000?000002??1002000?000211102212222222222222222?220?22222222221120222222222?2210?00000?000002??2212210?0002222222222222220222222110?220?22202222000020222101000?0000?00000?000002??2002100?00022220222202222222222222222?220?22222222222222222222222?2222?22222?222202??2222222?222222222222222222220222222110?220?22202222000020222101000?0000?00000?000002??2002100?0002222022220102222222222222222?221?22222222222222222222222?2222?22222?222212??2222222?22222222222222222222222222222222?220?22222222222222222222222?2222?11010?100202??2222222?110222222222
220202222222222222222?220?22222222221120222222222?2210?00000?000002??2212210?0002222222221202002222222222222222?220?22222222222221222222222?2221?00000?000102??2222221?00022222222222020022222222222222222?220?22222222222222222222222?2222?11010?100202??2222222?110222222222220201222222222222222222?220?22222222222222222222222?2222?22222?222202??2222222?2222222222222212022222222222222222222?220?22222222222222222222222?2222?22222?222202??2222222?22222222222222220222222222222222222222?220?22222222222222222222222?2222?22222?222202??2222222?222222222222221202222102222222222222222?220?22222222221120222222222?2210?00000?000002??2212210?0002222222221202001000002222222222222222?220?22222222222222222222222?2222?22121?201202??2222222?22122222222222020222200022222221222222222?220?22222222120020222222222?1100?00000?000002??2202200?000222222222020200000000002222222222222222?220?22222222220020222222222?2200?00000?000002??2202200?0002222222220202000000000022222222222222222?220?22222222220020222222222?2200?
00000?000002??2202200?00022222222202020000000000212222222222222222?220?22222222221120222222222?2210?00000?000002??2212210?000222222222120200100000102222222222222222222?220?22222222221120222222222?2210?00000?000002??2212210?0002222222221202001000001022212222222222222222?220?22222222222221222222222?2221?00000?000102??2222221?0002222222222202002100002022222
	'Dermochelys_coriacea'      122222222222222222222221000022222002222221022222222022222222202222222222022222222222022222222222202222221222222022222222????????????????2221000200000000?2222100200000000?22222222222222222?222222220222221000?2202222220222222110?22022222100200000000?210002222200210000000?2200022222220222221000?22010222222100200000000?210001002222200210000000?2200021022222220222210000?22000220222222220222100000?220002202202222220222221000?2201022122222222222222222222?22022222222222222222222222222?22222222222222????????????????????????????????2222200210000000?220002102100000?2222222222222222?220222222222210?22222200210000000?220002102100000?102222220222100000?220002202201000?2022222220222210000?220002202212000?20222222220222222110?220212222222200?202222222220222222221?220222222222200?2022222222221222222222?220222222222200?20222222222221222222222?220222222222200?202222212222222222222222?220222222222200?202222222???????????????????????????????????????????2222222222222222?220222222222200?2022222221?2222222222
222222?220222222222200?2022222221?12222222222222222?220222222222200?2022222222?222222222222222222?220222222222200?2022222222?2222222222222222222?220222222222210?2122222222?2222???????????????????????????????????????????????????????????????????????????????????????????????????2222222222222222?221222222222220?2222222222?22222??2222222222222222?221222222222220?2222222222?22222??12222222222222222?221222222222220?2222222222?22222??112222222222222222?221222222222220?2222222222?22222??111???????????????????????????????????????????????????????2222222222222222?221222222222220?2222222222?22222??1111?2222222222222222?221222222222220?2222222222?22222??1111?12222222222222222?221222222222220?2222222222?22222??1111?112222222222222222?221222222222220?2222222222?22222??1111?1112222222222222222?222222222222222?2222222222?22222??2222?22222222220222221000?220102212222100?2022200000?00000??0000?000002222220222221000?220102212222100?2022200000?00000??0000?000001???????????????????????????????????????????????
????????????????2222220222222221?220222222222200?2022221000?00000??0000?0000022?2222221222222222?220222222222200?2022222110?00000??0000?0000022?22222222222222222?220222222222200?2022222222?22210??0000?0000022?222222200210000000?220002102100000?1010000000?00000??0000?0000000?0002222220222210000?220002202212000?2022100000?00000??0000?0000000?0002?????????????????????????????????????????????????????????????????????2222220222222221?220222222222200?2022221000?00000??0000?0000022?10022?2222221222222222?220222222222200?2022222110?00000??0000?0000022?21022?2????????????????????????????????????????????????????????????????????????2222222222222222?220222222222210?2122222222?22221??0000?0000022?22222?22?2222222222222222?220222222222210?2122222222?22221??0000?0000022?22222?22?12222220222100000?220002202201000?2021000000?00000??0000?0000000?00020?00?002222220222100000?220002202201000?2021000000?00000??0000?0000000?00020?00?0012222220222210000?220002202212000?2022100000?00000??0000?0000000?00021?00?0
0222222220222221000?220102212222100?2022200000?00000??0000?0000011?00022?00?00222???????????????????????????????????????????????????????????????????????????????2222220222210000?220002202212000?2022100000?00000??0000?0000000?00021?00?002210?2222220222210000?220002202212000?2022100000?00000??0000?0000000?00021?00?002210?12222220222210000?220002202212000?2022100000?00000??0000?0000000?00021?00?002210?112222220222221000?220102212222100?2022200000?00000??0000?0000011?00022?00?002221?2222222222222222222?220222222222210?2122222222?22221??0000?0000022?22222?22?112222?22222222222222222222?220222222222200?2022222221?11000??0000?0000022?22022?22?002222?222202222222222222222?220222222222220?2222222222?22222??0000?0000022?22222?22?222222?2222222222220222222110?220212222222200?2022210000?00000??0000?0000022?00022?00?002222?22220002222222222222222?220222222222220?2222222222?22222??0000?0000022?22222?22?222222?222222022222222222222222?220222222222220?2222222222?22222??0000?0000022?22222?22?222222?2222
220212222222222222222?220222222222210?2122222222?22221??0000?0000022?22222?22?112222?22221202002222222222222222?222222222222221?2222222222?22222??2222?2222022?22222?22?222222?222222222222222222222222222?222222222222221?2222222222?22222??2222?2222022?22222?22?222222?2222222222212222222222222222?222222222222222?2222222222?22222??2222?2222022?22222?22?222222?22222222222222222222222222222?222222222222222?2222222222?22222??2222?2222022?22222?22?222222?222222222222212222222222222222?222222222222222?2222222222?22222??2222?2222022?22222?22?222222?2222222222222002222222222222222?220222222222210?2122222222?22221??0000?0000022?22222?22?112222?22221202001000002222222222222222?220222222222210?2122222222?22221??0000?0000022?22222?22?112222?222212020010000012222222222222222?220222222222200?2022222221?11000??0000?0000022?22022?22?002222?2222010200000000002222222222222222?220222222222200?2022222222?22210??0000?0000022?22122?22?002222?22220202000000000022222222222222222?220222222222200?2022222222?22210?
?0000?0000022?22122?22?002222?222202020000000000212222222222222222?220222222222210?2122222222?22221??0000?0000022?22222?22?112222?2222120200100000112222222222222222222?220222222222210?2122222222?22221??0000?0000022?22222?22?112222?2222120200100000112221???????????????????????????????????????????????????????????????????????????????????????????????????????
	'Eretmochelys_imbricata'    122222222222222222222222000022200002222210022222221022222222202222222222022222222222022222222222202222221222222022222222????????????????2220000210000000?2221000220000000?22222222222222222?222222220222221000?2202222222222222222?22022220000210000000?100002221000220000000?2100022222220222222110?22020222220000100000000?000000002222100221000000?2200022022222220222210000?22000220222222220222210000?22000220221?????????????????????????????2222222222222222?220222222222????????????????????????????????2222222222222222?220212222222?0?2200000000000000?000000000000?0?02222222222222222?220222222222?1?222221000220000000?210002102000?0?0202222220222210000?220002202211?0?02022222220222210000?220002202211?0?02021?????????????????????????????????????????????????????????????????????????????2222220222222222?220202222222?0?020222??2222220222222222?220202222222?0?020222??12222220222222222?220202222222?0?020222??112222220222222221?220202222222?0?020222??0002222220222222221?220202222222?0?020222??00012222220222
222110?220202212222?0?020222??000002222220222222110?220202212222?0?020222??0000012222222222222222?220212222222?0?120222??22222222222222222222222?220222222222?2?222222??22222222?????????????????????????????????????????????????2222222222222222?220222222222?2?222222??222222221?2222222222222222?221222222222?2?222222??222222222?2????????????????????????????????????????????????????2222222222222222?220222222222?2?222222??222222221?10?2222222222222222?221222222222?2?222222??222222222?21?2???????????????????????????????????????????????????????2222222222222222?220222222222?2?222222??222222221?10?10?2222222222222222?222222222222?2?222222??222222222?22?22?2??????????????????????????????????????????????????????????2222222222222222?220222222222?2?222222??222222221?10?10?10?2222222222222222?222222222222?2?222222??222222222?22?22?22?22222220222222110?220202212222?0?020222??000001100?00?00?00?00?????????????????????????????????????????????????????????????????????????????????????????????????????????????
????????????????2222220222222110?220202212222?0?020222??000001100?00?00?00?001??2222222222222222?220222222222?1?221222??222222220?00?00?00?002??2??????????????????????????????????????????????????????????????????2221000220000000?210002102000?0?020100??000000000?00?00?00?000??00?2222220222222110?220202212222?0?020222??000001100?00?00?00?001??10?2?????????????????????????????????????????????????????????????????????2222222222222222?220222222222?1?221222??222222220?00?00?00?002??21?22?2222222222222222?220222222222?2?222222??222222221?10?10?10?102??22?22?2????????????????????????????????????????????????????????????????????????2222222222222222?221222222222?2?222222??222222222?21?21?20?202??22?22?22?2222222222222222?221222222222?2?222222??222222222?21?21?20?202??22?22?22?12221000220000000?210002102000?0?020100??000000000?00?00?00?000??00?10?00?00??????????????????????????????????????????????????????????????????????????????????????????????????????????????????????????????????????????????????????
?????????????????????????????????????????????????????????????????????????????????2222220222222110?220202212222?0?020222??000001100?00?00?00?001??10?21?00?002???2222210222100000?220002202200?0?020200??000000000?00?00?00?000??00?20?00?002???02222220222210000?220002202211?0?020211??000000000?00?00?00?000??00?20?00?002???022222220222221000?220102202222?0?020222??000000000?00?00?00?000??00?20?00?002???0222222220222221000?220102202222?0?020222??000000000?00?00?00?000??00?20?00?002???02212222220222222221?220202222222?0?020222??000112200?00?00?00?002??20?22?00?002???222222222220222222110?220202212222?0?020222??000001100?00?00?00?001??10?21?00?002???1222202222222222222222?222222222222?2?222222??222222222?22?22?22?202??22?22?22?222???22222222222221222222222?220202222222?0?020222??222222200?00?00?00?002??20?22?00?002???222222202222222222222222?222222222222?2?222222??222222222?22?22?22?212??22?22?22?222???2222222222222222222222222?220222222222?2?222222??222222221?10?10?10?102??22?22?21?002???22222
220202222222222222222?220202222222?0?020222??222222200?00?00?00?002??20?22?00?002???222222202002222222222222222?220222222222?2?222222??222222221?10?10?10?102??22?22?21?002???2222222020122222222222222222?221222222222?2?222222??222222222?21?21?20?202??22?22?22?112???22222220202222222222222222222?222222222222?2?222222??222222222?22?22?22?202??22?22?22?222???222222202022222222222222222222?222222222222?2?222222??222222222?22?22?22?202??22?22?22?222???2222222120222222222222222222222?222222222222?2?222222??222222222?22?22?22?202??22?22?22?222???22222220202222102222222222222222?220222222222?1?221222??222222220?00?00?00?002??21?22?10?002???222222202002000002222222222222222?220212222222?0?120222??222222210?00?00?00?002??20?22?00?002???2222222020020000002222221222222222?220202222222?0?020222??222222200?00?00?00?002??20?22?00?002???2222222010000000000???????????????????????????????????????????????????????????????????????????????????????????????????2222222222222222?220222222222?1?221222??222222220?
00?00?00?002??21?22?10?002???22222220200200000122?2222222222222222?220222222222?2?222222??222222221?10?10?10?102??22?22?21?002???22222220201210000222?22222222222222222?220222222222?1?221222??222222220?00?00?00?002??21?22?10?002???22222220200200000122?102222222222222222?220222222222?2?222222??222222221?10?10?10?102??22?22?21?002???22222220201210000222?212
	'Lepidochelys_olivacea'     122222222222222222222222100022221002222220022222222022222222202222222222022222222222022222222222202222221222222022222222????????????????2222100210000000?2222200222000000?22222222222222222?22????????????????????2222222222222222?220?2222200221000000?200?02222220222200000?220?022222221222222222?220?022?????????????????????????2222210222000000?220?0200????????????????????????????2222220222222221?220?0220?2?2222220222222222?220?0220?2?2?????????????????????????????????????????????????????????????2222222222222222?220?0222?2?22??2222100210000000?100?0000?0?00??02222222222222222?220?0222?2?22??222222200222000000?200?0200?0?00??0202222210222000000?220?0200?1?00??02022222220222220000?220?0220?2?00??020222222220222222110?220?0220?2?00??0202222222220222222222?220?0220?2?20??0202222?????????????????????????????????????????????????????????????????????????????????2222220222222222?220?0220?2?20??02022221??2222220222222222?220?0220?2?20??02022221??12222220222222222?220?0220?2?21??02022222??22??????????
?????????????????????????????????????????????????????????????????????????????????2222220222222222?220?0220?2?21??02022222??221???????????????????????????????????????????????????????????????????????????????????????????????????2222222222222222?222?2222?2?22??22222222??222??2??2222222222222222?222?2222?2?22??22222222??222??2??22222222222222222?222?2222?2?22??22222222??222??2??222222222222222222?222?2222?2?22??22222222??222??2??2102222222222222222?221?2222?2?22??22222222??222??2??0000???????????????????????????????????????????????????????2222222222222222?222?2222?2?22??22222222??222??2??21012?2222222222222222?222?2222?2?22??22222222??222??2??22222?22222222222222222?222?2222?2?22??22222222??222??2??22222?20???????????????????????????????????????????????????????????2222222222222222?222?2222?2?22??22222222??222??2??22222?222?2222220222220000?220?0220?2?00??02022100??000??0??00000?000?02222220222222110?220?0220?2?00??02022210??000??0??00000?000?022222220222222221?220?0220?2?10??02022220??000??
0??00000?000?0222222220222222222?220?0220?2?20??02022221??110??0??00000?000?02222222220222222222?220?0220?2?21??02022222??221??1??00000?000?022222222222222222222?220?0222?2?22??22122222??222??2??00000?000?0222222222220222222221?220?0220?2?10??02022220??000??0??00000?000?02210002222220222222222?220?0220?2?21??02022222??221??1??00000?000?022221022222222222222222?220?0222?2?22??12022222??222??2??00000?000?022222022??????????????????????????????????????????????????????????????????????2222222222222222?220?0222?2?22??12022222??222??2??00000?000?0222220221?2222222222222222?220?0222?2?22??22122222??222??2??00000?000?0222221222?22222222222222222?221?2222?2?22??22222222??222??2??00001?000?0222222222?222222222222222222?222?2222?2?22??22222222??222??2??20002?000?0222222222?2222222220222222221?220?0220?2?10??02022220??000??0??00000?000?0221000100?0000??????????????????????????????????????????????????????????????????????????????????????????????????????????????????????????????????????????????????????
????????????????????????????????????????????????????????????????????????????????????????????????????????????????????????????????????????????????????????????????2222220222200000?220?0210?2?00??02022000??000??0??00000?000?0000000000?00000????2222220222200000?220?0210?2?00??02022000??000??0??00000?000?0000000000?00000????1?????????????????????????????????????????????????????????????????????????????????????????????????????????????????????????????????????????????????????????????????????2222220222220000?220?0220?2?00??02022100??000??0??00000?000?0100000000?00000????22??2222220222222222?220?0220?2?20??02022221??110??0??00000?000?0222100200?00002????22??2??????????????????????????????????????????????????????????????????????????????????????2222220222222222?220?0220?2?20??02022221??110??0??00000?000?0222100200?00002????22??21?2222222222222222?220?0222?2?22??02022222??222??2??00000?000?0222220220?00002????22??22?22222222222222222?222?2222?2?22??22222222??222??2??20002?000?0222222222?22212????22??
22?222222222222222222?220?1222?2?22??22222222??222??2??00000?000?0222222222?22002????22??22?220?????????????????????????????????????????????????????????????????????????????????????????????????????????????????????????????????????????????????????????????????????????????????????????????????????????????????????????????????????????????????????????????????????????????????????????????????????????????????????????????????????????????????????????????????????????????????????????????????????????????????????????????????????????????????????????????????????????????????2222222222222222?220?1222?2?22??22222222??222??2??00000?000?0222222222?22002????22??22?2201??????????????????????????????????????????????????????????????????????????????????????????????????????2222221222222222?220?0221?2?22??02022222??222??2??00000?000?0222220220?00002????22??22?2000?????0?2222222222222222?220?0222?2?22??02022222??222??2??00000?000?0222220220?00002????22??22?2100?????0?22222222222222222?220?0222?2?22??12022222??222??2??
00000?000?0222220221?10002????22??22?2200?????0?222222222222222222?222?2222?2?22??22222222??222??2??20002?000?0222222222?22212????22??22?2212?????2?2222222222222222222?220?1222?2?22??22222222??222??2??00000?000?0222222222?22002????22??22?2201?????1?22202222222222222222?222?2222?2?22??22222222??222??2??10002?000?0222222222?22202????22??22?2202?????2?22202
	'Natator_depressa'          1222222222?????22222?22200?022200?0222221?02222222?022222222?0222222222?02222222222?022222222222?0222222122222?022222222????????????????22200?0100000000?22210?0220000000?222222?2222222222?2222222?0222221000?22022222?2222222222?220222200?0210000000?2000022210?0220000000?21000222222?0222222110?220202222200?0100000000?1000000022221?0221000000?22000220222222?0222210000?220002202222222?0222210000?22000220221?????????????????????????????22222?2222222222?220222222222????????????????????????????????22222?2222222222?220212222222?0?22000?0000000000?000000000000?0?022222?2222222222?220222222222?1?2222210?0220000000?210002102000?0?02022222?0222210000?220002202211?0?020222222?0222210000?220002202211?0?02021?????????????????????????????????????????????????????????????????????????????22222?0222222222?220202222222?0?020222??22222?0222222222?220202222222?0?020222??122222?0222222222?220202222222?0?020222??1122222?0222222221?220202222222?0?020222??00022222?0222222221?220202222222?0?020222??000122222?0222
222110?220202212222?0?020222??0000022222?0222222110?220202212222?0?020222??00000122222?2222222222?220212222222?0?120222??222222222222?2222222222?220222222222?1?221222??22222222?????????????????????????????????????????????????22222?2222222222?220222222222?2?222222??222222222?22222?2222222222?222222222222?2?222222??222222222?222222?2222222222?222222222222?2?222222??222222222?2122222?2222222222?221222222222?2?222222??222222222?20022222?2222222222?222222222222?2?222222??222222222?2112???????????????????????????????????????????????????????22222?2222222222?221222222222?2?222222??222222222?20010?22222?2222222222?222222222222?2?222222??222222222?21121?222222?2222222222?222222222222?2?222222??222222222?21121?2122222?2222222222?220222222222?1?221222??222222221?00000?00022222?2222222222?222222222222?2?222222??222222222?22222?222222222?0222222110?220202212222?0?020222??000001100?00000?00000?????????????????????????????????????????????????????????????????????????????????????????????????????????????
????????????????22222?0222222110?220202212222?0?020222??000001100?00000?000001??22222?2222222222?220222222222?1?221222??222222221?00000?000102??2??????????????????????????????????????????????????????????????????22210?0220000000?210002102000?0?020100??000000000?00000?000000??00?22222?0222222110?220202212222?0?020222??000001100?00000?000001??10?2???????????????????????????????????????????????????????????????????????????????????????????????????????????????????????????????????????????22222?0222222221?220202222222?0?020222??000112200?00000?000002??20?22???????????????????????????????????????????????????????????????????????????????????????????????????????????????????????????????????????????????????22222?2222222222?220222222222?2?222222??222222222?20000?000202??22?22??2??22210?0220000000?210002102000?0?020100??000000000?00000?000000??00?10??0??0??????????????????????????????????????????????????????????????????????????????????????????????????????????????????????????????????????????????????????
?????????????????????????????????????????????????????????????????????????????????22222?0222222110?220202212222?0?020222??000001100?00000?000001??10?21??0??02???22222?0222100000?220002202200?0?020200??000000000?00000?000000??00?20??0??02???022222?0222210000?220002202211?0?020211??000000000?00000?000000??00?20??0??02???0222222?0222221000?220102202222?0?020222??000000000?00000?000000??00?20??0??02???02222222?0222221000?220102202222?0?020222??000000000?00000?000000??00?20??0??02???022122222?0222222221?220202222222?0?020222??000112200?00000?000002??20?22??1??02???2222222222?0222222110?220202212222?0?020222??000001100?00000?000001??10?21??0??02???12222022222?2222222222?222222222222?2?222222??222222222?22222?222202??22?22??2??22???222222222222?0222221000?220102202222?0?020222??000000000?00000?000000??00?20??0??02???0221100022222?2222222222?222222222222?2?222222??222222222?22222?222212??22?22??2??22???22222222222222?2222222222?220222222222?1?221222??222222221?00000?000102??21?22??2??02???22222
2202022222?2222222222?220202222222?0?020222??222222200?00000?000002??20?22??2??02???22222220200???????????????????????????????????????????????????????????????????????????????????????????22222?2222222222?221222222222?2?222222??222222222?20010?100202??22?22??2??22???222222202022?22222?2222222222?222222222222?2?222222??222222222?22222?222202??22?22??2??22???222222212022?2??????????????????????????????????????????????????????????????????????????????????????????????22222?2222222222?222222222222?2?222222??222222222?21121?211202??22?22??2??22???222222202022?20?22222?2222222222?220222222222?1?221222??222222221?00000?000102??21?22??2??02???222222202012?00?022222?2222222222?220212222222?0?120222??222222210?00000?000002??20?22??2??02???222222202002?00?0022222?1222222222?220202222222?0?020222??222222200?00000?000002??20?22??2??02???222222202000?00?000???????????????????????????????????????????????????????????????????????????????????????????????????22222?2222222222?220212222222?0?120222??222222210?
00000?000002??20?22??2??02???222222202002?00?0012?22222?2222222222?220222222222?1?221222??222222221?00000?000102??21?22??2??02???222222202012?00?0122?222222?2222222222?220222222222?1?221222??222222221?00000?000102??21?22??2??02???222222202012?00?0122?2122222?2222222222?221222222222?2?222222??222222222?20010?100202??22?22??2??22???222222202022?10?0222?222
	'Chelydra_serpentina'       122221222222220222222222201022221202222222022222222022222222202222????????????222222022222??????????????????????????????????????????????222202020000?0???222212021000?0???2222222222222?2???22222222022221?0???220222222222222?2???2202222212021000?0???21000222222022210?0???220002222222222222?2???2202222222212021000?0???21000100222222022210?0???220002102???????????????????????????222222122222?2???2202022022?222222222222?2???2202122022?2222222222222?2???2202222222?22222222222222?2???2202222222?222????????????????????????????????222222022100?0???2200020020?0000?222222222222?2???2202222222?2220?2???????????????????????????????????222222022221?0???2201022022?0000?20?222222022210?0???2200021021?0000?20?0222222022222?2???2202022022?0000?20?22222222122222?2???2202022022?1000?20?222222222122222?2???2202022022?1000?20?2221222222122222?2???2202022022?1000?20?22211222222222222?2???2202222122?2200?20?222222222222222222?2???2202222122?2200?20?2222221222222222222?2???2202222122?2200?20?222222112222222222
22?2???2202222122?2200?20?222222111222222222222?2???2202222122?2200?20?2222221111222222222222?2???2202222222?2210?20?22222222222222222222222?2???2202222222?2220?21?222222222222222222222222?2???2202222222?2220?22?2222222222222222222222222?2???2212222222?2222?22?22222222222222222222222222?2???2222222222?2222?22?222222222222222222222222222?2???2212222222?2222?22?2222222222222210222222222222?2???2222222222?2222?22?22222222222222212222222222222?2???2202222222?2220?22?222222222222200000???????????????????????????????????????????????????????222222222222?2???2212222222?2222?22?2222222222222210102?222222222222?2???2222222222?2222?22?2222222222222221212?2222222222222?2???2202222222?2220?22?2222222222222100002?00???????????????????????????????????????????????????????????222222222222?2???2222222222?2222?22?2222222222222222222?222?222222122222?2???2202022022?1000?20?2221110000000000000?000?0222222022222?1???2202022022?0000?20?2200000000000000000?000?00222222122222?2???2202022022?1000?20?22211100000
00000000?000?012????????????????????????????????????????????????????????????????222222222222?2???2202122022?2100?20?2222220000000000000?000?0222?222222222222?2???2202222122?2200?20?2222221111100000000?000?0222?2222201010000?0???0000000000?0000?00?0000000000000000000?000?0000?00222222222222?2???2202222222?2200?20?2222222222200000000?000?0222?222222222222222?2???2202222222?2210?20?2222222222210000000?000?0222?2222??????????????????????????????????????????????????????????????????????222222222222?2???2202222222?2220?21?2222222222221000000?000?0222?22222?????????????????????????????????????????????????????????????????????????222222222222?2???2202222222?2220?22?2222222222222000001?000?0222?22222?2?222222222222?2???2202222222?2220?22?2222222222222100002?001?0222?22222?2?2222212021000?0???2100010010?0000?00?0000000000000000000?000?0000?00200?0?00222222022100?0???2200020020?0000?10?0000000000000000000?000?0000?00200?0?002222222022221?0???2201022022?0000?20?1200000000000000000?000?0000?00200?0?0
022222222022222?1???2202022022?0000?20?2200000000000000000?000?0010?00200?0?00222222222022222?1???2202022022?0000?20?2200000000000000000?000?0010?00200?0?002221222222022221?0???2201022022?0000?20?1200000000000000000?000?0000?00200?0?0022100222222022221?0???2201022022?0000?20?1200000000000000000?000?0000?00200?0?00221001?????????????????????????????????????????????????????????????????????????????????????????????????????????????????????????????????????????????????????????????????????222222122222?2???2202022022?1000?20?2221110000000000000?000?0121?00200?0?002222222?????????????????????????????????????????????????????????????????????????????????????????????????????????????????????????????????????????????????????????????????????????????222222222222?2???2202122022?2100?20?2222220000000000000?000?0222?10200?0?002222222??2??222222222222?2???2222222222?2222?22?2222222222222222222?222?0222?22222?2?222222222??2??2222222222222?2???2202222222?2221?22?2222222222222200002?002?0222?22222?2?222222222??
2??20222222222222?2???2202222222?2220?22?2222222222222000001?000?0222?22222?2?102222222??2??200222222222222?2???2202222222?2220?22?2222222222222100002?001?0222?22222?2?212222222??2??2002????????????????????????????????????????????????????????????????????????????????????????????222222222222?2???2202222222?2221?22?2222222222222200002?002?0222?22222?2?222222222??2??20122?222222222222?2???2222222222?2222?22?2222222222222222222?222?0222?22222?2?222222222??2??20222?2???????????????????????????????????????????????????????????????????????????????????????????????222222222222?2???2202222222?2220?21?2222222222221000000?000?0222?22222?1?002222222??2??20000?00?222222222222?2???2202222222?2220?22?2222222222222100002?001?0222?22222?2?212222222??2??20021?00?2222222222222?2???2202222122?2200?20?2222221111100000000?000?0222?21200?0?002222222??2??20000?00?00222222222222?2???2202222222?2200?20?2222222222200000000?000?0222?22210?0?002222222??2??20000?00?002??????????????????????????????????????????????????
??????????????????????????????????????????????????222222222222?2???2202222222?2210?20?2222222222210000000?000?0222?22221?0?002222222??2??20000?00?0022?222222222222?2???2202222222?2221?22?2222222222222200002?002?0222?22222?2?222222222??2??20122?10?2222?2222222222222?2???2202222222?2220?21?2222222222221000000?000?0222?22222?1?002222222??2??20000?00?1022?20
	'Chrysemys_picta'           222222222222220222222222100022220102222212022222222022222222202222222222022222??????????????????????????????????????????????????????????2222000200000????2222010210000????22222222222222????222222220222100????2202222220222200????22022222120221000????220002222220222100????2201022222220222200????22021222222000200000????100000002222220222100????2201021022222220222100????22010210212222221222222????22022222222?????????????????????????????2222222222222????220222222222?2222222222222????220222222222?2????????????????????????????????2222010210000????210000002000?00?2222222222222????220222222222?10?22222120221000????220001002000?00?202222220222100????220102102110?00?2022222220222200????220202202220?00?20222222220222200????220212212220?00?202222222220222200????220222222220?00?2022222222220222221????220222222220?00?20222222222220222221????220222222220?00?202222212222221222222????220222222221?00?2022222222222220222200????220222222220?00?20222210002222220222200????220222222220?00?202222100012222220222
210????220222222220?00?2022222000222222221222222????220222222221?00?20222222212222222222222222????220222222222?00?202222222222222222222222222????220222222222?00?2022222222222222222222222222????220222222222?10?21222222222222222222222222222????220222222222?22?22222222222222222????????????????????????????????????????????????????????????????????????????????????????????????????????????????????????????????????????????????????????????2222222222222????220222222222?21?222222222222222220??????????????????????????????????????????????????????????2222222222222????220222222222?21?222222222222222220???1?2222222222222????221222222222?22?222222222222222222???2?22222222222222????222222222222?22?222222222222222222???2?222222222222222????220222222222?00?202222222222222100???0?0002222222222222????222222222222?22?222222222222222222???2?22222222220222100????220102102110?00?202100000000000000???0?00000??????????????????????????????????????????????????????????????2222220222200????220202202220?00?20221000000000
0000???0?000002????????????????????????????????????????????????????????????????????????????????????????????????????????????????????????????????????????????????????????????????????????????????????????????????????2222010210000????210000002000?00?100000000000000000???0?000000?0???2222220222200????220202202220?00?202210000000000000???0?000002?1???2???????????????????????????????????????????????????????????????????????????????????????????????????????????????????????????????????????????2222222222222????220222222222?00?202222222222222000???0?000002?2???22??2222222222222????220222222222?00?202222222222222100???0?000102?2???22??22222222222222????220222222222?10?212222222222222210???0?000202?2???22??222222222222222????220222222222?20?222222222222222220???0?000202?2???22??2222222220222100????220102102110?00?202100000000000000???0?000001?0???20??00002222220222100????220102102110?00?202100000000000000???0?000001?0???20??000012222220222200????220212212220?00?202221000000000000???0?000002?2???22??000
0222222220222200????220222222220?00?202222100011000000???0?000002?2???22??00002222222220222200????220222222220?00?202222100011000000???0?000002?2???22??000022212222220222100????220102102110?00?202100000000000000???0?000001?0???20??0000110002222220222200????220202202220?00?202210000000000000???0?000002?1???21??00002200022222220222200????220202202220?00?202210000000000000???0?000002?1???21??000022000212222220222200????220212212220?00?202221000000000000???0?000002?2???22??0000221002222222220222200????220222222220?00?202222100011000000???0?000002?2???22??00002221122222222222222222????220222222222?00?202222222222222000???0?000002?2???22??100022222222222222222222222????220222222222?21?222222222222222220???1?100202?2???22??2222222222222222222221222222????220222222221?00?202222222122210000???0?000002?2???22??00002222222222002222222222222????220222222222?22?222222222222222221???2?200202?2???22??222222222222222222222222222222????220222222222?21?222222222222222220???1?100202?2???22??2222222222222
221202222222222222????220222222222?21?222222222222222220???1?100202?2???22??22222222222222212012222222222222????220222222222?22?222222222222222221???2?200202?2???22??22222222222222222122????????????????????????????????????????????????????????????????????????????????????????????2222222222222????222222222222?22?222222222222222222???2?220202?2???22??222222222222222222222??????????????????????????????????????????????????????????????????????????????????????????????????????????????????????????????????????????????????????????????????????????????????????????????2222222222222????220222222222?00?202222222222222100???0?000102?2???22??210022222222222020000?0??2222222222222????220222222222?10?212222222222222210???0?000202?2???22??221022222222222020000?0??22222220222221????220222222220?00?202222211022200000???0?000002?2???22??000022222222220000000?0??002222221222222????220222222221?00?202222222122210000???0?000002?2???22??000022222222220010000?0??0022222221222222????220222222221?00?20222222212221000
0???0?000002?2???22??000022222222220010000?0??00212222222222222????220222222222?00?202222222222221000???0?000002?2???22??000022222222220020000?0??002222222222222222????220222222222?00?202222222222222100???0?000102?2???22??210022222222222020000?0??1022222222221222222????220222222221?00?202222222122210000???0?000002?2???22??000022222222220010000?0??0021100
	'Graptemys_nigrinoda'       ???????????????2???????????????????????????????????????????????????????????????????????????2?????0????????????????????????????????????????????????????????????????????????????????????????????????????????????????2?????0???????0????????????????????????????2?????0???????0??????1?2?????2???????2??????2?2?????????????????????????2?????0???????0??????1?10?2?????0???????1??????2?20?22?????1???????2??????2?20?222?????1???????2??????2?20?2212?????2???????2??????2?22?22222?????2???????2??????2?22?222222?????2???????2??????2?21?222200?????????????????????????????????2?????2???????2??????2?21?2222001????????????????????????????????????????????????????????????????????????2?????0???????0??????1?10?1000000?0????????????????????????????????????????2?????0???????1??????2?20?2100000?0??2?2?????0???????1??????2?20?2100000?0??2?12?????1???????2??????2?20?2211000?0??2?222?????1???????2??????2?20?2211000?0??2?2212?????0???????1??????2?20?2100000?0??2?11002?????0???????1??????2?20?2100000?0??2?110012?????1???
????2??????2?20?2211000?0??2?2211222?????1???????2??????2?20?2211000?0??2?2211221???????????????????????????????????????????????????????????????????????????????????????????????2?????2???????2??????2?22?2222202?2??2?22222222??2?????2???????2??????2?22?2222202?2??2?22222222??12?????2???????2??????2?22?2222222?2??2?22222222??222?????2???????2??????2?22?2222222?2??2?22222222??2212?????2???????2??????2?22?2222222?2??2?22222222??22112?????2???????2??????2?22?2222222?2??2?22222222??22111???????????????????????????????????????????????????????2?????2???????2??????2?22?2222222?2??2?22222222??220000?2?????2???????2??????2?22?2222222?2??2?22222222??221111?22?????2???????2??????2?22?2222222?2??2?22222222??221111?212?????2???????2??????2?22?2222202?2??2?22222222??110000?0002?????2???????2??????2?22?2222222?2??2?22222222??222222?2222???????????????????????????????????????????????????????????????????????????????????????????????????????????????????????????2?????0???????0??????1?10?1000000?0??1?00000000
??000000?00000???????????????????????????????????????????????????????????????????????????????????????????????????????????????????????????????????2?????1???????2??????2?20?2211000?0??2?22112211??000000?00000??2?????????????????????????????????????????????????????????????????????2?????0???????0??????1?10?1000000?0??1?00000000??000000?00000??1??0?2?????1???????2??????2?20?2211000?0??2?22112211??000000?00000??2??1?2??????????????????????????????????????????????????????????????????????2?????2???????2??????2?21?2222001?1??2?22222222??000000?00000??2??2?22?2?????2???????2??????2?22?2222202?2??2?22222222??110000?00010??2??2?22?22?????2???????2??????2?22?2222212?2??2?22222222??220000?00020??2??2?22?222?????2???????2??????2?22?2222222?2??2?22222222??220000?20020??2??2?22?2222?????0???????1??????2?20?2100000?0??2?11001100??000000?00000??2??0?20?0000????????????????????????????????????????????????????????????????????????????2?????0???????1??????2?20?2100000?0??2?11001100??000000?00000??2??0?20?000
01??????????????????????????????????????????????????????????????????????????????????????????????????????????????????????????????????????????????????????????????2?????0???????1??????2?20?2100000?0??2?11001100??000000?00000??2??0?20?00001?1???????????????????????????????????????????????????????????????????????????????????2?????0???????1??????2?20?2100000?0??2?11001100??000000?00000??2??0?20?00001?1??1?2?????0???????1??????2?20?2100000?0??2?11001100??000000?00000??2??0?20?00001?1??1?12?????1???????2??????2?20?2211000?0??2?22112211??000000?00000??2??1?21?00002?2??2?222?????0???????1??????2?20?2100000?0??2?11001100??000000?00000??2??0?20?00001?1??1?110??????????????????????????????????????????????????????????????????????????????????????2?????0???????0??????1?10?1000000?0??1?00000000??000000?00000??1??0?10?00000?0??0?0000?2?????2???????2??????2?22?2222212?2??2?22222222??220000?00020??2??2?22?22102?2??2?2222?22?????2???????2??????2?22?2222212?2??2?22222222??220000?00020??2??2?22?22102?2??2?22
22?212?????2???????2??????2?21?2222001?1??2?22222222??000000?00000??2??2?22?10002?2??2?2222?2002?????2???????2??????2?22?2222102?2??2?22222222??000000?00000??2??2?22?20002?2??2?2222?20022?????2???????2??????2?22?2222102?2??2?22222222??000000?00000??2??2?22?20002?2??2?2222?200212?????2???????2??????2?22?2222212?2??2?22222222??220000?00020??2??2?22?22102?2??2?2222?2112222?????2???????2??????2?22?2222222?2??2?22222222??220000?20020??2??2?22?22212?2??2?2222?22222222?????2???????2??????2?22?2222222?2??2?22222222??222222?22220??2??2?22?22222?2??2?2222?222222222?????2???????2??????2?21?2222001?1??2?22222222??000000?00000??2??2?22?10002?2??2?2222?2001000002?????2???????2??????2?22?2222202?2??2?22222222??110000?00010??2??2?22?21002?2??2?2222?20022200022?????2???????2??????2?20?2222000?0??2?22222222??000000?00000??2??2?22?00002?2??2?2222?20000000000?????????????????????????????????????????????????????????????????????????????????????????????????????????????????????????????????????????????????????
??????????????????????????????????????????????????2?????2???????2??????2?21?2222001?1??2?22222222??000000?00000??2??2?22?10002?2??2?2222?200100000102??2?????2???????2??????2?21?2222001?1??2?22222222??000000?00000??2??2?22?10002?2??2?2222?200100000102??12?????2???????2??????2?22?2222102?2??2?22222222??000000?00000??2??2?22?20002?2??2?2222?200211000202??22
	'Trachemys_scripta'         ???????????????2??????????????????????????????????????????????????????????????????????????????????????????????????????????????????????????????????????????????????????????????????????????????2?????0?????????????2?????2?????????????22?????2?????????????20?????????????????????????????????????????????????????????????????????????????????????????????????????????????????????????????2?????1?????????????200?????2?????1?????????????200?????12?????2?????????????202?????222?????2?????????????202?????2222?????2?????????????201?????2200?????????????????????????????????2?????2?????????????202?????22212????????????????????????????????????????????????????????????????????????2?????0?????????????000?????00000?0????????????????????????????????????????2?????0?????????????100?????00000?0??2??????????????????????????????????????????????????????????????????????????????????2?????2?????????????202?????22102?0??2?2??2?????1?????????????200?????11000?0??2?2??0????????????????????????????????????????????2?????2???
??????????200?????22000?0??2?2??02?2?????2?????????????200?????22000?0??2?2??02?12?????2?????????????201?????22001?0??2?2??02?222?????2?????????????202?????22002?0??2?2??02?2222?????2?????????????202?????22212?1??2?2??22?22222?????2?????????????202?????22222?2??2?2??22?222222?????2?????????????202?????22222?2??2?2??22?2222202?????2?????????????202?????22222?2??2?2??22?22222012?????2?????????????202?????22222?2??2?2??22?222220112?????2?????????????202?????22222?2??2?2??22?222220111???????????????????????????????????????????????????????2?????2?????????????202?????22222?2??2?2??22?2222200000?2?????2?????????????202?????22222?2??2?2??22?2222201111?22?????2?????????????202?????22222?2??2?2??22?2222200000?202?????2?????????????200?????22000?0??2?2??02?1100000000?0002?????2?????????????222?????22222?2??2?2??22?2222222222?2222??????????????????????????????????????????????????????????????????????????????????????????????????????????????????????????????????????????????????????????????????????????
????????????????2?????0?????????????000?????00000?0??1?0??00?0000000000?00000???2?????0?????????????100?????00000?0??2?1??00?0000000000?00000???22?????1?????????????200?????11000?0??2?2??01?0000000000?00000???22???????????????????????????????????????????????????????????????????????????????????????????????????????????????????????????????????????2?????0?????????????000?????00000?0??1?0??00?0000000000?00000???100??2?????1?????????????200?????11000?0??2?2??01?0000000000?00000???221??2???????????????????????????????????????????????????????????????????????2?????2?????????????200?????22000?0??2?2??02?1100000000?00010???222??22?2?????2?????????????201?????22001?0??2?2??02?2210000000?00020???222??22?22?????2?????????????202?????22102?0??2?2??12?2222000000?00020???222??22?222?????0?????????????000?????00000?0??1?0??00?0000000000?00000???100??10?0002?????0?????????????000?????00000?0??1?0??00?0000000000?00000???100??10?00012?????0?????????????000?????00000?0??1?0??00?0000000000?00000???100??10?00
0112?????0?????????????000?????00000?0??1?0??00?0000000000?00000???100??10?0001112?????1?????????????200?????11000?0??2?2??01?0000000000?00000???221??21?00022222?????0?????????????000?????00000?0??1?0??00?0000000000?00000???100??10?000111102?????0?????????????000?????00000?0??1?0??00?0000000000?00000???100??10?0001111012?????0?????????????000?????00000?0??1?0??00?0000000000?00000???100??10?00011110112?????0?????????????000?????00000?0??1?0??00?0000000000?00000???100??10?000111101112?????2?????????????200?????22000?0??2?2??02?1100000000?00010???222??22?1002222222222?????0?????????????000?????00000?0??1?0??00?0000000000?00000???100??10?00011110111102?????2?????????????202?????22222?2??2?2??22?2222200000?20120???222??22?222222222222222?????0?????????????100?????00000?0??2?1??00?0000000000?00000???210??20?0002222022220202?????2?????????????202?????22222?2??2?2??22?2222200000?20120???222??22?22222222222222122?????2?????????????202?????22222?2??2?2??22?2222200000?20120???222??22?222222222222
221212?????2?????????????202?????22102?0??2?2??12?2222000000?00020???222??22?2212222222222202002?????2?????????????202?????22212?1??2?2??22?2222100000?00020???222??22?22222222222222020022?????2?????????????202?????22212?1??2?2??22?2222100000?00020???222??22?222222222222220200212?????2?????????????202?????22222?2??2?2??22?2222200000?10020???222??22?2222222222222202002222?????2?????????????202?????22222?2??2?2??22?2222212222?22220???222??22?22222222222222222222222?????2?????????????202?????22222?2??2?2??22?2222200000?10020???222??22?222222222222220200222102?????2?????????????202?????22002?0??2?2??02?2221000000?00020???222??22?2202222222222202000000002?????2?????????????201?????22001?0??2?2??02?2210000000?00020???222??22?21022222222222020000000002?????2?????????????200?????22000?0??2?2??02?1100000000?00010???222??22?10022222222212020000000000?????????????????????????????????????????????????????????????????????????????????????????????????????????????????????????????????????????????????????
??????????????????????????????????????????????????2?????2?????????????201?????22001?0??2?2??02?2210000000?00020???222??22?210222222222220200000000012??2?????2?????????????202?????22212?1??2?2??22?2222100000?00020???222??22?222222222222220200211000222??22?????2?????????????202?????22002?0??2?2??02?2221000000?00020???222??22?220222222222220200000000122??20
	'Testudo_hermanni'          122222222222222222222222100022221002?????????222220022?222221022?2222222022?22222222022?222222222022?2222???????????????????????????????222100010?00000??222200020?00000??2222222222?22222??22222222022?22221??220222222122?22222??2202??????????????????????222220022?10000??22000?222222022?22210??22000?2222200020?00000??21000?00222221022?21000??22000?202222222022?22210??22000?2122222222122?22222??22021?22222222222222?22222??22022?222222222222222?22222??22022?2222222222222222?22222??22122?22222222????????????????????????????????222210021?00000??22000?002000000?222222222?22222??22022?222222220?2???????????????????????????????????222220022?10000??22000?102000000?20?222222022?22100??22000?202200000?20?2222222022?22210??22000?212210000?20?22222222022?22221??22010?222220000?20?222222222022?22221??22010?222220000?20?2221222222022?22221??22010?222220000?20?22211222222222?22222??22022?222222100?20?222222222222122?22222??22021?222221000?20?2222220????????????????????????????????????????????222222222?
22222??22022?222222100?20?22222212?222222222?22222??22022?222222100?20?22222212?1222222222?22222??22022?222222210?20?22222222?22222222222?22222??22022?222222220?20?22222222?222222222222?22222??22022?222222220?21?22222222?2222222222222?22222??22222?222222222?22?22222222?22222222222222?22222??22122?222222221?22?22222222?222220222222222?22222??22222?222222222?22?22222222?2222222?????????????????????????????????????????????????????222222222?22222??22022?222222220?21?22222222?22221000????????????????????????????????????????????????????????222222222?22222??22122?222222221?22?22222222?22222010?2?222222222?22222??22222?222222222?22?22222222?22222120?2?2222222222?22222??22222?222222222?22?22222222?22222221?2?22222222222?22222??22022?222222220?21?22222222?22221000?1?000222222222?22222??22222?222222222?22?22222222?22222222?2?2222222200020?00000??21000?001000000?00?00000000?00000000?0?00000222220022?10000??22000?102000000?20?10000000?00000000?0?000002222222022?22221??22010?222220000?20?22211100?00
000000?0?0000022????????????????????????????????????????????????????????????????222222122?22222??22021?222221000?20?22222201?00000000?0?00000222?222222222?22222??22022?222222210?20?22222222?22100000?0?00000222?2222200020?00000??21000?001000000?00?00000000?00000000?0?00000100?00????????????????????????????????????????????????????????????????????222222222?22222??22022?222222200?20?22222222?22000000?0?00000222?202??????????????????????????????????????????????????????????????????????????????????????????????????????????????????????????????????????????????222222222?22222??22022?222222220?20?22222222?22210000?0?00000222?222?2??222222222?22222??22022?222222220?21?22222222?22221000?1?00010222?222?2??2222222222?22222??22022?222222220?22?22222222?22222000?2?00020222?222?2??22222200020?00000??21000?001000000?00?00000000?00000000?0?00000100?001?0??000222220022?10000??22000?102000000?20?10000000?00000000?0?00000210?002?0??0002222221022?21000??22000?202100000?20?20000000?00000000?0?00000220?002?0??00
022222221022?21000??22000?202100000?20?20000000?00000000?0?00000220?002?0??000221???????????????????????????????????????????????????????????????????????????????222221022?21000??22000?202100000?20?20000000?00000000?0?00000220?002?0??0002211?222222022?22100??22000?202200000?20?21000000?00000000?0?00000220?002?0??0002222?2222222022?22100??22000?202200000?20?21000000?00000000?0?00000220?002?0??0002222?21???????????????????????????????????????????????????????????????????????????????????222222222?22222??22022?222222100?20?22222212?11000000?0?00000222?202?0??0002222?222?222222222?22222??22022?222222100?20?22222212?11000000?0?00000222?202?0??0002222?222?1??????????????????????????????????????????????????????????????????????????????????????222222022?22221??22010?222220000?20?22211100?00000000?0?00000221?002?0??0002222?222?00?222222222?22222??22222?222222222?22?22222222?22222120?2?21020222?222?2??2222222?222?22?2222222222?22222??22122?222222221?22?22222222?22222010?2?10020222?222?2??2222222?222?
22?20222222222?22222??22022?222222220?22?22222222?22222000?2?00020222?222?2??2222222?222?22?200222222222?22222??22122?222222221?22?22222222?22222010?2?10020222?222?2??2222222?222?22?2012222222222?22222??22122?222222221?22?22222222?22222010?2?10020222?222?2??2222222?222?22?20121222222222?22222??22222?222222222?22?22222222?22222222?2?22220222?222?2??2222222?222?22?222222222222222?22222??22222?222222222?22?22222222?22222222?2?22220222?222?2??2222222?222?22?2222222222222222?22222??22222?222222222?22?22222222?22222221?2?22120222?222?2??2222222?222?22?22222200222222222?22222??22022?222222220?21?22222222?22221000?1?00010222?222?2??2102222?222?22?200000000222222222?22222??22022?222222220?22?22222222?22222000?2?00020222?222?2??2222222?222?22?2001000002222222222?22222??22022?222222100?20?22222212?11000000?0?00000222?202?0??0002222?222?11?20000000000222222222?22222??22022?222222200?20?22222222?22000000?0?00000222?202?1??0002222?222?22?200000000002??????????????????????????????????????????????????
??????????????????????????????????????????????????222222222?22222??22022?222222210?20?22222222?22100000?0?00000222?212?2??0002222?222?22?2000000000022?222222222?22222??22022?222222220?21?22222222?22221000?1?00010222?222?2??2102222?222?22?2000000001022?2???????????????????????????????????????????????????????????????????????????????????????????????????????
	'Apalone_spinifera'         ???????????????2???????????????????????????????????????????????????????????????????????????????????????????????????????????????????????????????????????????????????????????2?????2????????????2?????1????????????02?????2????????????22???????????????????????????????????????????????????????????????????????????????????????????????????????????????????????????????????????????????????2?????2????????????020??????2?????2????????????020??????22?????2????????????020??????202?????2????????????120??????222?????????????????????????????????????????????????????????????????2?????2????????????020??????2220?????????????????????????????????????????????????????????????????????????2?????0????????????000??????0000??0????????????????????????????????????????2?????1????????????010??????0000??0??2?2?????0????????????000??????0000??0??1?02?????0????????????000??????0000??0??1?012?????2????????????020??????2010??0??2?222???????????????????????????????????????????????????????????????????????????????????????2?????2???
?????????020??????0000??0??2?2220??2?????2????????????020??????0000??0??2?2220??12?????2????????????020??????2010??0??2?2221??222?????2????????????020??????2120??0??2?2222??2222?????2????????????020??????2220??1??2?2222??22222?????2????????????020??????2220??2??2?2222??222222?????2????????????120??????2221??2??2?2222??2222222?????2????????????120??????2221??2??2?2222??22222212?????2????????????120??????2221??2??2?2222??222222112?????2????????????120??????2221??2??2?2222??222222111???????????????????????????????????????????????????????2?????2????????????120??????2221??2??2?2222??2222221111?2?????2????????????120??????2221??2??2?2222??2222221111?12?????2????????????120??????2221??2??2?2222??2222221111?112?????2????????????020??????2220??0??2?2222??2222000000?0002?????2????????????222??????2222??2??2?2222??2222222222?2222?????????????????????????????????????????????????????????????2?????0????????????000??????0000??0??0?0000??0000000000?00000????????????????????????????????????????????????
????????????????????????????????????????????????????????????????????????????????2?????1????????????010??????0000??0??2?1220??0000000000?00000?2??2?????2????????????020??????0000??0??2?2220??1100000000?00000?2??2???????????????????????????????????????????????????????????????????2?????2????????????020??????0000??0??2?2220??1100000000?00000?2??21?2?????2????????????020??????1000??0??2?2220??2200000000?00000?2??22?2??????????????????????????????????????????????????????????????????????2?????2????????????020??????2010??0??2?2221??2210000000?00000?2??22?22?????????????????????????????????????????????????????????????????????????2?????2????????????020??????2120??0??2?2222??2221000000?00000?2??22?22?2?2?????2????????????020??????2220??0??2?2222??2222000000?00010?2??22?22?2?22?????0????????????000??????0000??0??1?0110??0000000000?00000?2??00?00?0?002?????0????????????000??????0000??0??0?0000??0000000000?00000?1??00?00?0?0002?????0????????????000??????0000??0??0?0000??0000000000?00000?1??00?00?0?0
0012?????0????????????000??????0000??0??0?0000??0000000000?00000?1??00?00?0?00011???????????????????????????????????????????????????????????????????????????????2?????0????????????000??????0000??0??0?0000??0000000000?00000?1??00?00?0?000111?2?????0????????????000??????0000??0??0?0000??0000000000?00000?1??00?00?0?000111?1?????????????????????????????????????????????????????????????????????????????????????????????????????????????????????????????????????????????????????????????????????????????????????????????????????????????????????????????????????????????????????????2?????1????????????010??????0000??0??2?1220??0000000000?00000?2??10?00?0?002222?22???2?????2????????????220??????2222??2??2?2222??2222222222?22220?2??22?22?2?222222?22???22?????1????????????010??????0000??0??2?1220??0000000000?00000?2??10?00?0?002222?22???102?????2????????????222??????2222??2??2?2222??2222222222?22221?2??22?22?2?222222?22???2222?????2????????????020??????2220??1??2?2222??2222100000?00020?2??22?22?2?222222?22??
?20202?????2????????????020??????2220??0??2?2222??2222000000?00010?2??22?22?2?212222?22???202002?????2????????????020??????2220??0??2?2222??2222000000?00010?2??22?22?2?212222?22???2020012?????2????????????020??????2220??1??2?2222??2222100000?00020?2??22?22?2?222222?22???20201222?????2????????????020??????2220??2??2?2222??2222210000?00020?2??22?22?2?222222?22???202022222?????2????????????220??????2222??2??2?2222??2222222222?22220?2??22?22?2?222222?22???2020222222?????2????????????020??????2220??2??2?2222??2222210000?00020?2??22?22?2?222222?22???20202222102?????2????????????020??????2220??0??2?2222??2222000000?00010?2??22?22?2?212222?22???202001100002?????2????????????020??????2010??0??2?2221??2210000000?00000?2??22?22?1?002222?22???2020000000002?????2????????????020??????0000??0??2?2220??1100000000?00000?2??21?10?0?002222?22???20200000000002?????2????????????020??????1000??0??2?2220??2200000000?00000?2??22?21?0?002222?22???20200000000002??????????????????????????????????????????????????
??????????????????????????????????????????????????2?????2????????????020??????2010??0??2?2221??2210000000?00000?2??22?22?1?002222?22???202000000000122?2?????2????????????020??????2220??1??2?2222??2222100000?00020?2??22?22?2?222222?22???202012210002222?22?????2????????????020??????2220??1??2?2222??2222100000?00020?2??22?22?2?222222?22???202012210002222?21
	'Carettochelys_insculpta'   ???????????????2????????????????????2?????0??2?????0??2????????????????????????????????????????????????????????????????????????????????????????????????????????????????????2?????2??22????????2?????2??22????????02?????2??22????????022?????2??22????????0002?????2??22????????00022?????2??22????????22222???????????????????????????????????????????????????2?????0??20????????000000??2?????0??20????????000000??12?????0??20????????000000??112?????1??22????????000000??2222?????2??22????????222220??22222?????0??20????????000000??11100?????????????????????????????????2?????2??22????????000210??222202???????????????????????????????????????????????????????????????????????????????????????????????????????????????????????????????????????????????????2?????0??10????????000000??000000?0?????????????????????????????????????????????????????????????????????????????????????2?????0??21????????000000??222002?0????2??2?????0??10????????000000??000000?0????1??02?????0??20????????000000??111001?0????2??022?????0??2
0????????000000??111001?0????2??0212?????0??20????????000000??111001?0????2??02112?????1??22????????000000??222102?0????2??222222?????0??20????????000000??000000?0????2??0200002?????2??22????????222220??222212?2????2??22222222?????2??22????????021220??222202?2????2??222222202?????2??22????????222221??222222?2????2??2222222222?????2??22????????222220??222222?2????2??22222222202?????2??22????????222222??222222?2????2??222222222222?????2??22????????222222??222222?2????2??222222222221???????????????????????????????????????????????????????2?????2??22????????222220??222222?2????2??2222222220100?2?????2??22????????222221??222222?2????2??2222222221200?2??????????????????????????????????????????????????????????2?????2??22????????010220??222202?2????2??2222222000000?00?2?????2??22????????222222??222222?2????2??2222222222222?22?2??????????????????????????????????????????????????????????????????????????????????????????????????????????????????????????????????????????????????????????????????????????
????????????????????????????????????????????????????????????????????????????????2?????0??20????????000000??000000?0????2??0200001000000?00?00????2?????0??20????????000000??111001?0????2??0211102000000?00?00????2???????????????????????????????????????????????????????????????????2?????0??21????????000000??222002?0????2??1222202000000?00?00????22?2?????1??22????????000000??222102?0????2??2222212000000?00?00????22?2??????????????????????????????????????????????????????????????????????2?????2??22????????000100??222202?0????2??2222222000000?00?00????22?22?2?????2??22????????000200??222202?0????2??2222222000000?00?00????22?22?22?????2??22????????000210??222202?1????2??2222222000000?00?00????22?22?222?????2??22????????222220??222212?2????2??2222222120000?00?20????22?22?2222?????0??10????????000000??000000?0????1??0100000000000?00?00????00?00?00002?????0??20????????000000??000000?0????2??0200001000000?00?00????10?00?00002??????????????????????????????????????????????????????????????????????????
?????????????????????????????????????????????????????????????????????????????????2?????0??20????????000000??111001?0????2??0211102000000?00?00????21?00?000022????????????????????????????????????????????????????????????????????????????????????????????????????????????????????????????????????????????????????????????????????????????????????????????????????????????????????????????????????????????????????????????????????????????????????????????????????????????????????????????????????????????????????????????????????????????????????????????????????????????????????????????2?????1??22????????000000??222102?0????2??2222212000000?00?00????22?21?000022??2??????????????????????????????????????????????????????????????????????????????????????????????????????????????????????????????????????????????????????????????????????????????????2?????2??22????????222222??222222?2????2??2222222222222?22?21????22?22?222222??2?????2??2?????2??22????????000210??222202?1????2??2222222000000?00?00????22?22?221022??2????
?2??02?????2??22????????000210??222202?1????2??2222222000000?00?00????22?22?221022??2?????2??012?????2??22????????021220??222202?2????2??2222222010000?00?20????22?22?222022??2?????2??0222?????2??22????????021220??222202?2????2??2222222010000?00?20????22?22?222022??2?????2??02212?????2??22????????222220??222212?2????2??2222222120000?00?20????22?22?222122??2?????2??022222?????2??22????????222222??222222?2????2??2222222222222?22?20????22?22?222222??2?????2??022222????????????????????????????????????????????????????????????????????????????????????????????????????????????????????????????????????????????????????????????????????????????????????????????????????????????????????????????????????????????????????????????????????????????????????????????????2?????0??20????????000000??111001?0????2??0211102000000?00?00????21?00?000022??1?????0??0000000???2?????0??21????????000000??222002?0????2??1222202000000?00?00????22?10?000022??2?????0??0000000???22?????0??21????????000000??222002?0????2??12222020
00000?00?00????22?10?000022??2?????0??0000000???212?????1??22????????000000??222102?0????2??2222212000000?00?00????22?21?000022??2?????1??0000000???2222?????2??22????????000100??222202?0????2??2222222000000?00?00????22?22?100022??2?????2??0000000???22222?????2??22????????010220??222202?2????2??2222222000000?00?10????22?22?222022??2?????2??0220000???22222
	'Pelodiscus_sinensis'       ?2?2?22?222?2202?22222?210002?2222022?2222020??????????2?22220202?2?22220212?2??????????????????????????????????????????????????????????2?21000100?00????2?22010200?00????22?22222222?22????222?22220202?10????2202?22222222?22????22022?22120200?00????220002?22220202?10????2201022?22220212?21????22020222?22010200?00????210000002?22220201?00????2200020022?22220202?10????22010210222?22220202?10????220102102212?22221222?22????2202022222222?22222222?22????22022222222222?22222222?22????220222222222222?22222222?22????2202122222222002?22010200?00????21000000100000002?22222222?22????220222222222220222?22120200?00????2200010020000000202?22120200?00????22000100200000002012?22220202?10????220102102211000020222?22220212?21????2202022122220000202222?22221222?22????22020222222210002022222?22220212?21????220202212222000020222102?22221222?22????2202022222221000202222122?22221222?22????22020222222210002022221212?22220212?21????22020221222200002022210100????????????????????????????????????????????2?22221222
?22????220202222222100020222212112?2?22222222?22????220202222222200020222222222?22?22222222?22????220212222222200120222222222?222?22222222?22????220222222222210220222222222?2222?22222222?22????220222222222221222222222222?22222?22222222?22????220222222222222222222222222?222222?22222222?22????220222222222222222222222222?2222222?22222222?22????222222222222222222222222222?22222222?22222222?22????220222222222222222222222222?222222102?22222222?22????220222222222222222222222222?222222101???????????????????????????????????????????????????????2?22222222?22????220222222222222222222222222?2222210000?2?22222222?22????222222222222222222222222222?2222222022?2??????????????????????????????????????????????????????????2?22222222?22????220222222222220222222222222?2222000000?00?2?22222222?22????222222222222222222222222222?2222222222?22?2?????????????????????????????????????????????????????????????2?22220202?20????220202202222000020222000000?0000000000?00?00?2?22220212?21????220202212222000020222101001?00
00000000?00?00?22?22221222?22????220202222222100020222212112?1000000000?00?00?222?22221222?22????220202222222100020222212112?1000000000?00?00?2212?22222222?22????220202222222200020222222222?2100000000?00?00?22222?22120200?00????220001002000000020110000000?0000000000?00?00?00000????????????????????????????????????????????????????????????????????2?22222222?22????220202222222200020222222222?2100000000?00?00?222212???????????????????????????????????????????????????????????????????????2?22222222?22????220212222222200120222222222?2210000000?00?00?222222?2?2?22222222?22????220222222222210220222222222?2221000000?00?00?222222?2?22?22222222?22????220222222222221222222222222?2222100000?00?20?222222?2?222?22222222?22????220222222222222222222222222?2222221011?20?20?222222?2?2222?22220202?10????220102102211000020221000000?0000000000?00?00?000002?0?00002?22220202?20????220202202222000020222000000?0000000000?00?00?100002?0?000022?22220202?20????220202202222000020222000000?0000000000?00?00?100002?0?000
0212?22220202?20????220202202222000020222000000?0000000000?00?00?100002?0?00002112?22222222?22????220202222222200020222222222?2100000000?00?00?222212?1?000022222?22220201?00????220002002100000020220000000?0000000000?00?00?000002?0?0000000002?22220202?10????220102102211000020221000000?0000000000?00?00?000002?0?00001000022?22220202?20????220202202222000020222000000?0000000000?00?00?100002?0?000021110222?22221222?22????220202222222100020222212112?1000000000?00?00?221102?0?0000222202222?22222222?22????220202222222200020222222222?2200000000?00?00?222222?2?00002222222222?22221222?22????220202222222100020222212112?1000000000?00?00?221102?0?00002222022210??????????????????????????????????????????????????????????????????????????????????????2?22120200?00????220001002000000020110000000?0000000000?00?00?000001?0?000000000000000?2?22222222?22????220222222222222222222222222?2222221011?20?20?222222?2?222122222222222?22?22222222?22????220222222222222222222222222?2222221011?20?20?222222?2?2221222222222
22?212?22222222?22????220202222222200020222222222?2200000000?00?00?222222?2?000022222222212?2002?22222222?22????220212222222200120222222222?2210000000?00?00?222222?2?100022222222222?20022?22222222?22????220222222222220222222222222?2222000000?00?10?222222?2?220022222222222?200222?22222222?22????222222222222222222222222222?2222222022?21?20?222222?2?222222222222222?2222222?22222222?22????222222222222222222222222222?2222222022?22?20?222222?2?222222222222222?22222222?22222222?22????222222222222222222222222222?2222222022?21?20?222222?2?222222222222222?222222102?22222222?22????220222222222210220222222222?2221000000?00?00?222222?2?210022222222222?2002200002?22222222?22????220222222222220222222222222?2222000000?00?10?222222?2?220022222222222?20022100022?22222222?22????220202222222200020222222222?2100000000?00?00?222212?1?000022221222202?200000000002?22222222?22????220202222222200020222222222?2200000000?00?00?222222?2?000022222222212?2001000000022?22222222?22????220202222222200020222222222?22000
00000?00?00?222222?2?000022222222212?20010000000212?22222222?22????220212222222200120222222222?2210000000?00?00?222222?2?100022222222222?200210000002222?22222222?22????220222222222210220222222222?2221000000?00?00?222222?2?210022222222222?2002200001022222?22222222?22????220222222222222222222222222?2222221011?20?20?222222?2?222122222222222?2112220002222222
	'Emydura_subglobosa'        ???????????????2???????????????????????????????????????2?????0????????????????2?????0????2?2?????0????2?2??????????????????????????????????????????????????????????????????2?????2????2?22????????????????????????2?????0????1?00????0?2?????0????1?00????0?12?????0????1?00????0?112?????1????2?22????0?222???????????????????????????????????????????????????2?????0????1?00????0?1110??2?????0????1?00????0?1110??12?????0????2?21????0?2220??222?????2????2?22????0?2222??2222?????2????2?22????2?2222??2222?????????????????????????????????????????????????????????????????2?????2????2?22????0?2222??22200?????????????????????????????????????????????????????????????????????????2?????0????1?00????0?1110??11000??0??2?????0????2?10????0?2220??22000??0??22?????0????2?21????0?2220??22100??0??222?????0????2?21????0?2220??22100??0??2212?????0????2?21????0?2220??22100??0??22112?????0????2?21????0?2220??22100??0??221112?????0????2?10????0?2220??22000??0??2100002?????0????2?21????0?2220??22100??0??22111122?????1???
?2?22????0?2221??22200??0??222222222?????1????2?22????0?2221??22200??0??222222221???????????????????????????????????????????????????????????????????????????????????????????????2?????2????2?22????0?2222??22200??2??2222222222??2?????2????2?22????0?2222??22210??2??2222222222??22?????2????2?22????2?2222??22220??2??2222222222??222?????2????2?22????2?2222??22220??2??2222222222??221?????????????????????????????????????????????????????2?????2????2?22????0?2222??22200??2??2222222222??1000????????????????????????????????????????????????????????2?????2????2?22????2?2222??22220??2??2222222222??2211?2?2?????2????2?22????2?2222??22220??2??2222222222??2211?2?12?????2????2?22????2?2222??22220??2??2222222222??2211?2?112?????2????2?22????0?2222??22200??2??2222222222??1000?1?0002?????2????2?22????2?2222??22222??2??2222222222??2222?2?2222???????????????????????????????????????????????????????????????????????????????????????????????????????????????????????????2?????0????1?00????0?1110??11000??0??1000000000
??0000?0?00000??2?????0????2?10????0?2220??22000??0??2100001000??0000?0?00000??22?????0????2?21????0?2220??22100??0??2211112100??0000?0?00000??222?????1????2?22????0?2221??22200??0??2222222211??0000?0?00000??222???????????????????????????????????????????????????????????????????2?????0????1?00????0?1110??11000??0??1000000000??0000?0?00000??1000?2?????0????2?10????0?2220??22000??0??2100001000??0000?0?00000??2100?22?????0????2?21????0?2220??22100??0??2211112100??0000?0?00000??2210?222?????1????2?22????0?2221??22200??0??2222222211??0000?0?00000??2221?222????????????????????????????????????????????????????????????????????????2?????2????2?22????0?2222??22200??1??2222222222??0000?0?00000??2222?2222?2?????2????2?22????0?2222??22200??1??2222222222??0000?0?00000??2222?2222?12?????0????1?00????0?1110??11000??0??1000000000??0000?0?00000??1000?1000?002?????0????1?00????0?1110??11000??0??1000000000??0000?0?00000??1000?1000?0012?????0????1?00????0?1110??11000??0??1000000000??0000?0?00000??1000?1000?0
0112?????0????1?00????0?1110??11000??0??1000000000??0000?0?00000??1000?1000?001112?????1????2?22????0?2221??22200??0??2222222211??0000?0?00000??2221?2221?0022222?????0????1?00????0?1110??11000??0??1000000000??0000?0?00000??1000?1000?00111102?????0????1?00????0?1110??11000??0??1000000000??0000?0?00000??1000?1000?001111012?????0????1?00????0?1110??11000??0??1000000000??0000?0?00000??1000?1000?0011110112?????0????1?00????0?1110??11000??0??1000000000??0000?0?00000??1000?1000?00111101112?????2????2?22????0?2222??22200??1??2222222222??0000?0?00000??2222?2222?112222222222?????0????2?10????0?2220??22000??0??2100001000??0000?0?00000??2100?2100?0022220222202?????2????2?22????2?2222??22220??2??2222222222??2211?2?11120??2222?2222?22222222222222?????2????2?22????0?2222??22200??1??2222222222??0000?0?00000??2222?2222?112222222221202?????2????2?22????2?2222??22222??2??2222222222??2222?2?22221??2222?2222?222222222222222????????????????????????????????????????????????????????????????????????????????????
?????2?????2????2?22????0?2222??22200??1??2222222222??0000?0?00000??2222?2222?1122222222212010?2?????2????2?22????0?2222??22200??1??2222222222??0000?0?00000??2222?2222?1122222222212010?1????????????????????????????????????????????????????????????????????????????????????????????2?????2????2?22????0?2222??22200??1??2222222222??0000?0?00000??2222?2222?1122222222212010?11?2?????2????2?22????2?2222??22222??2??2222222222??2222?2?22220??2222?2222?2222222222222220?22?2???????????????????????????????????????????????????????????????????????????????????????????????2?????2????2?22????0?2222??22200??1??2222222222??0000?0?00000??2222?2222?1122222222212010?11?10?2?????2????2?22????1?2222??22220??2??2222222222??2200?2?00020??2222?2222?2222222222222020?22?20?22?????1????2?22????0?2221??22200??0??2222222211??0000?0?00000??2221?2221?0022221222202000?00?00?00?????????????????????????????????????????????????????????????????????????????????????????????????????????????????????????????????????????????????????
??????????????????????????????????????????????????2?????2????2?22????0?2222??22200??1??2222222222??0000?0?00000??2222?2222?1122222222212010?11?10?102??2?????2????2?22????0?2222??22200??1??2222222222??0000?0?00000??2222?2222?1122222222212010?11?10?102??12?????2????2?22????2?2222??22220??2??2222222222??2211?2?11120??2222?2222?2222222222222120?22?20?222??22

;

END;
BEGIN ASSUMPTIONS;
	TYPESET * UNTITLED   =  unord:  1 -  5356;

END;

BEGIN CODONS;
CODESET * UNTITLED   =  universal:  1 -  5356;


END;

BEGIN MESQUITECHARMODELS;
	ProbModelSet * UNTITLED   =  'Mk1 (est.)':  1 -  5356;
END;

Begin MESQUITE;
		MESQUITESCRIPTVERSION 2;
		TITLE AUTO;
		tell ProjectCoordinator;
		getEmployee #mesquite.minimal.ManageTaxa.ManageTaxa;
		tell It;
			setID 0 983106573623842070;
		endTell;
		getEmployee #mesquite.charMatrices.ManageCharacters.ManageCharacters;
		tell It;
			setID 0 1577606339752138232;
			checksum 0 2780142990;
		endTell;
		getEmployee  #mesquite.charMatrices.BasicDataWindowCoord.BasicDataWindowCoord;
		tell It;
			showDataWindow #1577606339752138232 #mesquite.charMatrices.BasicDataWindowMaker.BasicDataWindowMaker;
			tell It;
				getWindow;
				tell It;
					setSize 420 280;
					setLocation 60 10;
					setFont SanSerif;
					setFontSize 10;
					onInfoBar;
					setExplanationSize 30;
					setAnnotationSize 20;
					setFontIncAnnot 0;
					setFontIncExp 0;
					getToolPalette;
					tell It;
						setTool mesquite.charMatrices.BasicDataWindowMaker.BasicDataWindow.ibeam;
					endTell;
					setActive;
					setTool mesquite.charMatrices.BasicDataWindowMaker.BasicDataWindow.ibeam;
					colorCells  #mesquite.charMatrices.NoColor.NoColor;
					setBackground White;
					toggleShowNames on;
					toggleTight off;
					toggleShowChanges on;
					toggleSeparateLines off;
					toggleShowStates on;
					toggleAutoWCharNames on;
					toggleShowDefaultCharNames off;
					toggleConstrainCW on;
					toggleBirdsEye off;
					toggleColorsPanel off;
					birdsEyeWidth 2;
					toggleLinkedScrolling on;
					toggleScrollLinkedTables off;
				endTell;
				showWindow;
				getWindow;
				tell It;
					forceAutosize;
				endTell;
				getEmployee #mesquite.categ.StateNamesStrip.StateNamesStrip;
				tell It;
					showStrip off;
				endTell;
				getEmployee #mesquite.charMatrices.AnnotPanel.AnnotPanel;
				tell It;
					togglePanel off;
				endTell;
				getEmployee #mesquite.charMatrices.ColorCells.ColorCells;
				tell It;
					setColor Red;
					removeColor off;
				endTell;
				getEmployee #mesquite.charMatrices.QuickKeySelector.QuickKeySelector;
				tell It;
					autotabOff;
				endTell;
			endTell;
		endTell;
		endTell;
end;
