# Supplementary material for: Timing of organogenesis support basal position of turtles in the amniote tree of life
Source: BMC Evol Biol. 2009 Apr 23;9:82. doi: 10.1186/1471-2148-9-82 (PMC2679012; doi:10.1186/1471-2148-9-82)
Supplement: Additional file 3 — turtles.names.ep.nex. Same matrix content as turtles.ep.nex. Instead of event pair numbers event names are listed (for event abbreviations compare Table S2). [file 1471-2148-9-82-S3.nex]

#NEXUS
[written Tue Apr 21 16:12:30 CEST 2009 by Mesquite  version 1.12 (build h66) at pim-pc019/192.168.2.20]

BEGIN TAXA;
	TITLE Untitled_Taxa_Block;
	DIMENSIONS NTAX=23;
	TAXLABELS
		'Ambystoma_mexicanum' 'Tachyglossus_aculeatus' 'Didelphis_virginiana' 'Dasypus_hybridus' 'Gallus_gallus' 'Alligator_mississippiensis' 'Sphenodon_puctatus' 'Lacerta_vivipara ' 'Caretta_caretta' 'Chelonia_mydas' 'Dermochelys_coriacea' 'Eretmochelys_imbricata' 'Lepidochelys_olivacea' 'Natator_depressa' 'Chelydra_serpentina' 'Chrysemys_picta' 'Graptemys_nigrinoda' 'Trachemys_scripta' 'Testudo_hermanni' 'Apalone_spinifera' 'Carettochelys_insculpta' 'Pelodiscus_sinensis' 'Emydura_subglobosa' 
	;

END;


BEGIN CHARACTERS;
	TITLE  Untitled_Character_Matrix;
	DIMENSIONS  NCHAR=5356;
	FORMAT DATATYPE = STANDARD GAP = - MISSING = ? SYMBOLS = "  0 1 2";
	CHARSTATELABELS 
		1 'blastoporus/egg lay', 2 'primitive streak/egg lay', 3 'primitive streak/blastoporus', 4 'neural folds closure/egg lay', 5 'neural folds closure/blastoporus', 6 'neural folds closure/primitive streak', 7 'anterior neuropore closed /egg lay', 8 'anterior neuropore closed /blastoporus', 9 'anterior neuropore closed /primitive streak', 10 'anterior neuropore closed /neural folds closure', 11 'posterior neuropore closed/egg lay', 12 'posterior neuropore closed/blastoporus', 13 'posterior neuropore closed/primitive streak', 14 'posterior neuropore closed/neural folds closure', 15 'posterior neuropore closed/anterior neuropore closed ', 16 'somites hard count/egg lay', 17 'somites hard count/blastoporus', 18 'somites hard count/primitive streak', 19 'somites hard count/neural folds closure', 20 'somites hard count/anterior neuropore closed ', 21 'somites hard count/posterior neuropore closed', 22 '1-5 somite pairs/egg lay', 23 '1-5 somite pairs/blastoporus', 24 '1-5 somite pairs/primitive streak', 25 '1-5 somite pairs/neural folds closure', 26 '1-5 somite pairs/anterior neuropore closed ', 27 '1-5 somite pairs/posterior neuropore closed', 28 '1-5 somite pairs/somites hard count', 29 '6-10 somite pairs/egg lay', 30 '6-10 somite pairs/blastoporus', 31 '6-10 somite pairs/primitive streak', 32 '6-10 somite pairs/neural folds closure', 33 '6-10 somite pairs/anterior neuropore closed ', 34 '6-10 somite pairs/posterior neuropore closed', 35 '6-10 somite pairs/somites hard count', 36 '6-10 somite pairs/1-5 somite pairs', 37 '11-15 somite pairs/egg lay', 38 '11-15 somite pairs/blastoporus', 39 '11-15 somite pairs/primitive streak', 40 '11-15 somite pairs/neural folds closure', 41 '11-15 somite pairs/anterior neuropore closed ', 42 '11-15 somite pairs/posterior neuropore closed', 43 '11-15 somite pairs/somites hard count', 44 '11-15 somite pairs/1-5 somite pairs', 45 '11-15 somite pairs/6-10 somite pairs', 46 '16-20 somite pairs/egg lay', 47 '16-20 somite pairs/blastoporus', 48 '16-20 somite pairs/primitive streak', 49 '16-20 somite pairs/neural folds closure', 50 '16-20 somite pairs/anterior neuropore closed ', 51 '16-20 somite pairs/posterior neuropore closed', 52 '16-20 somite pairs/somites hard count', 53 '16-20 somite pairs/1-5 somite pairs', 54 '16-20 somite pairs/6-10 somite pairs', 55 '16-20 somite pairs/11-15 somite pairs', 56 '21-25 somite pairs/egg lay', 57 '21-25 somite pairs/blastoporus', 58 '21-25 somite pairs/primitive streak', 59 '21-25 somite pairs/neural folds closure', 60 '21-25 somite pairs/anterior neuropore closed ', 61 '21-25 somite pairs/posterior neuropore closed', 62 '21-25 somite pairs/somites hard count', 63 '21-25 somite pairs/1-5 somite pairs', 64 '21-25 somite pairs/6-10 somite pairs', 65 '21-25 somite pairs/11-15 somite pairs', 66 '21-25 somite pairs/16-20 somite pairs', 67 '26-30 somite pairs/egg lay', 68 '26-30 somite pairs/blastoporus', 69 '26-30 somite pairs/primitive streak', 70 '26-30 somite pairs/neural folds closure', 71 '26-30 somite pairs/anterior neuropore closed ', 72 '26-30 somite pairs/posterior neuropore closed', 73 '26-30 somite pairs/somites hard count', 74 '26-30 somite pairs/1-5 somite pairs', 75 '26-30 somite pairs/6-10 somite pairs', 76 '26-30 somite pairs/11-15 somite pairs', 77 '26-30 somite pairs/16-20 somite pairs', 78 '26-30 somite pairs/21-25 somite pairs', 79 '31-35 somite pairs/egg lay', 80 '31-35 somite pairs/blastoporus', 81 '31-35 somite pairs/primitive streak', 82 '31-35 somite pairs/neural folds closure', 83 '31-35 somite pairs/anterior neuropore closed ', 84 '31-35 somite pairs/posterior neuropore closed', 85 '31-35 somite pairs/somites hard count', 86 '31-35 somite pairs/1-5 somite pairs', 87 '31-35 somite pairs/6-10 somite pairs', 88 '31-35 somite pairs/11-15 somite pairs', 89 '31-35 somite pairs/16-20 somite pairs', 90 '31-35 somite pairs/21-25 somite pairs', 91 '31-35 somite pairs/26-30 somite pairs', 92 '36-40 somite pairs/egg lay', 93 '36-40 somite pairs/blastoporus', 94 '36-40 somite pairs/primitive streak', 95 '36-40 somite pairs/neural folds closure', 96 '36-40 somite pairs/anterior neuropore closed ', 97 '36-40 somite pairs/posterior neuropore closed', 98 '36-40 somite pairs/somites hard count', 99 '36-40 somite pairs/1-5 somite pairs', 100 '36-40 somite pairs/6-10 somite pairs', 101 '36-40 somite pairs/11-15 somite pairs', 102 '36-40 somite pairs/16-20 somite pairs', 103 '36-40 somite pairs/21-25 somite pairs', 104 '36-40 somite pairs/26-30 somite pairs', 105 '36-40 somite pairs/31-35 somite pairs', 106 '41-45 somite pairs/egg lay', 107 '41-45 somite pairs/blastoporus', 108 '41-45 somite pairs/primitive streak', 109 '41-45 somite pairs/neural folds closure', 110 '41-45 somite pairs/anterior neuropore closed ', 111 '41-45 somite pairs/posterior neuropore closed', 112 '41-45 somite pairs/somites hard count', 113 '41-45 somite pairs/1-5 somite pairs', 114 '41-45 somite pairs/6-10 somite pairs', 115 '41-45 somite pairs/11-15 somite pairs', 116 '41-45 somite pairs/16-20 somite pairs', 117 '41-45 somite pairs/21-25 somite pairs', 118 '41-45 somite pairs/26-30 somite pairs', 119 '41-45 somite pairs/31-35 somite pairs', 120 '41-45 somite pairs/36-40 somite pairs', 121 '46-50 somite pairs/egg lay', 122 '46-50 somite pairs/blastoporus', 123 '46-50 somite pairs/primitive streak', 124 '46-50 somite pairs/neural folds closure', 125 '46-50 somite pairs/anterior neuropore closed ', 126 '46-50 somite pairs/posterior neuropore closed', 127 '46-50 somite pairs/somites hard count', 128 '46-50 somite pairs/1-5 somite pairs', 129 '46-50 somite pairs/6-10 somite pairs', 130 '46-50 somite pairs/11-15 somite pairs', 131 '46-50 somite pairs/16-20 somite pairs', 132 '46-50 somite pairs/21-25 somite pairs', 133 '46-50 somite pairs/26-30 somite pairs', 134 '46-50 somite pairs/31-35 somite pairs', 135 '46-50 somite pairs/36-40 somite pairs', 136 '46-50 somite pairs/41-45 somite pairs', 137 'head bulbus/egg lay', 138 'head bulbus/blastoporus', 139 'head bulbus/primitive streak', 140 'head bulbus/neural folds closure', 141 'head bulbus/anterior neuropore closed ', 142 'head bulbus/posterior neuropore closed', 143 'head bulbus/somites hard count', 144 'head bulbus/1-5 somite pairs', 145 'head bulbus/6-10 somite pairs', 146 'head bulbus/11-15 somite pairs', 147 'head bulbus/16-20 somite pairs', 148 'head bulbus/21-25 somite pairs', 149 'head bulbus/26-30 somite pairs', 150 'head bulbus/31-35 somite pairs', 151 'head bulbus/36-40 somite pairs', 152 'head bulbus/41-45 somite pairs', 153 'head bulbus/46-50 somite pairs', 154 'anterior cephalic projection/egg lay', 155 'anterior cephalic projection/blastoporus', 156 'anterior cephalic projection/primitive streak', 157 'anterior cephalic projection/neural folds closure', 158 'anterior cephalic projection/anterior neuropore closed ', 159 'anterior cephalic projection/posterior neuropore closed', 160 'anterior cephalic projection/somites hard count', 161 'anterior cephalic projection/1-5 somite pairs', 162 'anterior cephalic projection/6-10 somite pairs', 163 'anterior cephalic projection/11-15 somite pairs', 164 'anterior cephalic projection/16-20 somite pairs', 165 'anterior cephalic projection/21-25 somite pairs', 166 'anterior cephalic projection/26-30 somite pairs', 167 'anterior cephalic projection/31-35 somite pairs', 168 'anterior cephalic projection/36-40 somite pairs', 169 'anterior cephalic projection/41-45 somite pairs', 170 'anterior cephalic projection/46-50 somite pairs', 171 'anterior cephalic projection/head bulbus', 172 'head projection disappeared/egg lay', 173 'head projection disappeared/blastoporus', 174 'head projection disappeared/primitive streak', 175 'head projection disappeared/neural folds closure', 176 'head projection disappeared/anterior neuropore closed ', 177 'head projection disappeared/posterior neuropore closed', 178 'head projection disappeared/somites hard count', 179 'head projection disappeared/1-5 somite pairs', 180 'head projection disappeared/6-10 somite pairs', 181 'head projection disappeared/11-15 somite pairs', 182 'head projection disappeared/16-20 somite pairs', 183 'head projection disappeared/21-25 somite pairs', 184 'head projection disappeared/26-30 somite pairs', 185 'head projection disappeared/31-35 somite pairs', 186 'head projection disappeared/36-40 somite pairs', 187 'head projection disappeared/41-45 somite pairs', 188 'head projection disappeared/46-50 somite pairs', 189 'head projection disappeared/head bulbus', 190 'head projection disappeared/anterior cephalic projection', 191 'olfactory pit/egg lay', 192 'olfactory pit/blastoporus', 193 'olfactory pit/primitive streak', 194 'olfactory pit/neural folds closure', 195 'olfactory pit/anterior neuropore closed ', 196 'olfactory pit/posterior neuropore closed', 197 'olfactory pit/somites hard count', 198 'olfactory pit/1-5 somite pairs', 199 'olfactory pit/6-10 somite pairs', 200 'olfactory pit/11-15 somite pairs', 201 'olfactory pit/16-20 somite pairs', 202 'olfactory pit/21-25 somite pairs', 203 'olfactory pit/26-30 somite pairs', 204 'olfactory pit/31-35 somite pairs', 205 'olfactory pit/36-40 somite pairs', 206 'olfactory pit/41-45 somite pairs', 207 'olfactory pit/46-50 somite pairs', 208 'olfactory pit/head bulbus', 209 'olfactory pit/anterior cephalic projection', 210 'olfactory pit/head projection disappeared', 211 'external nares /egg lay', 212 'external nares /blastoporus', 213 'external nares /primitive streak', 214 'external nares /neural folds closure', 215 'external nares /anterior neuropore closed ', 216 'external nares /posterior neuropore closed', 217 'external nares /somites hard count', 218 'external nares /1-5 somite pairs', 219 'external nares /6-10 somite pairs', 220 'external nares /11-15 somite pairs', 221 'external nares /16-20 somite pairs', 222 'external nares /21-25 somite pairs', 223 'external nares /26-30 somite pairs', 224 'external nares /31-35 somite pairs', 225 'external nares /36-40 somite pairs', 226 'external nares /41-45 somite pairs', 227 'external nares /46-50 somite pairs', 228 'external nares /head bulbus', 229 'external nares /anterior cephalic projection', 230 'external nares /head projection disappeared', 231 'external nares /olfactory pit', 232 'otic pit/egg lay', 233 'otic pit/blastoporus', 234 'otic pit/primitive streak', 235 'otic pit/neural folds closure', 236 'otic pit/anterior neuropore closed ', 237 'otic pit/posterior neuropore closed', 238 'otic pit/somites hard count', 239 'otic pit/1-5 somite pairs', 240 'otic pit/6-10 somite pairs', 241 'otic pit/11-15 somite pairs', 242 'otic pit/16-20 somite pairs', 243 'otic pit/21-25 somite pairs', 244 'otic pit/26-30 somite pairs', 245 'otic pit/31-35 somite pairs', 246 'otic pit/36-40 somite pairs', 247 'otic pit/41-45 somite pairs', 248 'otic pit/46-50 somite pairs', 249 'otic pit/head bulbus', 250 'otic pit/anterior cephalic projection', 251 'otic pit/head projection disappeared', 252 'otic pit/olfactory pit', 253 'otic pit/external nares ', 254 'otic vesicle/egg lay', 255 'otic vesicle/blastoporus', 256 'otic vesicle/primitive streak', 257 'otic vesicle/neural folds closure', 258 'otic vesicle/anterior neuropore closed ', 259 'otic vesicle/posterior neuropore closed', 260 'otic vesicle/somites hard count', 261 'otic vesicle/1-5 somite pairs', 262 'otic vesicle/6-10 somite pairs', 263 'otic vesicle/11-15 somite pairs', 264 'otic vesicle/16-20 somite pairs', 265 'otic vesicle/21-25 somite pairs', 266 'otic vesicle/26-30 somite pairs', 267 'otic vesicle/31-35 somite pairs', 268 'otic vesicle/36-40 somite pairs', 269 'otic vesicle/41-45 somite pairs', 270 'otic vesicle/46-50 somite pairs', 271 'otic vesicle/head bulbus', 272 'otic vesicle/anterior cephalic projection', 273 'otic vesicle/head projection disappeared', 274 'otic vesicle/olfactory pit', 275 'otic vesicle/external nares ', 276 'otic vesicle/otic pit', 277 'otic capsule inconspicuous /egg lay', 278 'otic capsule inconspicuous /blastoporus', 279 'otic capsule inconspicuous /primitive streak', 280 'otic capsule inconspicuous /neural folds closure', 281 'otic capsule inconspicuous /anterior neuropore closed ', 282 'otic capsule inconspicuous /posterior neuropore closed', 283 'otic capsule inconspicuous /somites hard count', 284 'otic capsule inconspicuous /1-5 somite pairs', 285 'otic capsule inconspicuous /6-10 somite pairs', 286 'otic capsule inconspicuous /11-15 somite pairs', 287 'otic capsule inconspicuous /16-20 somite pairs', 288 'otic capsule inconspicuous /21-25 somite pairs', 289 'otic capsule inconspicuous /26-30 somite pairs', 290 'otic capsule inconspicuous /31-35 somite pairs', 291 'otic capsule inconspicuous /36-40 somite pairs', 292 'otic capsule inconspicuous /41-45 somite pairs', 293 'otic capsule inconspicuous /46-50 somite pairs', 294 'otic capsule inconspicuous /head bulbus', 295 'otic capsule inconspicuous /anterior cephalic projection', 296 'otic capsule inconspicuous /head projection disappeared', 297 'otic capsule inconspicuous /olfactory pit', 298 'otic capsule inconspicuous /external nares ', 299 'otic capsule inconspicuous /otic pit', 300 'otic capsule inconspicuous /otic vesicle', 301 'optic vesicle/egg lay', 302 'optic vesicle/blastoporus', 303 'optic vesicle/primitive streak', 304 'optic vesicle/neural folds closure', 305 'optic vesicle/anterior neuropore closed ', 306 'optic vesicle/posterior neuropore closed', 307 'optic vesicle/somites hard count', 308 'optic vesicle/1-5 somite pairs', 309 'optic vesicle/6-10 somite pairs', 310 'optic vesicle/11-15 somite pairs', 311 'optic vesicle/16-20 somite pairs', 312 'optic vesicle/21-25 somite pairs', 313 'optic vesicle/26-30 somite pairs', 314 'optic vesicle/31-35 somite pairs', 315 'optic vesicle/36-40 somite pairs', 316 'optic vesicle/41-45 somite pairs', 317 'optic vesicle/46-50 somite pairs', 318 'optic vesicle/head bulbus', 319 'optic vesicle/anterior cephalic projection', 320 'optic vesicle/head projection disappeared', 321 'optic vesicle/olfactory pit', 322 'optic vesicle/external nares ', 323 'optic vesicle/otic pit', 324 'optic vesicle/otic vesicle', 325 'optic vesicle/otic capsule inconspicuous ', 326 'lens vesicle/egg lay', 327 'lens vesicle/blastoporus', 328 'lens vesicle/primitive streak', 329 'lens vesicle/neural folds closure', 330 'lens vesicle/anterior neuropore closed ', 331 'lens vesicle/posterior neuropore closed', 332 'lens vesicle/somites hard count', 333 'lens vesicle/1-5 somite pairs', 334 'lens vesicle/6-10 somite pairs', 335 'lens vesicle/11-15 somite pairs', 336 'lens vesicle/16-20 somite pairs', 337 'lens vesicle/21-25 somite pairs', 338 'lens vesicle/26-30 somite pairs', 339 'lens vesicle/31-35 somite pairs', 340 'lens vesicle/36-40 somite pairs', 341 'lens vesicle/41-45 somite pairs', 342 'lens vesicle/46-50 somite pairs', 343 'lens vesicle/head bulbus', 344 'lens vesicle/anterior cephalic projection', 345 'lens vesicle/head projection disappeared', 346 'lens vesicle/olfactory pit', 347 'lens vesicle/external nares ', 348 'lens vesicle/otic pit', 349 'lens vesicle/otic vesicle', 350 'lens vesicle/otic capsule inconspicuous ', 351 'lens vesicle/optic vesicle', 352 'optic fissure/egg lay', 353 'optic fissure/blastoporus', 354 'optic fissure/primitive streak', 355 'optic fissure/neural folds closure', 356 'optic fissure/anterior neuropore closed ', 357 'optic fissure/posterior neuropore closed', 358 'optic fissure/somites hard count', 359 'optic fissure/1-5 somite pairs', 360 'optic fissure/6-10 somite pairs', 361 'optic fissure/11-15 somite pairs', 362 'optic fissure/16-20 somite pairs', 363 'optic fissure/21-25 somite pairs', 364 'optic fissure/26-30 somite pairs', 365 'optic fissure/31-35 somite pairs', 366 'optic fissure/36-40 somite pairs', 367 'optic fissure/41-45 somite pairs', 368 'optic fissure/46-50 somite pairs', 369 'optic fissure/head bulbus', 370 'optic fissure/anterior cephalic projection', 371 'optic fissure/head projection disappeared', 372 'optic fissure/olfactory pit', 373 'optic fissure/external nares ', 374 'optic fissure/otic pit', 375 'optic fissure/otic vesicle', 376 'optic fissure/otic capsule inconspicuous ', 377 'optic fissure/optic vesicle', 378 'optic fissure/lens vesicle', 379 'contour lens/iris/egg lay', 380 'contour lens/iris/blastoporus', 381 'contour lens/iris/primitive streak', 382 'contour lens/iris/neural folds closure', 383 'contour lens/iris/anterior neuropore closed ', 384 'contour lens/iris/posterior neuropore closed', 385 'contour lens/iris/somites hard count', 386 'contour lens/iris/1-5 somite pairs', 387 'contour lens/iris/6-10 somite pairs', 388 'contour lens/iris/11-15 somite pairs', 389 'contour lens/iris/16-20 somite pairs', 390 'contour lens/iris/21-25 somite pairs', 391 'contour lens/iris/26-30 somite pairs', 392 'contour lens/iris/31-35 somite pairs', 393 'contour lens/iris/36-40 somite pairs', 394 'contour lens/iris/41-45 somite pairs', 395 'contour lens/iris/46-50 somite pairs', 396 'contour lens/iris/head bulbus', 397 'contour lens/iris/anterior cephalic projection', 398 'contour lens/iris/head projection disappeared', 399 'contour lens/iris/olfactory pit', 400 'contour lens/iris/external nares ', 401 'contour lens/iris/otic pit', 402 'contour lens/iris/otic vesicle', 403 'contour lens/iris/otic capsule inconspicuous ', 404 'contour lens/iris/optic vesicle', 405 'contour lens/iris/lens vesicle', 406 'contour lens/iris/optic fissure', 407 'pupil forms/egg lay', 408 'pupil forms/blastoporus', 409 'pupil forms/primitive streak', 410 'pupil forms/neural folds closure', 411 'pupil forms/anterior neuropore closed ', 412 'pupil forms/posterior neuropore closed', 413 'pupil forms/somites hard count', 414 'pupil forms/1-5 somite pairs', 415 'pupil forms/6-10 somite pairs', 416 'pupil forms/11-15 somite pairs', 417 'pupil forms/16-20 somite pairs', 418 'pupil forms/21-25 somite pairs', 419 'pupil forms/26-30 somite pairs', 420 'pupil forms/31-35 somite pairs', 421 'pupil forms/36-40 somite pairs', 422 'pupil forms/41-45 somite pairs', 423 'pupil forms/46-50 somite pairs', 424 'pupil forms/head bulbus', 425 'pupil forms/anterior cephalic projection', 426 'pupil forms/head projection disappeared', 427 'pupil forms/olfactory pit', 428 'pupil forms/external nares ', 429 'pupil forms/otic pit', 430 'pupil forms/otic vesicle', 431 'pupil forms/otic capsule inconspicuous ', 432 'pupil forms/optic vesicle', 433 'pupil forms/lens vesicle', 434 'pupil forms/optic fissure', 435 'pupil forms/contour lens/iris', 436 'scleral papillae/egg lay', 437 'scleral papillae/blastoporus', 438 'scleral papillae/primitive streak', 439 'scleral papillae/neural folds closure', 440 'scleral papillae/anterior neuropore closed ', 441 'scleral papillae/posterior neuropore closed', 442 'scleral papillae/somites hard count', 443 'scleral papillae/1-5 somite pairs', 444 'scleral papillae/6-10 somite pairs', 445 'scleral papillae/11-15 somite pairs', 446 'scleral papillae/16-20 somite pairs', 447 'scleral papillae/21-25 somite pairs', 448 'scleral papillae/26-30 somite pairs', 449 'scleral papillae/31-35 somite pairs', 450 'scleral papillae/36-40 somite pairs', 451 'scleral papillae/41-45 somite pairs', 452 'scleral papillae/46-50 somite pairs', 453 'scleral papillae/head bulbus', 454 'scleral papillae/anterior cephalic projection', 455 'scleral papillae/head projection disappeared', 456 'scleral papillae/olfactory pit', 457 'scleral papillae/external nares ', 458 'scleral papillae/otic pit', 459 'scleral papillae/otic vesicle', 460 'scleral papillae/otic capsule inconspicuous ', 461 'scleral papillae/optic vesicle', 462 'scleral papillae/lens vesicle', 463 'scleral papillae/optic fissure', 464 'scleral papillae/contour lens/iris', 465 'scleral papillae/pupil forms', 466 'scleral papillae inconspicuous/egg lay', 467 'scleral papillae inconspicuous/blastoporus', 468 'scleral papillae inconspicuous/primitive streak', 469 'scleral papillae inconspicuous/neural folds closure', 470 'scleral papillae inconspicuous/anterior neuropore closed ', 471 'scleral papillae inconspicuous/posterior neuropore closed', 472 'scleral papillae inconspicuous/somites hard count', 473 'scleral papillae inconspicuous/1-5 somite pairs', 474 'scleral papillae inconspicuous/6-10 somite pairs', 475 'scleral papillae inconspicuous/11-15 somite pairs', 476 'scleral papillae inconspicuous/16-20 somite pairs', 477 'scleral papillae inconspicuous/21-25 somite pairs', 478 'scleral papillae inconspicuous/26-30 somite pairs', 479 'scleral papillae inconspicuous/31-35 somite pairs', 480 'scleral papillae inconspicuous/36-40 somite pairs', 481 'scleral papillae inconspicuous/41-45 somite pairs', 482 'scleral papillae inconspicuous/46-50 somite pairs', 483 'scleral papillae inconspicuous/head bulbus', 484 'scleral papillae inconspicuous/anterior cephalic projection', 485 'scleral papillae inconspicuous/head projection disappeared', 486 'scleral papillae inconspicuous/olfactory pit', 487 'scleral papillae inconspicuous/external nares ', 488 'scleral papillae inconspicuous/otic pit', 489 'scleral papillae inconspicuous/otic vesicle', 490 'scleral papillae inconspicuous/otic capsule inconspicuous ', 491 'scleral papillae inconspicuous/optic vesicle', 492 'scleral papillae inconspicuous/lens vesicle', 493 'scleral papillae inconspicuous/optic fissure', 494 'scleral papillae inconspicuous/contour lens/iris', 495 'scleral papillae inconspicuous/pupil forms', 496 'scleral papillae inconspicuous/scleral papillae', 497 'rib primordia /egg lay', 498 'rib primordia /blastoporus', 499 'rib primordia /primitive streak', 500 'rib primordia /neural folds closure', 501 'rib primordia /anterior neuropore closed ', 502 'rib primordia /posterior neuropore closed', 503 'rib primordia /somites hard count', 504 'rib primordia /1-5 somite pairs', 505 'rib primordia /6-10 somite pairs', 506 'rib primordia /11-15 somite pairs', 507 'rib primordia /16-20 somite pairs', 508 'rib primordia /21-25 somite pairs', 509 'rib primordia /26-30 somite pairs', 510 'rib primordia /31-35 somite pairs', 511 'rib primordia /36-40 somite pairs', 512 'rib primordia /41-45 somite pairs', 513 'rib primordia /46-50 somite pairs', 514 'rib primordia /head bulbus', 515 'rib primordia /anterior cephalic projection', 516 'rib primordia /head projection disappeared', 517 'rib primordia /olfactory pit', 518 'rib primordia /external nares ', 519 'rib primordia /otic pit', 520 'rib primordia /otic vesicle', 521 'rib primordia /otic capsule inconspicuous ', 522 'rib primordia /optic vesicle', 523 'rib primordia /lens vesicle', 524 'rib primordia /optic fissure', 525 'rib primordia /contour lens/iris', 526 'rib primordia /pupil forms', 527 'rib primordia /scleral papillae', 528 'rib primordia /scleral papillae inconspicuous', 529 'Ventricle bulbus/egg lay', 530 'Ventricle bulbus/blastoporus', 531 'Ventricle bulbus/primitive streak', 532 'Ventricle bulbus/neural folds closure', 533 'Ventricle bulbus/anterior neuropore closed ', 534 'Ventricle bulbus/posterior neuropore closed', 535 'Ventricle bulbus/somites hard count', 536 'Ventricle bulbus/1-5 somite pairs', 537 'Ventricle bulbus/6-10 somite pairs', 538 'Ventricle bulbus/11-15 somite pairs', 539 'Ventricle bulbus/16-20 somite pairs', 540 'Ventricle bulbus/21-25 somite pairs', 541 'Ventricle bulbus/26-30 somite pairs', 542 'Ventricle bulbus/31-35 somite pairs', 543 'Ventricle bulbus/36-40 somite pairs', 544 'Ventricle bulbus/41-45 somite pairs', 545 'Ventricle bulbus/46-50 somite pairs', 546 'Ventricle bulbus/head bulbus', 547 'Ventricle bulbus/anterior cephalic projection', 548 'Ventricle bulbus/head projection disappeared', 549 'Ventricle bulbus/olfactory pit', 550 'Ventricle bulbus/external nares ', 551 'Ventricle bulbus/otic pit', 552 'Ventricle bulbus/otic vesicle', 553 'Ventricle bulbus/otic capsule inconspicuous ', 554 'Ventricle bulbus/optic vesicle', 555 'Ventricle bulbus/lens vesicle', 556 'Ventricle bulbus/optic fissure', 557 'Ventricle bulbus/contour lens/iris', 558 'Ventricle bulbus/pupil forms', 559 'Ventricle bulbus/scleral papillae', 560 'Ventricle bulbus/scleral papillae inconspicuous', 561 'Ventricle bulbus/rib primordia ', 562 'thoracal bulbus disappeared/egg lay', 563 'thoracal bulbus disappeared/blastoporus', 564 'thoracal bulbus disappeared/primitive streak', 565 'thoracal bulbus disappeared/neural folds closure', 566 'thoracal bulbus disappeared/anterior neuropore closed ', 567 'thoracal bulbus disappeared/posterior neuropore closed', 568 'thoracal bulbus disappeared/somites hard count', 569 'thoracal bulbus disappeared/1-5 somite pairs', 570 'thoracal bulbus disappeared/6-10 somite pairs', 571 'thoracal bulbus disappeared/11-15 somite pairs', 572 'thoracal bulbus disappeared/16-20 somite pairs', 573 'thoracal bulbus disappeared/21-25 somite pairs', 574 'thoracal bulbus disappeared/26-30 somite pairs', 575 'thoracal bulbus disappeared/31-35 somite pairs', 576 'thoracal bulbus disappeared/36-40 somite pairs', 577 'thoracal bulbus disappeared/41-45 somite pairs', 578 'thoracal bulbus disappeared/46-50 somite pairs', 579 'thoracal bulbus disappeared/head bulbus', 580 'thoracal bulbus disappeared/anterior cephalic projection', 581 'thoracal bulbus disappeared/head projection disappeared', 582 'thoracal bulbus disappeared/olfactory pit', 583 'thoracal bulbus disappeared/external nares ', 584 'thoracal bulbus disappeared/otic pit', 585 'thoracal bulbus disappeared/otic vesicle', 586 'thoracal bulbus disappeared/otic capsule inconspicuous ', 587 'thoracal bulbus disappeared/optic vesicle', 588 'thoracal bulbus disappeared/lens vesicle', 589 'thoracal bulbus disappeared/optic fissure', 590 'thoracal bulbus disappeared/contour lens/iris', 591 'thoracal bulbus disappeared/pupil forms', 592 'thoracal bulbus disappeared/scleral papillae', 593 'thoracal bulbus disappeared/scleral papillae inconspicuous', 594 'thoracal bulbus disappeared/rib primordia ', 595 'thoracal bulbus disappeared/Ventricle bulbus', 596 'ventricle S-shaped/egg lay', 597 'ventricle S-shaped/blastoporus', 598 'ventricle S-shaped/primitive streak', 599 'ventricle S-shaped/neural folds closure', 600 'ventricle S-shaped/anterior neuropore closed ', 601 'ventricle S-shaped/posterior neuropore closed', 602 'ventricle S-shaped/somites hard count', 603 'ventricle S-shaped/1-5 somite pairs', 604 'ventricle S-shaped/6-10 somite pairs', 605 'ventricle S-shaped/11-15 somite pairs', 606 'ventricle S-shaped/16-20 somite pairs', 607 'ventricle S-shaped/21-25 somite pairs', 608 'ventricle S-shaped/26-30 somite pairs', 609 'ventricle S-shaped/31-35 somite pairs', 610 'ventricle S-shaped/36-40 somite pairs', 611 'ventricle S-shaped/41-45 somite pairs', 612 'ventricle S-shaped/46-50 somite pairs', 613 'ventricle S-shaped/head bulbus', 614 'ventricle S-shaped/anterior cephalic projection', 615 'ventricle S-shaped/head projection disappeared', 616 'ventricle S-shaped/olfactory pit', 617 'ventricle S-shaped/external nares ', 618 'ventricle S-shaped/otic pit', 619 'ventricle S-shaped/otic vesicle', 620 'ventricle S-shaped/otic capsule inconspicuous ', 621 'ventricle S-shaped/optic vesicle', 622 'ventricle S-shaped/lens vesicle', 623 'ventricle S-shaped/optic fissure', 624 'ventricle S-shaped/contour lens/iris', 625 'ventricle S-shaped/pupil forms', 626 'ventricle S-shaped/scleral papillae', 627 'ventricle S-shaped/scleral papillae inconspicuous', 628 'ventricle S-shaped/rib primordia ', 629 'ventricle S-shaped/Ventricle bulbus', 630 'ventricle S-shaped/thoracal bulbus disappeared', 631 'tail bud/egg lay', 632 'tail bud/blastoporus', 633 'tail bud/primitive streak', 634 'tail bud/neural folds closure', 635 'tail bud/anterior neuropore closed ', 636 'tail bud/posterior neuropore closed', 637 'tail bud/somites hard count', 638 'tail bud/1-5 somite pairs', 639 'tail bud/6-10 somite pairs', 640 'tail bud/11-15 somite pairs', 641 'tail bud/16-20 somite pairs', 642 'tail bud/21-25 somite pairs', 643 'tail bud/26-30 somite pairs', 644 'tail bud/31-35 somite pairs', 645 'tail bud/36-40 somite pairs', 646 'tail bud/41-45 somite pairs', 647 'tail bud/46-50 somite pairs', 648 'tail bud/head bulbus', 649 'tail bud/anterior cephalic projection', 650 'tail bud/head projection disappeared', 651 'tail bud/olfactory pit', 652 'tail bud/external nares ', 653 'tail bud/otic pit', 654 'tail bud/otic vesicle', 655 'tail bud/otic capsule inconspicuous ', 656 'tail bud/optic vesicle', 657 'tail bud/lens vesicle', 658 'tail bud/optic fissure', 659 'tail bud/contour lens/iris', 660 'tail bud/pupil forms', 661 'tail bud/scleral papillae', 662 'tail bud/scleral papillae inconspicuous', 663 'tail bud/rib primordia ', 664 'tail bud/Ventricle bulbus', 665 'tail bud/thoracal bulbus disappeared', 666 'tail bud/ventricle S-shaped', 667 'forelimb ridge/egg lay', 668 'forelimb ridge/blastoporus', 669 'forelimb ridge/primitive streak', 670 'forelimb ridge/neural folds closure', 671 'forelimb ridge/anterior neuropore closed ', 672 'forelimb ridge/posterior neuropore closed', 673 'forelimb ridge/somites hard count', 674 'forelimb ridge/1-5 somite pairs', 675 'forelimb ridge/6-10 somite pairs', 676 'forelimb ridge/11-15 somite pairs', 677 'forelimb ridge/16-20 somite pairs', 678 'forelimb ridge/21-25 somite pairs', 679 'forelimb ridge/26-30 somite pairs', 680 'forelimb ridge/31-35 somite pairs', 681 'forelimb ridge/36-40 somite pairs', 682 'forelimb ridge/41-45 somite pairs', 683 'forelimb ridge/46-50 somite pairs', 684 'forelimb ridge/head bulbus', 685 'forelimb ridge/anterior cephalic projection', 686 'forelimb ridge/head projection disappeared', 687 'forelimb ridge/olfactory pit', 688 'forelimb ridge/external nares ', 689 'forelimb ridge/otic pit', 690 'forelimb ridge/otic vesicle', 691 'forelimb ridge/otic capsule inconspicuous ', 692 'forelimb ridge/optic vesicle', 693 'forelimb ridge/lens vesicle', 694 'forelimb ridge/optic fissure', 695 'forelimb ridge/contour lens/iris', 696 'forelimb ridge/pupil forms', 697 'forelimb ridge/scleral papillae', 698 'forelimb ridge/scleral papillae inconspicuous', 699 'forelimb ridge/rib primordia ', 700 'forelimb ridge/Ventricle bulbus', 701 'forelimb ridge/thoracal bulbus disappeared', 702 'forelimb ridge/ventricle S-shaped', 703 'forelimb ridge/tail bud', 704 'forelimb bud/egg lay', 705 'forelimb bud/blastoporus', 706 'forelimb bud/primitive streak', 707 'forelimb bud/neural folds closure', 708 'forelimb bud/anterior neuropore closed ', 709 'forelimb bud/posterior neuropore closed', 710 'forelimb bud/somites hard count', 711 'forelimb bud/1-5 somite pairs', 712 'forelimb bud/6-10 somite pairs', 713 'forelimb bud/11-15 somite pairs', 714 'forelimb bud/16-20 somite pairs', 715 'forelimb bud/21-25 somite pairs', 716 'forelimb bud/26-30 somite pairs', 717 'forelimb bud/31-35 somite pairs', 718 'forelimb bud/36-40 somite pairs', 719 'forelimb bud/41-45 somite pairs', 720 'forelimb bud/46-50 somite pairs', 721 'forelimb bud/head bulbus', 722 'forelimb bud/anterior cephalic projection', 723 'forelimb bud/head projection disappeared', 724 'forelimb bud/olfactory pit', 725 'forelimb bud/external nares ', 726 'forelimb bud/otic pit', 727 'forelimb bud/otic vesicle', 728 'forelimb bud/otic capsule inconspicuous ', 729 'forelimb bud/optic vesicle', 730 'forelimb bud/lens vesicle', 731 'forelimb bud/optic fissure', 732 'forelimb bud/contour lens/iris', 733 'forelimb bud/pupil forms', 734 'forelimb bud/scleral papillae', 735 'forelimb bud/scleral papillae inconspicuous', 736 'forelimb bud/rib primordia ', 737 'forelimb bud/Ventricle bulbus', 738 'forelimb bud/thoracal bulbus disappeared', 739 'forelimb bud/ventricle S-shaped', 740 'forelimb bud/tail bud', 741 'forelimb bud/forelimb ridge', 742 'forelimb elongated/egg lay', 743 'forelimb elongated/blastoporus', 744 'forelimb elongated/primitive streak', 745 'forelimb elongated/neural folds closure', 746 'forelimb elongated/anterior neuropore closed ', 747 'forelimb elongated/posterior neuropore closed', 748 'forelimb elongated/somites hard count', 749 'forelimb elongated/1-5 somite pairs', 750 'forelimb elongated/6-10 somite pairs', 751 'forelimb elongated/11-15 somite pairs', 752 'forelimb elongated/16-20 somite pairs', 753 'forelimb elongated/21-25 somite pairs', 754 'forelimb elongated/26-30 somite pairs', 755 'forelimb elongated/31-35 somite pairs', 756 'forelimb elongated/36-40 somite pairs', 757 'forelimb elongated/41-45 somite pairs', 758 'forelimb elongated/46-50 somite pairs', 759 'forelimb elongated/head bulbus', 760 'forelimb elongated/anterior cephalic projection', 761 'forelimb elongated/head projection disappeared', 762 'forelimb elongated/olfactory pit', 763 'forelimb elongated/external nares ', 764 'forelimb elongated/otic pit', 765 'forelimb elongated/otic vesicle', 766 'forelimb elongated/otic capsule inconspicuous ', 767 'forelimb elongated/optic vesicle', 768 'forelimb elongated/lens vesicle', 769 'forelimb elongated/optic fissure', 770 'forelimb elongated/contour lens/iris', 771 'forelimb elongated/pupil forms', 772 'forelimb elongated/scleral papillae', 773 'forelimb elongated/scleral papillae inconspicuous', 774 'forelimb elongated/rib primordia ', 775 'forelimb elongated/Ventricle bulbus', 776 'forelimb elongated/thoracal bulbus disappeared', 777 'forelimb elongated/ventricle S-shaped', 778 'forelimb elongated/tail bud', 779 'forelimb elongated/forelimb ridge', 780 'forelimb elongated/forelimb bud', 781 'forelimb AER/egg lay', 782 'forelimb AER/blastoporus', 783 'forelimb AER/primitive streak', 784 'forelimb AER/neural folds closure', 785 'forelimb AER/anterior neuropore closed ', 786 'forelimb AER/posterior neuropore closed', 787 'forelimb AER/somites hard count', 788 'forelimb AER/1-5 somite pairs', 789 'forelimb AER/6-10 somite pairs', 790 'forelimb AER/11-15 somite pairs', 791 'forelimb AER/16-20 somite pairs', 792 'forelimb AER/21-25 somite pairs', 793 'forelimb AER/26-30 somite pairs', 794 'forelimb AER/31-35 somite pairs', 795 'forelimb AER/36-40 somite pairs', 796 'forelimb AER/41-45 somite pairs', 797 'forelimb AER/46-50 somite pairs', 798 'forelimb AER/head bulbus', 799 'forelimb AER/anterior cephalic projection', 800 'forelimb AER/head projection disappeared', 801 'forelimb AER/olfactory pit', 802 'forelimb AER/external nares ', 803 'forelimb AER/otic pit', 804 'forelimb AER/otic vesicle', 805 'forelimb AER/otic capsule inconspicuous ', 806 'forelimb AER/optic vesicle', 807 'forelimb AER/lens vesicle', 808 'forelimb AER/optic fissure', 809 'forelimb AER/contour lens/iris', 810 'forelimb AER/pupil forms', 811 'forelimb AER/scleral papillae', 812 'forelimb AER/scleral papillae inconspicuous', 813 'forelimb AER/rib primordia ', 814 'forelimb AER/Ventricle bulbus', 815 'forelimb AER/thoracal bulbus disappeared', 816 'forelimb AER/ventricle S-shaped', 817 'forelimb AER/tail bud', 818 'forelimb AER/forelimb ridge', 819 'forelimb AER/forelimb bud', 820 'forelimb AER/forelimb elongated', 821 'hindlimb AER/egg lay', 822 'hindlimb AER/blastoporus', 823 'hindlimb AER/primitive streak', 824 'hindlimb AER/neural folds closure', 825 'hindlimb AER/anterior neuropore closed ', 826 'hindlimb AER/posterior neuropore closed', 827 'hindlimb AER/somites hard count', 828 'hindlimb AER/1-5 somite pairs', 829 'hindlimb AER/6-10 somite pairs', 830 'hindlimb AER/11-15 somite pairs', 831 'hindlimb AER/16-20 somite pairs', 832 'hindlimb AER/21-25 somite pairs', 833 'hindlimb AER/26-30 somite pairs', 834 'hindlimb AER/31-35 somite pairs', 835 'hindlimb AER/36-40 somite pairs', 836 'hindlimb AER/41-45 somite pairs', 837 'hindlimb AER/46-50 somite pairs', 838 'hindlimb AER/head bulbus', 839 'hindlimb AER/anterior cephalic projection', 840 'hindlimb AER/head projection disappeared', 841 'hindlimb AER/olfactory pit', 842 'hindlimb AER/external nares ', 843 'hindlimb AER/otic pit', 844 'hindlimb AER/otic vesicle', 845 'hindlimb AER/otic capsule inconspicuous ', 846 'hindlimb AER/optic vesicle', 847 'hindlimb AER/lens vesicle', 848 'hindlimb AER/optic fissure', 849 'hindlimb AER/contour lens/iris', 850 'hindlimb AER/pupil forms', 851 'hindlimb AER/scleral papillae', 852 'hindlimb AER/scleral papillae inconspicuous', 853 'hindlimb AER/rib primordia ', 854 'hindlimb AER/Ventricle bulbus', 855 'hindlimb AER/thoracal bulbus disappeared', 856 'hindlimb AER/ventricle S-shaped', 857 'hindlimb AER/tail bud', 858 'hindlimb AER/forelimb ridge', 859 'hindlimb AER/forelimb bud', 860 'hindlimb AER/forelimb elongated', 861 'hindlimb AER/forelimb AER', 862 'forelimb elbow/egg lay', 863 'forelimb elbow/blastoporus', 864 'forelimb elbow/primitive streak', 865 'forelimb elbow/neural folds closure', 866 'forelimb elbow/anterior neuropore closed ', 867 'forelimb elbow/posterior neuropore closed', 868 'forelimb elbow/somites hard count', 869 'forelimb elbow/1-5 somite pairs', 870 'forelimb elbow/6-10 somite pairs', 871 'forelimb elbow/11-15 somite pairs', 872 'forelimb elbow/16-20 somite pairs', 873 'forelimb elbow/21-25 somite pairs', 874 'forelimb elbow/26-30 somite pairs', 875 'forelimb elbow/31-35 somite pairs', 876 'forelimb elbow/36-40 somite pairs', 877 'forelimb elbow/41-45 somite pairs', 878 'forelimb elbow/46-50 somite pairs', 879 'forelimb elbow/head bulbus', 880 'forelimb elbow/anterior cephalic projection', 881 'forelimb elbow/head projection disappeared', 882 'forelimb elbow/olfactory pit', 883 'forelimb elbow/external nares ', 884 'forelimb elbow/otic pit', 885 'forelimb elbow/otic vesicle', 886 'forelimb elbow/otic capsule inconspicuous ', 887 'forelimb elbow/optic vesicle', 888 'forelimb elbow/lens vesicle', 889 'forelimb elbow/optic fissure', 890 'forelimb elbow/contour lens/iris', 891 'forelimb elbow/pupil forms', 892 'forelimb elbow/scleral papillae', 893 'forelimb elbow/scleral papillae inconspicuous', 894 'forelimb elbow/rib primordia ', 895 'forelimb elbow/Ventricle bulbus', 896 'forelimb elbow/thoracal bulbus disappeared', 897 'forelimb elbow/ventricle S-shaped', 898 'forelimb elbow/tail bud', 899 'forelimb elbow/forelimb ridge', 900 'forelimb elbow/forelimb bud', 901 'forelimb elbow/forelimb elongated', 902 'forelimb elbow/forelimb AER', 903 'forelimb elbow/hindlimb AER', 904 'forelimb paddle/egg lay', 905 'forelimb paddle/blastoporus', 906 'forelimb paddle/primitive streak', 907 'forelimb paddle/neural folds closure', 908 'forelimb paddle/anterior neuropore closed ', 909 'forelimb paddle/posterior neuropore closed', 910 'forelimb paddle/somites hard count', 911 'forelimb paddle/1-5 somite pairs', 912 'forelimb paddle/6-10 somite pairs', 913 'forelimb paddle/11-15 somite pairs', 914 'forelimb paddle/16-20 somite pairs', 915 'forelimb paddle/21-25 somite pairs', 916 'forelimb paddle/26-30 somite pairs', 917 'forelimb paddle/31-35 somite pairs', 918 'forelimb paddle/36-40 somite pairs', 919 'forelimb paddle/41-45 somite pairs', 920 'forelimb paddle/46-50 somite pairs', 921 'forelimb paddle/head bulbus', 922 'forelimb paddle/anterior cephalic projection', 923 'forelimb paddle/head projection disappeared', 924 'forelimb paddle/olfactory pit', 925 'forelimb paddle/external nares ', 926 'forelimb paddle/otic pit', 927 'forelimb paddle/otic vesicle', 928 'forelimb paddle/otic capsule inconspicuous ', 929 'forelimb paddle/optic vesicle', 930 'forelimb paddle/lens vesicle', 931 'forelimb paddle/optic fissure', 932 'forelimb paddle/contour lens/iris', 933 'forelimb paddle/pupil forms', 934 'forelimb paddle/scleral papillae', 935 'forelimb paddle/scleral papillae inconspicuous', 936 'forelimb paddle/rib primordia ', 937 'forelimb paddle/Ventricle bulbus', 938 'forelimb paddle/thoracal bulbus disappeared', 939 'forelimb paddle/ventricle S-shaped', 940 'forelimb paddle/tail bud', 941 'forelimb paddle/forelimb ridge', 942 'forelimb paddle/forelimb bud', 943 'forelimb paddle/forelimb elongated', 944 'forelimb paddle/forelimb AER', 945 'forelimb paddle/hindlimb AER', 946 'forelimb paddle/forelimb elbow', 947 'hindlimb paddle/egg lay', 948 'hindlimb paddle/blastoporus', 949 'hindlimb paddle/primitive streak', 950 'hindlimb paddle/neural folds closure', 951 'hindlimb paddle/anterior neuropore closed ', 952 'hindlimb paddle/posterior neuropore closed', 953 'hindlimb paddle/somites hard count', 954 'hindlimb paddle/1-5 somite pairs', 955 'hindlimb paddle/6-10 somite pairs', 956 'hindlimb paddle/11-15 somite pairs', 957 'hindlimb paddle/16-20 somite pairs', 958 'hindlimb paddle/21-25 somite pairs', 959 'hindlimb paddle/26-30 somite pairs', 960 'hindlimb paddle/31-35 somite pairs', 961 'hindlimb paddle/36-40 somite pairs', 962 'hindlimb paddle/41-45 somite pairs', 963 'hindlimb paddle/46-50 somite pairs', 964 'hindlimb paddle/head bulbus', 965 'hindlimb paddle/anterior cephalic projection', 966 'hindlimb paddle/head projection disappeared', 967 'hindlimb paddle/olfactory pit', 968 'hindlimb paddle/external nares ', 969 'hindlimb paddle/otic pit', 970 'hindlimb paddle/otic vesicle', 971 'hindlimb paddle/otic capsule inconspicuous ', 972 'hindlimb paddle/optic vesicle', 973 'hindlimb paddle/lens vesicle', 974 'hindlimb paddle/optic fissure', 975 'hindlimb paddle/contour lens/iris', 976 'hindlimb paddle/pupil forms', 977 'hindlimb paddle/scleral papillae', 978 'hindlimb paddle/scleral papillae inconspicuous', 979 'hindlimb paddle/rib primordia ', 980 'hindlimb paddle/Ventricle bulbus', 981 'hindlimb paddle/thoracal bulbus disappeared', 982 'hindlimb paddle/ventricle S-shaped', 983 'hindlimb paddle/tail bud', 984 'hindlimb paddle/forelimb ridge', 985 'hindlimb paddle/forelimb bud', 986 'hindlimb paddle/forelimb elongated', 987 'hindlimb paddle/forelimb AER', 988 'hindlimb paddle/hindlimb AER', 989 'hindlimb paddle/forelimb elbow', 990 'hindlimb paddle/forelimb paddle', 991 'forelimb digital plate/egg lay', 992 'forelimb digital plate/blastoporus', 993 'forelimb digital plate/primitive streak', 994 'forelimb digital plate/neural folds closure', 995 'forelimb digital plate/anterior neuropore closed ', 996 'forelimb digital plate/posterior neuropore closed', 997 'forelimb digital plate/somites hard count', 998 'forelimb digital plate/1-5 somite pairs', 999 'forelimb digital plate/6-10 somite pairs', 1000 'forelimb digital plate/11-15 somite pairs', 1001 'forelimb digital plate/16-20 somite pairs', 1002 'forelimb digital plate/21-25 somite pairs', 1003 'forelimb digital plate/26-30 somite pairs', 1004 'forelimb digital plate/31-35 somite pairs', 1005 'forelimb digital plate/36-40 somite pairs', 1006 'forelimb digital plate/41-45 somite pairs', 1007 'forelimb digital plate/46-50 somite pairs', 1008 'forelimb digital plate/head bulbus', 1009 'forelimb digital plate/anterior cephalic projection', 1010 'forelimb digital plate/head projection disappeared', 1011 'forelimb digital plate/olfactory pit', 1012 'forelimb digital plate/external nares ', 1013 'forelimb digital plate/otic pit', 1014 'forelimb digital plate/otic vesicle', 1015 'forelimb digital plate/otic capsule inconspicuous ', 1016 'forelimb digital plate/optic vesicle', 1017 'forelimb digital plate/lens vesicle', 1018 'forelimb digital plate/optic fissure', 1019 'forelimb digital plate/contour lens/iris', 1020 'forelimb digital plate/pupil forms', 1021 'forelimb digital plate/scleral papillae', 1022 'forelimb digital plate/scleral papillae inconspicuous', 1023 'forelimb digital plate/rib primordia ', 1024 'forelimb digital plate/Ventricle bulbus', 1025 'forelimb digital plate/thoracal bulbus disappeared', 1026 'forelimb digital plate/ventricle S-shaped', 1027 'forelimb digital plate/tail bud', 1028 'forelimb digital plate/forelimb ridge', 1029 'forelimb digital plate/forelimb bud', 1030 'forelimb digital plate/forelimb elongated', 1031 'forelimb digital plate/forelimb AER', 1032 'forelimb digital plate/hindlimb AER', 1033 'forelimb digital plate/forelimb elbow', 1034 'forelimb digital plate/forelimb paddle', 1035 'forelimb digital plate/hindlimb paddle', 1036 'hindlimb digital plate/egg lay', 1037 'hindlimb digital plate/blastoporus', 1038 'hindlimb digital plate/primitive streak', 1039 'hindlimb digital plate/neural folds closure', 1040 'hindlimb digital plate/anterior neuropore closed ', 1041 'hindlimb digital plate/posterior neuropore closed', 1042 'hindlimb digital plate/somites hard count', 1043 'hindlimb digital plate/1-5 somite pairs', 1044 'hindlimb digital plate/6-10 somite pairs', 1045 'hindlimb digital plate/11-15 somite pairs', 1046 'hindlimb digital plate/16-20 somite pairs', 1047 'hindlimb digital plate/21-25 somite pairs', 1048 'hindlimb digital plate/26-30 somite pairs', 1049 'hindlimb digital plate/31-35 somite pairs', 1050 'hindlimb digital plate/36-40 somite pairs', 1051 'hindlimb digital plate/41-45 somite pairs', 1052 'hindlimb digital plate/46-50 somite pairs', 1053 'hindlimb digital plate/head bulbus', 1054 'hindlimb digital plate/anterior cephalic projection', 1055 'hindlimb digital plate/head projection disappeared', 1056 'hindlimb digital plate/olfactory pit', 1057 'hindlimb digital plate/external nares ', 1058 'hindlimb digital plate/otic pit', 1059 'hindlimb digital plate/otic vesicle', 1060 'hindlimb digital plate/otic capsule inconspicuous ', 1061 'hindlimb digital plate/optic vesicle', 1062 'hindlimb digital plate/lens vesicle', 1063 'hindlimb digital plate/optic fissure', 1064 'hindlimb digital plate/contour lens/iris', 1065 'hindlimb digital plate/pupil forms', 1066 'hindlimb digital plate/scleral papillae', 1067 'hindlimb digital plate/scleral papillae inconspicuous', 1068 'hindlimb digital plate/rib primordia ', 1069 'hindlimb digital plate/Ventricle bulbus', 1070 'hindlimb digital plate/thoracal bulbus disappeared', 1071 'hindlimb digital plate/ventricle S-shaped', 1072 'hindlimb digital plate/tail bud', 1073 'hindlimb digital plate/forelimb ridge', 1074 'hindlimb digital plate/forelimb bud', 1075 'hindlimb digital plate/forelimb elongated', 1076 'hindlimb digital plate/forelimb AER', 1077 'hindlimb digital plate/hindlimb AER', 1078 'hindlimb digital plate/forelimb elbow', 1079 'hindlimb digital plate/forelimb paddle', 1080 'hindlimb digital plate/hindlimb paddle', 1081 'hindlimb digital plate/forelimb digital plate', 1082 'digital grooves/egg lay', 1083 'digital grooves/blastoporus', 1084 'digital grooves/primitive streak', 1085 'digital grooves/neural folds closure', 1086 'digital grooves/anterior neuropore closed ', 1087 'digital grooves/posterior neuropore closed', 1088 'digital grooves/somites hard count', 1089 'digital grooves/1-5 somite pairs', 1090 'digital grooves/6-10 somite pairs', 1091 'digital grooves/11-15 somite pairs', 1092 'digital grooves/16-20 somite pairs', 1093 'digital grooves/21-25 somite pairs', 1094 'digital grooves/26-30 somite pairs', 1095 'digital grooves/31-35 somite pairs', 1096 'digital grooves/36-40 somite pairs', 1097 'digital grooves/41-45 somite pairs', 1098 'digital grooves/46-50 somite pairs', 1099 'digital grooves/head bulbus', 1100 'digital grooves/anterior cephalic projection', 1101 'digital grooves/head projection disappeared', 1102 'digital grooves/olfactory pit', 1103 'digital grooves/external nares ', 1104 'digital grooves/otic pit', 1105 'digital grooves/otic vesicle', 1106 'digital grooves/otic capsule inconspicuous ', 1107 'digital grooves/optic vesicle', 1108 'digital grooves/lens vesicle', 1109 'digital grooves/optic fissure', 1110 'digital grooves/contour lens/iris', 1111 'digital grooves/pupil forms', 1112 'digital grooves/scleral papillae', 1113 'digital grooves/scleral papillae inconspicuous', 1114 'digital grooves/rib primordia ', 1115 'digital grooves/Ventricle bulbus', 1116 'digital grooves/thoracal bulbus disappeared', 1117 'digital grooves/ventricle S-shaped', 1118 'digital grooves/tail bud', 1119 'digital grooves/forelimb ridge', 1120 'digital grooves/forelimb bud', 1121 'digital grooves/forelimb elongated', 1122 'digital grooves/forelimb AER', 1123 'digital grooves/hindlimb AER', 1124 'digital grooves/forelimb elbow', 1125 'digital grooves/forelimb paddle', 1126 'digital grooves/hindlimb paddle', 1127 'digital grooves/forelimb digital plate', 1128 'digital grooves/hindlimb digital plate', 1129 'digital serration/egg lay', 1130 'digital serration/blastoporus', 1131 'digital serration/primitive streak', 1132 'digital serration/neural folds closure', 1133 'digital serration/anterior neuropore closed ', 1134 'digital serration/posterior neuropore closed', 1135 'digital serration/somites hard count', 1136 'digital serration/1-5 somite pairs', 1137 'digital serration/6-10 somite pairs', 1138 'digital serration/11-15 somite pairs', 1139 'digital serration/16-20 somite pairs', 1140 'digital serration/21-25 somite pairs', 1141 'digital serration/26-30 somite pairs', 1142 'digital serration/31-35 somite pairs', 1143 'digital serration/36-40 somite pairs', 1144 'digital serration/41-45 somite pairs', 1145 'digital serration/46-50 somite pairs', 1146 'digital serration/head bulbus', 1147 'digital serration/anterior cephalic projection', 1148 'digital serration/head projection disappeared', 1149 'digital serration/olfactory pit', 1150 'digital serration/external nares ', 1151 'digital serration/otic pit', 1152 'digital serration/otic vesicle', 1153 'digital serration/otic capsule inconspicuous ', 1154 'digital serration/optic vesicle', 1155 'digital serration/lens vesicle', 1156 'digital serration/optic fissure', 1157 'digital serration/contour lens/iris', 1158 'digital serration/pupil forms', 1159 'digital serration/scleral papillae', 1160 'digital serration/scleral papillae inconspicuous', 1161 'digital serration/rib primordia ', 1162 'digital serration/Ventricle bulbus', 1163 'digital serration/thoracal bulbus disappeared', 1164 'digital serration/ventricle S-shaped', 1165 'digital serration/tail bud', 1166 'digital serration/forelimb ridge', 1167 'digital serration/forelimb bud', 1168 'digital serration/forelimb elongated', 1169 'digital serration/forelimb AER', 1170 'digital serration/hindlimb AER', 1171 'digital serration/forelimb elbow', 1172 'digital serration/forelimb paddle', 1173 'digital serration/hindlimb paddle', 1174 'digital serration/forelimb digital plate', 1175 'digital serration/hindlimb digital plate', 1176 'digital serration/digital grooves', 1177 'finger/toe/egg lay', 1178 'finger/toe/blastoporus', 1179 'finger/toe/primitive streak', 1180 'finger/toe/neural folds closure', 1181 'finger/toe/anterior neuropore closed ', 1182 'finger/toe/posterior neuropore closed', 1183 'finger/toe/somites hard count', 1184 'finger/toe/1-5 somite pairs', 1185 'finger/toe/6-10 somite pairs', 1186 'finger/toe/11-15 somite pairs', 1187 'finger/toe/16-20 somite pairs', 1188 'finger/toe/21-25 somite pairs', 1189 'finger/toe/26-30 somite pairs', 1190 'finger/toe/31-35 somite pairs', 1191 'finger/toe/36-40 somite pairs', 1192 'finger/toe/41-45 somite pairs', 1193 'finger/toe/46-50 somite pairs', 1194 'finger/toe/head bulbus', 1195 'finger/toe/anterior cephalic projection', 1196 'finger/toe/head projection disappeared', 1197 'finger/toe/olfactory pit', 1198 'finger/toe/external nares ', 1199 'finger/toe/otic pit', 1200 'finger/toe/otic vesicle', 1201 'finger/toe/otic capsule inconspicuous ', 1202 'finger/toe/optic vesicle', 1203 'finger/toe/lens vesicle', 1204 'finger/toe/optic fissure', 1205 'finger/toe/contour lens/iris', 1206 'finger/toe/pupil forms', 1207 'finger/toe/scleral papillae', 1208 'finger/toe/scleral papillae inconspicuous', 1209 'finger/toe/rib primordia ', 1210 'finger/toe/Ventricle bulbus', 1211 'finger/toe/thoracal bulbus disappeared', 1212 'finger/toe/ventricle S-shaped', 1213 'finger/toe/tail bud', 1214 'finger/toe/forelimb ridge', 1215 'finger/toe/forelimb bud', 1216 'finger/toe/forelimb elongated', 1217 'finger/toe/forelimb AER', 1218 'finger/toe/hindlimb AER', 1219 'finger/toe/forelimb elbow', 1220 'finger/toe/forelimb paddle', 1221 'finger/toe/hindlimb paddle', 1222 'finger/toe/forelimb digital plate', 1223 'finger/toe/hindlimb digital plate', 1224 'finger/toe/digital grooves', 1225 'finger/toe/digital serration', 1226 'first claw/egg lay', 1227 'first claw/blastoporus', 1228 'first claw/primitive streak', 1229 'first claw/neural folds closure', 1230 'first claw/anterior neuropore closed ', 1231 'first claw/posterior neuropore closed', 1232 'first claw/somites hard count', 1233 'first claw/1-5 somite pairs', 1234 'first claw/6-10 somite pairs', 1235 'first claw/11-15 somite pairs', 1236 'first claw/16-20 somite pairs', 1237 'first claw/21-25 somite pairs', 1238 'first claw/26-30 somite pairs', 1239 'first claw/31-35 somite pairs', 1240 'first claw/36-40 somite pairs', 1241 'first claw/41-45 somite pairs', 1242 'first claw/46-50 somite pairs', 1243 'first claw/head bulbus', 1244 'first claw/anterior cephalic projection', 1245 'first claw/head projection disappeared', 1246 'first claw/olfactory pit', 1247 'first claw/external nares ', 1248 'first claw/otic pit', 1249 'first claw/otic vesicle', 1250 'first claw/otic capsule inconspicuous ', 1251 'first claw/optic vesicle', 1252 'first claw/lens vesicle', 1253 'first claw/optic fissure', 1254 'first claw/contour lens/iris', 1255 'first claw/pupil forms', 1256 'first claw/scleral papillae', 1257 'first claw/scleral papillae inconspicuous', 1258 'first claw/rib primordia ', 1259 'first claw/Ventricle bulbus', 1260 'first claw/thoracal bulbus disappeared', 1261 'first claw/ventricle S-shaped', 1262 'first claw/tail bud', 1263 'first claw/forelimb ridge', 1264 'first claw/forelimb bud', 1265 'first claw/forelimb elongated', 1266 'first claw/forelimb AER', 1267 'first claw/hindlimb AER', 1268 'first claw/forelimb elbow', 1269 'first claw/forelimb paddle', 1270 'first claw/hindlimb paddle', 1271 'first claw/forelimb digital plate', 1272 'first claw/hindlimb digital plate', 1273 'first claw/digital grooves', 1274 'first claw/digital serration', 1275 'first claw/finger/toe', 1276 'head scales/egg lay', 1277 'head scales/blastoporus', 1278 'head scales/primitive streak', 1279 'head scales/neural folds closure', 1280 'head scales/anterior neuropore closed ', 1281 'head scales/posterior neuropore closed', 1282 'head scales/somites hard count', 1283 'head scales/1-5 somite pairs', 1284 'head scales/6-10 somite pairs', 1285 'head scales/11-15 somite pairs', 1286 'head scales/16-20 somite pairs', 1287 'head scales/21-25 somite pairs', 1288 'head scales/26-30 somite pairs', 1289 'head scales/31-35 somite pairs', 1290 'head scales/36-40 somite pairs', 1291 'head scales/41-45 somite pairs', 1292 'head scales/46-50 somite pairs', 1293 'head scales/head bulbus', 1294 'head scales/anterior cephalic projection', 1295 'head scales/head projection disappeared', 1296 'head scales/olfactory pit', 1297 'head scales/external nares ', 1298 'head scales/otic pit', 1299 'head scales/otic vesicle', 1300 'head scales/otic capsule inconspicuous ', 1301 'head scales/optic vesicle', 1302 'head scales/lens vesicle', 1303 'head scales/optic fissure', 1304 'head scales/contour lens/iris', 1305 'head scales/pupil forms', 1306 'head scales/scleral papillae', 1307 'head scales/scleral papillae inconspicuous', 1308 'head scales/rib primordia ', 1309 'head scales/Ventricle bulbus', 1310 'head scales/thoracal bulbus disappeared', 1311 'head scales/ventricle S-shaped', 1312 'head scales/tail bud', 1313 'head scales/forelimb ridge', 1314 'head scales/forelimb bud', 1315 'head scales/forelimb elongated', 1316 'head scales/forelimb AER', 1317 'head scales/hindlimb AER', 1318 'head scales/forelimb elbow', 1319 'head scales/forelimb paddle', 1320 'head scales/hindlimb paddle', 1321 'head scales/forelimb digital plate', 1322 'head scales/hindlimb digital plate', 1323 'head scales/digital grooves', 1324 'head scales/digital serration', 1325 'head scales/finger/toe', 1326 'head scales/first claw', 1327 'throat scales/egg lay', 1328 'throat scales/blastoporus', 1329 'throat scales/primitive streak', 1330 'throat scales/neural folds closure', 1331 'throat scales/anterior neuropore closed ', 1332 'throat scales/posterior neuropore closed', 1333 'throat scales/somites hard count', 1334 'throat scales/1-5 somite pairs', 1335 'throat scales/6-10 somite pairs', 1336 'throat scales/11-15 somite pairs', 1337 'throat scales/16-20 somite pairs', 1338 'throat scales/21-25 somite pairs', 1339 'throat scales/26-30 somite pairs', 1340 'throat scales/31-35 somite pairs', 1341 'throat scales/36-40 somite pairs', 1342 'throat scales/41-45 somite pairs', 1343 'throat scales/46-50 somite pairs', 1344 'throat scales/head bulbus', 1345 'throat scales/anterior cephalic projection', 1346 'throat scales/head projection disappeared', 1347 'throat scales/olfactory pit', 1348 'throat scales/external nares ', 1349 'throat scales/otic pit', 1350 'throat scales/otic vesicle', 1351 'throat scales/otic capsule inconspicuous ', 1352 'throat scales/optic vesicle', 1353 'throat scales/lens vesicle', 1354 'throat scales/optic fissure', 1355 'throat scales/contour lens/iris', 1356 'throat scales/pupil forms', 1357 'throat scales/scleral papillae', 1358 'throat scales/scleral papillae inconspicuous', 1359 'throat scales/rib primordia ', 1360 'throat scales/Ventricle bulbus', 1361 'throat scales/thoracal bulbus disappeared', 1362 'throat scales/ventricle S-shaped', 1363 'throat scales/tail bud', 1364 'throat scales/forelimb ridge', 1365 'throat scales/forelimb bud', 1366 'throat scales/forelimb elongated', 1367 'throat scales/forelimb AER', 1368 'throat scales/hindlimb AER', 1369 'throat scales/forelimb elbow', 1370 'throat scales/forelimb paddle', 1371 'throat scales/hindlimb paddle', 1372 'throat scales/forelimb digital plate', 1373 'throat scales/hindlimb digital plate', 1374 'throat scales/digital grooves', 1375 'throat scales/digital serration', 1376 'throat scales/finger/toe', 1377 'throat scales/first claw', 1378 'throat scales/head scales', 1379 'eyelid scales/egg lay', 1380 'eyelid scales/blastoporus', 1381 'eyelid scales/primitive streak', 1382 'eyelid scales/neural folds closure', 1383 'eyelid scales/anterior neuropore closed ', 1384 'eyelid scales/posterior neuropore closed', 1385 'eyelid scales/somites hard count', 1386 'eyelid scales/1-5 somite pairs', 1387 'eyelid scales/6-10 somite pairs', 1388 'eyelid scales/11-15 somite pairs', 1389 'eyelid scales/16-20 somite pairs', 1390 'eyelid scales/21-25 somite pairs', 1391 'eyelid scales/26-30 somite pairs', 1392 'eyelid scales/31-35 somite pairs', 1393 'eyelid scales/36-40 somite pairs', 1394 'eyelid scales/41-45 somite pairs', 1395 'eyelid scales/46-50 somite pairs', 1396 'eyelid scales/head bulbus', 1397 'eyelid scales/anterior cephalic projection', 1398 'eyelid scales/head projection disappeared', 1399 'eyelid scales/olfactory pit', 1400 'eyelid scales/external nares ', 1401 'eyelid scales/otic pit', 1402 'eyelid scales/otic vesicle', 1403 'eyelid scales/otic capsule inconspicuous ', 1404 'eyelid scales/optic vesicle', 1405 'eyelid scales/lens vesicle', 1406 'eyelid scales/optic fissure', 1407 'eyelid scales/contour lens/iris', 1408 'eyelid scales/pupil forms', 1409 'eyelid scales/scleral papillae', 1410 'eyelid scales/scleral papillae inconspicuous', 1411 'eyelid scales/rib primordia ', 1412 'eyelid scales/Ventricle bulbus', 1413 'eyelid scales/thoracal bulbus disappeared', 1414 'eyelid scales/ventricle S-shaped', 1415 'eyelid scales/tail bud', 1416 'eyelid scales/forelimb ridge', 1417 'eyelid scales/forelimb bud', 1418 'eyelid scales/forelimb elongated', 1419 'eyelid scales/forelimb AER', 1420 'eyelid scales/hindlimb AER', 1421 'eyelid scales/forelimb elbow', 1422 'eyelid scales/forelimb paddle', 1423 'eyelid scales/hindlimb paddle', 1424 'eyelid scales/forelimb digital plate', 1425 'eyelid scales/hindlimb digital plate', 1426 'eyelid scales/digital grooves', 1427 'eyelid scales/digital serration', 1428 'eyelid scales/finger/toe', 1429 'eyelid scales/first claw', 1430 'eyelid scales/head scales', 1431 'eyelid scales/throat scales', 1432 'neck scales/egg lay', 1433 'neck scales/blastoporus', 1434 'neck scales/primitive streak', 1435 'neck scales/neural folds closure', 1436 'neck scales/anterior neuropore closed ', 1437 'neck scales/posterior neuropore closed', 1438 'neck scales/somites hard count', 1439 'neck scales/1-5 somite pairs', 1440 'neck scales/6-10 somite pairs', 1441 'neck scales/11-15 somite pairs', 1442 'neck scales/16-20 somite pairs', 1443 'neck scales/21-25 somite pairs', 1444 'neck scales/26-30 somite pairs', 1445 'neck scales/31-35 somite pairs', 1446 'neck scales/36-40 somite pairs', 1447 'neck scales/41-45 somite pairs', 1448 'neck scales/46-50 somite pairs', 1449 'neck scales/head bulbus', 1450 'neck scales/anterior cephalic projection', 1451 'neck scales/head projection disappeared', 1452 'neck scales/olfactory pit', 1453 'neck scales/external nares ', 1454 'neck scales/otic pit', 1455 'neck scales/otic vesicle', 1456 'neck scales/otic capsule inconspicuous ', 1457 'neck scales/optic vesicle', 1458 'neck scales/lens vesicle', 1459 'neck scales/optic fissure', 1460 'neck scales/contour lens/iris', 1461 'neck scales/pupil forms', 1462 'neck scales/scleral papillae', 1463 'neck scales/scleral papillae inconspicuous', 1464 'neck scales/rib primordia ', 1465 'neck scales/Ventricle bulbus', 1466 'neck scales/thoracal bulbus disappeared', 1467 'neck scales/ventricle S-shaped', 1468 'neck scales/tail bud', 1469 'neck scales/forelimb ridge', 1470 'neck scales/forelimb bud', 1471 'neck scales/forelimb elongated', 1472 'neck scales/forelimb AER', 1473 'neck scales/hindlimb AER', 1474 'neck scales/forelimb elbow', 1475 'neck scales/forelimb paddle', 1476 'neck scales/hindlimb paddle', 1477 'neck scales/forelimb digital plate', 1478 'neck scales/hindlimb digital plate', 1479 'neck scales/digital grooves', 1480 'neck scales/digital serration', 1481 'neck scales/finger/toe', 1482 'neck scales/first claw', 1483 'neck scales/head scales', 1484 'neck scales/throat scales', 1485 'neck scales/eyelid scales', 1486 'back scales/egg lay', 1487 'back scales/blastoporus', 1488 'back scales/primitive streak', 1489 'back scales/neural folds closure', 1490 'back scales/anterior neuropore closed ', 1491 'back scales/posterior neuropore closed', 1492 'back scales/somites hard count', 1493 'back scales/1-5 somite pairs', 1494 'back scales/6-10 somite pairs', 1495 'back scales/11-15 somite pairs', 1496 'back scales/16-20 somite pairs', 1497 'back scales/21-25 somite pairs', 1498 'back scales/26-30 somite pairs', 1499 'back scales/31-35 somite pairs', 1500 'back scales/36-40 somite pairs', 1501 'back scales/41-45 somite pairs', 1502 'back scales/46-50 somite pairs', 1503 'back scales/head bulbus', 1504 'back scales/anterior cephalic projection', 1505 'back scales/head projection disappeared', 1506 'back scales/olfactory pit', 1507 'back scales/external nares ', 1508 'back scales/otic pit', 1509 'back scales/otic vesicle', 1510 'back scales/otic capsule inconspicuous ', 1511 'back scales/optic vesicle', 1512 'back scales/lens vesicle', 1513 'back scales/optic fissure', 1514 'back scales/contour lens/iris', 1515 'back scales/pupil forms', 1516 'back scales/scleral papillae', 1517 'back scales/scleral papillae inconspicuous', 1518 'back scales/rib primordia ', 1519 'back scales/Ventricle bulbus', 1520 'back scales/thoracal bulbus disappeared', 1521 'back scales/ventricle S-shaped', 1522 'back scales/tail bud', 1523 'back scales/forelimb ridge', 1524 'back scales/forelimb bud', 1525 'back scales/forelimb elongated', 1526 'back scales/forelimb AER', 1527 'back scales/hindlimb AER', 1528 'back scales/forelimb elbow', 1529 'back scales/forelimb paddle', 1530 'back scales/hindlimb paddle', 1531 'back scales/forelimb digital plate', 1532 'back scales/hindlimb digital plate', 1533 'back scales/digital grooves', 1534 'back scales/digital serration', 1535 'back scales/finger/toe', 1536 'back scales/first claw', 1537 'back scales/head scales', 1538 'back scales/throat scales', 1539 'back scales/eyelid scales', 1540 'back scales/neck scales', 1541 'limb scales/egg lay', 1542 'limb scales/blastoporus', 1543 'limb scales/primitive streak', 1544 'limb scales/neural folds closure', 1545 'limb scales/anterior neuropore closed ', 1546 'limb scales/posterior neuropore closed', 1547 'limb scales/somites hard count', 1548 'limb scales/1-5 somite pairs', 1549 'limb scales/6-10 somite pairs', 1550 'limb scales/11-15 somite pairs', 1551 'limb scales/16-20 somite pairs', 1552 'limb scales/21-25 somite pairs', 1553 'limb scales/26-30 somite pairs', 1554 'limb scales/31-35 somite pairs', 1555 'limb scales/36-40 somite pairs', 1556 'limb scales/41-45 somite pairs', 1557 'limb scales/46-50 somite pairs', 1558 'limb scales/head bulbus', 1559 'limb scales/anterior cephalic projection', 1560 'limb scales/head projection disappeared', 1561 'limb scales/olfactory pit', 1562 'limb scales/external nares ', 1563 'limb scales/otic pit', 1564 'limb scales/otic vesicle', 1565 'limb scales/otic capsule inconspicuous ', 1566 'limb scales/optic vesicle', 1567 'limb scales/lens vesicle', 1568 'limb scales/optic fissure', 1569 'limb scales/contour lens/iris', 1570 'limb scales/pupil forms', 1571 'limb scales/scleral papillae', 1572 'limb scales/scleral papillae inconspicuous', 1573 'limb scales/rib primordia ', 1574 'limb scales/Ventricle bulbus', 1575 'limb scales/thoracal bulbus disappeared', 1576 'limb scales/ventricle S-shaped', 1577 'limb scales/tail bud', 1578 'limb scales/forelimb ridge', 1579 'limb scales/forelimb bud', 1580 'limb scales/forelimb elongated', 1581 'limb scales/forelimb AER', 1582 'limb scales/hindlimb AER', 1583 'limb scales/forelimb elbow', 1584 'limb scales/forelimb paddle', 1585 'limb scales/hindlimb paddle', 1586 'limb scales/forelimb digital plate', 1587 'limb scales/hindlimb digital plate', 1588 'limb scales/digital grooves', 1589 'limb scales/digital serration', 1590 'limb scales/finger/toe', 1591 'limb scales/first claw', 1592 'limb scales/head scales', 1593 'limb scales/throat scales', 1594 'limb scales/eyelid scales', 1595 'limb scales/neck scales', 1596 'limb scales/back scales', 1597 'whole forelimb scales/egg lay', 1598 'whole forelimb scales/blastoporus', 1599 'whole forelimb scales/primitive streak', 1600 'whole forelimb scales/neural folds closure', 1601 'whole forelimb scales/anterior neuropore closed ', 1602 'whole forelimb scales/posterior neuropore closed', 1603 'whole forelimb scales/somites hard count', 1604 'whole forelimb scales/1-5 somite pairs', 1605 'whole forelimb scales/6-10 somite pairs', 1606 'whole forelimb scales/11-15 somite pairs', 1607 'whole forelimb scales/16-20 somite pairs', 1608 'whole forelimb scales/21-25 somite pairs', 1609 'whole forelimb scales/26-30 somite pairs', 1610 'whole forelimb scales/31-35 somite pairs', 1611 'whole forelimb scales/36-40 somite pairs', 1612 'whole forelimb scales/41-45 somite pairs', 1613 'whole forelimb scales/46-50 somite pairs', 1614 'whole forelimb scales/head bulbus', 1615 'whole forelimb scales/anterior cephalic projection', 1616 'whole forelimb scales/head projection disappeared', 1617 'whole forelimb scales/olfactory pit', 1618 'whole forelimb scales/external nares ', 1619 'whole forelimb scales/otic pit', 1620 'whole forelimb scales/otic vesicle', 1621 'whole forelimb scales/otic capsule inconspicuous ', 1622 'whole forelimb scales/optic vesicle', 1623 'whole forelimb scales/lens vesicle', 1624 'whole forelimb scales/optic fissure', 1625 'whole forelimb scales/contour lens/iris', 1626 'whole forelimb scales/pupil forms', 1627 'whole forelimb scales/scleral papillae', 1628 'whole forelimb scales/scleral papillae inconspicuous', 1629 'whole forelimb scales/rib primordia ', 1630 'whole forelimb scales/Ventricle bulbus', 1631 'whole forelimb scales/thoracal bulbus disappeared', 1632 'whole forelimb scales/ventricle S-shaped', 1633 'whole forelimb scales/tail bud', 1634 'whole forelimb scales/forelimb ridge', 1635 'whole forelimb scales/forelimb bud', 1636 'whole forelimb scales/forelimb elongated', 1637 'whole forelimb scales/forelimb AER', 1638 'whole forelimb scales/hindlimb AER', 1639 'whole forelimb scales/forelimb elbow', 1640 'whole forelimb scales/forelimb paddle', 1641 'whole forelimb scales/hindlimb paddle', 1642 'whole forelimb scales/forelimb digital plate', 1643 'whole forelimb scales/hindlimb digital plate', 1644 'whole forelimb scales/digital grooves', 1645 'whole forelimb scales/digital serration', 1646 'whole forelimb scales/finger/toe', 1647 'whole forelimb scales/first claw', 1648 'whole forelimb scales/head scales', 1649 'whole forelimb scales/throat scales', 1650 'whole forelimb scales/eyelid scales', 1651 'whole forelimb scales/neck scales', 1652 'whole forelimb scales/back scales', 1653 'whole forelimb scales/limb scales', 1654 'tail scales/egg lay', 1655 'tail scales/blastoporus', 1656 'tail scales/primitive streak', 1657 'tail scales/neural folds closure', 1658 'tail scales/anterior neuropore closed ', 1659 'tail scales/posterior neuropore closed', 1660 'tail scales/somites hard count', 1661 'tail scales/1-5 somite pairs', 1662 'tail scales/6-10 somite pairs', 1663 'tail scales/11-15 somite pairs', 1664 'tail scales/16-20 somite pairs', 1665 'tail scales/21-25 somite pairs', 1666 'tail scales/26-30 somite pairs', 1667 'tail scales/31-35 somite pairs', 1668 'tail scales/36-40 somite pairs', 1669 'tail scales/41-45 somite pairs', 1670 'tail scales/46-50 somite pairs', 1671 'tail scales/head bulbus', 1672 'tail scales/anterior cephalic projection', 1673 'tail scales/head projection disappeared', 1674 'tail scales/olfactory pit', 1675 'tail scales/external nares ', 1676 'tail scales/otic pit', 1677 'tail scales/otic vesicle', 1678 'tail scales/otic capsule inconspicuous ', 1679 'tail scales/optic vesicle', 1680 'tail scales/lens vesicle', 1681 'tail scales/optic fissure', 1682 'tail scales/contour lens/iris', 1683 'tail scales/pupil forms', 1684 'tail scales/scleral papillae', 1685 'tail scales/scleral papillae inconspicuous', 1686 'tail scales/rib primordia ', 1687 'tail scales/Ventricle bulbus', 1688 'tail scales/thoracal bulbus disappeared', 1689 'tail scales/ventricle S-shaped', 1690 'tail scales/tail bud', 1691 'tail scales/forelimb ridge', 1692 'tail scales/forelimb bud', 1693 'tail scales/forelimb elongated', 1694 'tail scales/forelimb AER', 1695 'tail scales/hindlimb AER', 1696 'tail scales/forelimb elbow', 1697 'tail scales/forelimb paddle', 1698 'tail scales/hindlimb paddle', 1699 'tail scales/forelimb digital plate', 1700 'tail scales/hindlimb digital plate', 1701 'tail scales/digital grooves', 1702 'tail scales/digital serration', 1703 'tail scales/finger/toe', 1704 'tail scales/first claw', 1705 'tail scales/head scales', 1706 'tail scales/throat scales', 1707 'tail scales/eyelid scales', 1708 'tail scales/neck scales', 1709 'tail scales/back scales', 1710 'tail scales/limb scales', 1711 'tail scales/whole forelimb scales', 1712 'carapace scales/egg lay', 1713 'carapace scales/blastoporus', 1714 'carapace scales/primitive streak', 1715 'carapace scales/neural folds closure', 1716 'carapace scales/anterior neuropore closed ', 1717 'carapace scales/posterior neuropore closed', 1718 'carapace scales/somites hard count', 1719 'carapace scales/1-5 somite pairs', 1720 'carapace scales/6-10 somite pairs', 1721 'carapace scales/11-15 somite pairs', 1722 'carapace scales/16-20 somite pairs', 1723 'carapace scales/21-25 somite pairs', 1724 'carapace scales/26-30 somite pairs', 1725 'carapace scales/31-35 somite pairs', 1726 'carapace scales/36-40 somite pairs', 1727 'carapace scales/41-45 somite pairs', 1728 'carapace scales/46-50 somite pairs', 1729 'carapace scales/head bulbus', 1730 'carapace scales/anterior cephalic projection', 1731 'carapace scales/head projection disappeared', 1732 'carapace scales/olfactory pit', 1733 'carapace scales/external nares ', 1734 'carapace scales/otic pit', 1735 'carapace scales/otic vesicle', 1736 'carapace scales/otic capsule inconspicuous ', 1737 'carapace scales/optic vesicle', 1738 'carapace scales/lens vesicle', 1739 'carapace scales/optic fissure', 1740 'carapace scales/contour lens/iris', 1741 'carapace scales/pupil forms', 1742 'carapace scales/scleral papillae', 1743 'carapace scales/scleral papillae inconspicuous', 1744 'carapace scales/rib primordia ', 1745 'carapace scales/Ventricle bulbus', 1746 'carapace scales/thoracal bulbus disappeared', 1747 'carapace scales/ventricle S-shaped', 1748 'carapace scales/tail bud', 1749 'carapace scales/forelimb ridge', 1750 'carapace scales/forelimb bud', 1751 'carapace scales/forelimb elongated', 1752 'carapace scales/forelimb AER', 1753 'carapace scales/hindlimb AER', 1754 'carapace scales/forelimb elbow', 1755 'carapace scales/forelimb paddle', 1756 'carapace scales/hindlimb paddle', 1757 'carapace scales/forelimb digital plate', 1758 'carapace scales/hindlimb digital plate', 1759 'carapace scales/digital grooves', 1760 'carapace scales/digital serration', 1761 'carapace scales/finger/toe', 1762 'carapace scales/first claw', 1763 'carapace scales/head scales', 1764 'carapace scales/throat scales', 1765 'carapace scales/eyelid scales', 1766 'carapace scales/neck scales', 1767 'carapace scales/back scales', 1768 'carapace scales/limb scales', 1769 'carapace scales/whole forelimb scales', 1770 'carapace scales/tail scales', 1771 'hatch/egg lay', 1772 'hatch/blastoporus', 1773 'hatch/primitive streak', 1774 'hatch/neural folds closure', 1775 'hatch/anterior neuropore closed ', 1776 'hatch/posterior neuropore closed', 1777 'hatch/somites hard count', 1778 'hatch/1-5 somite pairs', 1779 'hatch/6-10 somite pairs', 1780 'hatch/11-15 somite pairs', 1781 'hatch/16-20 somite pairs', 1782 'hatch/21-25 somite pairs', 1783 'hatch/26-30 somite pairs', 1784 'hatch/31-35 somite pairs', 1785 'hatch/36-40 somite pairs', 1786 'hatch/41-45 somite pairs', 1787 'hatch/46-50 somite pairs', 1788 'hatch/head bulbus', 1789 'hatch/anterior cephalic projection', 1790 'hatch/head projection disappeared', 1791 'hatch/olfactory pit', 1792 'hatch/external nares ', 1793 'hatch/otic pit', 1794 'hatch/otic vesicle', 1795 'hatch/otic capsule inconspicuous ', 1796 'hatch/optic vesicle', 1797 'hatch/lens vesicle', 1798 'hatch/optic fissure', 1799 'hatch/contour lens/iris', 1800 'hatch/pupil forms', 1801 'hatch/scleral papillae', 1802 'hatch/scleral papillae inconspicuous', 1803 'hatch/rib primordia ', 1804 'hatch/Ventricle bulbus', 1805 'hatch/thoracal bulbus disappeared', 1806 'hatch/ventricle S-shaped', 1807 'hatch/tail bud', 1808 'hatch/forelimb ridge', 1809 'hatch/forelimb bud', 1810 'hatch/forelimb elongated', 1811 'hatch/forelimb AER', 1812 'hatch/hindlimb AER', 1813 'hatch/forelimb elbow', 1814 'hatch/forelimb paddle', 1815 'hatch/hindlimb paddle', 1816 'hatch/forelimb digital plate', 1817 'hatch/hindlimb digital plate', 1818 'hatch/digital grooves', 1819 'hatch/digital serration', 1820 'hatch/finger/toe', 1821 'hatch/first claw', 1822 'hatch/head scales', 1823 'hatch/throat scales', 1824 'hatch/eyelid scales', 1825 'hatch/neck scales', 1826 'hatch/back scales', 1827 'hatch/limb scales', 1828 'hatch/whole forelimb scales', 1829 'hatch/tail scales', 1830 'hatch/carapace scales', 1831 'max bud/egg lay', 1832 'max bud/blastoporus', 1833 'max bud/primitive streak', 1834 'max bud/neural folds closure', 1835 'max bud/anterior neuropore closed ', 1836 'max bud/posterior neuropore closed', 1837 'max bud/somites hard count', 1838 'max bud/1-5 somite pairs', 1839 'max bud/6-10 somite pairs', 1840 'max bud/11-15 somite pairs', 1841 'max bud/16-20 somite pairs', 1842 'max bud/21-25 somite pairs', 1843 'max bud/26-30 somite pairs', 1844 'max bud/31-35 somite pairs', 1845 'max bud/36-40 somite pairs', 1846 'max bud/41-45 somite pairs', 1847 'max bud/46-50 somite pairs', 1848 'max bud/head bulbus', 1849 'max bud/anterior cephalic projection', 1850 'max bud/head projection disappeared', 1851 'max bud/olfactory pit', 1852 'max bud/external nares ', 1853 'max bud/otic pit', 1854 'max bud/otic vesicle', 1855 'max bud/otic capsule inconspicuous ', 1856 'max bud/optic vesicle', 1857 'max bud/lens vesicle', 1858 'max bud/optic fissure', 1859 'max bud/contour lens/iris', 1860 'max bud/pupil forms', 1861 'max bud/scleral papillae', 1862 'max bud/scleral papillae inconspicuous', 1863 'max bud/rib primordia ', 1864 'max bud/Ventricle bulbus', 1865 'max bud/thoracal bulbus disappeared', 1866 'max bud/ventricle S-shaped', 1867 'max bud/tail bud', 1868 'max bud/forelimb ridge', 1869 'max bud/forelimb bud', 1870 'max bud/forelimb elongated', 1871 'max bud/forelimb AER', 1872 'max bud/hindlimb AER', 1873 'max bud/forelimb elbow', 1874 'max bud/forelimb paddle', 1875 'max bud/hindlimb paddle', 1876 'max bud/forelimb digital plate', 1877 'max bud/hindlimb digital plate', 1878 'max bud/digital grooves', 1879 'max bud/digital serration', 1880 'max bud/finger/toe', 1881 'max bud/first claw', 1882 'max bud/head scales', 1883 'max bud/throat scales', 1884 'max bud/eyelid scales', 1885 'max bud/neck scales', 1886 'max bud/back scales', 1887 'max bud/limb scales', 1888 'max bud/whole forelimb scales', 1889 'max bud/tail scales', 1890 'max bud/carapace scales', 1891 'max bud/hatch', 1892 'max posterior eye/egg lay', 1893 'max posterior eye/blastoporus', 1894 'max posterior eye/primitive streak', 1895 'max posterior eye/neural folds closure', 1896 'max posterior eye/anterior neuropore closed ', 1897 'max posterior eye/posterior neuropore closed', 1898 'max posterior eye/somites hard count', 1899 'max posterior eye/1-5 somite pairs', 1900 'max posterior eye/6-10 somite pairs', 1901 'max posterior eye/11-15 somite pairs', 1902 'max posterior eye/16-20 somite pairs', 1903 'max posterior eye/21-25 somite pairs', 1904 'max posterior eye/26-30 somite pairs', 1905 'max posterior eye/31-35 somite pairs', 1906 'max posterior eye/36-40 somite pairs', 1907 'max posterior eye/41-45 somite pairs', 1908 'max posterior eye/46-50 somite pairs', 1909 'max posterior eye/head bulbus', 1910 'max posterior eye/anterior cephalic projection', 1911 'max posterior eye/head projection disappeared', 1912 'max posterior eye/olfactory pit', 1913 'max posterior eye/external nares ', 1914 'max posterior eye/otic pit', 1915 'max posterior eye/otic vesicle', 1916 'max posterior eye/otic capsule inconspicuous ', 1917 'max posterior eye/optic vesicle', 1918 'max posterior eye/lens vesicle', 1919 'max posterior eye/optic fissure', 1920 'max posterior eye/contour lens/iris', 1921 'max posterior eye/pupil forms', 1922 'max posterior eye/scleral papillae', 1923 'max posterior eye/scleral papillae inconspicuous', 1924 'max posterior eye/rib primordia ', 1925 'max posterior eye/Ventricle bulbus', 1926 'max posterior eye/thoracal bulbus disappeared', 1927 'max posterior eye/ventricle S-shaped', 1928 'max posterior eye/tail bud', 1929 'max posterior eye/forelimb ridge', 1930 'max posterior eye/forelimb bud', 1931 'max posterior eye/forelimb elongated', 1932 'max posterior eye/forelimb AER', 1933 'max posterior eye/hindlimb AER', 1934 'max posterior eye/forelimb elbow', 1935 'max posterior eye/forelimb paddle', 1936 'max posterior eye/hindlimb paddle', 1937 'max posterior eye/forelimb digital plate', 1938 'max posterior eye/hindlimb digital plate', 1939 'max posterior eye/digital grooves', 1940 'max posterior eye/digital serration', 1941 'max posterior eye/finger/toe', 1942 'max posterior eye/first claw', 1943 'max posterior eye/head scales', 1944 'max posterior eye/throat scales', 1945 'max posterior eye/eyelid scales', 1946 'max posterior eye/neck scales', 1947 'max posterior eye/back scales', 1948 'max posterior eye/limb scales', 1949 'max posterior eye/whole forelimb scales', 1950 'max posterior eye/tail scales', 1951 'max posterior eye/carapace scales', 1952 'max posterior eye/hatch', 1953 'max posterior eye/max bud', 1954 'max midline eye/egg lay', 1955 'max midline eye/blastoporus', 1956 'max midline eye/primitive streak', 1957 'max midline eye/neural folds closure', 1958 'max midline eye/anterior neuropore closed ', 1959 'max midline eye/posterior neuropore closed', 1960 'max midline eye/somites hard count', 1961 'max midline eye/1-5 somite pairs', 1962 'max midline eye/6-10 somite pairs', 1963 'max midline eye/11-15 somite pairs', 1964 'max midline eye/16-20 somite pairs', 1965 'max midline eye/21-25 somite pairs', 1966 'max midline eye/26-30 somite pairs', 1967 'max midline eye/31-35 somite pairs', 1968 'max midline eye/36-40 somite pairs', 1969 'max midline eye/41-45 somite pairs', 1970 'max midline eye/46-50 somite pairs', 1971 'max midline eye/head bulbus', 1972 'max midline eye/anterior cephalic projection', 1973 'max midline eye/head projection disappeared', 1974 'max midline eye/olfactory pit', 1975 'max midline eye/external nares ', 1976 'max midline eye/otic pit', 1977 'max midline eye/otic vesicle', 1978 'max midline eye/otic capsule inconspicuous ', 1979 'max midline eye/optic vesicle', 1980 'max midline eye/lens vesicle', 1981 'max midline eye/optic fissure', 1982 'max midline eye/contour lens/iris', 1983 'max midline eye/pupil forms', 1984 'max midline eye/scleral papillae', 1985 'max midline eye/scleral papillae inconspicuous', 1986 'max midline eye/rib primordia ', 1987 'max midline eye/Ventricle bulbus', 1988 'max midline eye/thoracal bulbus disappeared', 1989 'max midline eye/ventricle S-shaped', 1990 'max midline eye/tail bud', 1991 'max midline eye/forelimb ridge', 1992 'max midline eye/forelimb bud', 1993 'max midline eye/forelimb elongated', 1994 'max midline eye/forelimb AER', 1995 'max midline eye/hindlimb AER', 1996 'max midline eye/forelimb elbow', 1997 'max midline eye/forelimb paddle', 1998 'max midline eye/hindlimb paddle', 1999 'max midline eye/forelimb digital plate', 2000 'max midline eye/hindlimb digital plate', 2001 'max midline eye/digital grooves', 2002 'max midline eye/digital serration', 2003 'max midline eye/finger/toe', 2004 'max midline eye/first claw', 2005 'max midline eye/head scales', 2006 'max midline eye/throat scales', 2007 'max midline eye/eyelid scales', 2008 'max midline eye/neck scales', 2009 'max midline eye/back scales', 2010 'max midline eye/limb scales', 2011 'max midline eye/whole forelimb scales', 2012 'max midline eye/tail scales', 2013 'max midline eye/carapace scales', 2014 'max midline eye/hatch', 2015 'max midline eye/max bud', 2016 'max midline eye/max posterior eye', 2017 'max anterior lens /egg lay', 2018 'max anterior lens /blastoporus', 2019 'max anterior lens /primitive streak', 2020 'max anterior lens /neural folds closure', 2021 'max anterior lens /anterior neuropore closed ', 2022 'max anterior lens /posterior neuropore closed', 2023 'max anterior lens /somites hard count', 2024 'max anterior lens /1-5 somite pairs', 2025 'max anterior lens /6-10 somite pairs', 2026 'max anterior lens /11-15 somite pairs', 2027 'max anterior lens /16-20 somite pairs', 2028 'max anterior lens /21-25 somite pairs', 2029 'max anterior lens /26-30 somite pairs', 2030 'max anterior lens /31-35 somite pairs', 2031 'max anterior lens /36-40 somite pairs', 2032 'max anterior lens /41-45 somite pairs', 2033 'max anterior lens /46-50 somite pairs', 2034 'max anterior lens /head bulbus', 2035 'max anterior lens /anterior cephalic projection', 2036 'max anterior lens /head projection disappeared', 2037 'max anterior lens /olfactory pit', 2038 'max anterior lens /external nares ', 2039 'max anterior lens /otic pit', 2040 'max anterior lens /otic vesicle', 2041 'max anterior lens /otic capsule inconspicuous ', 2042 'max anterior lens /optic vesicle', 2043 'max anterior lens /lens vesicle', 2044 'max anterior lens /optic fissure', 2045 'max anterior lens /contour lens/iris', 2046 'max anterior lens /pupil forms', 2047 'max anterior lens /scleral papillae', 2048 'max anterior lens /scleral papillae inconspicuous', 2049 'max anterior lens /rib primordia ', 2050 'max anterior lens /Ventricle bulbus', 2051 'max anterior lens /thoracal bulbus disappeared', 2052 'max anterior lens /ventricle S-shaped', 2053 'max anterior lens /tail bud', 2054 'max anterior lens /forelimb ridge', 2055 'max anterior lens /forelimb bud', 2056 'max anterior lens /forelimb elongated', 2057 'max anterior lens /forelimb AER', 2058 'max anterior lens /hindlimb AER', 2059 'max anterior lens /forelimb elbow', 2060 'max anterior lens /forelimb paddle', 2061 'max anterior lens /hindlimb paddle', 2062 'max anterior lens /forelimb digital plate', 2063 'max anterior lens /hindlimb digital plate', 2064 'max anterior lens /digital grooves', 2065 'max anterior lens /digital serration', 2066 'max anterior lens /finger/toe', 2067 'max anterior lens /first claw', 2068 'max anterior lens /head scales', 2069 'max anterior lens /throat scales', 2070 'max anterior lens /eyelid scales', 2071 'max anterior lens /neck scales', 2072 'max anterior lens /back scales', 2073 'max anterior lens /limb scales', 2074 'max anterior lens /whole forelimb scales', 2075 'max anterior lens /tail scales', 2076 'max anterior lens /carapace scales', 2077 'max anterior lens /hatch', 2078 'max anterior lens /max bud', 2079 'max anterior lens /max posterior eye', 2080 'max anterior lens /max midline eye', 2081 'max anterior eye/egg lay', 2082 'max anterior eye/blastoporus', 2083 'max anterior eye/primitive streak', 2084 'max anterior eye/neural folds closure', 2085 'max anterior eye/anterior neuropore closed ', 2086 'max anterior eye/posterior neuropore closed', 2087 'max anterior eye/somites hard count', 2088 'max anterior eye/1-5 somite pairs', 2089 'max anterior eye/6-10 somite pairs', 2090 'max anterior eye/11-15 somite pairs', 2091 'max anterior eye/16-20 somite pairs', 2092 'max anterior eye/21-25 somite pairs', 2093 'max anterior eye/26-30 somite pairs', 2094 'max anterior eye/31-35 somite pairs', 2095 'max anterior eye/36-40 somite pairs', 2096 'max anterior eye/41-45 somite pairs', 2097 'max anterior eye/46-50 somite pairs', 2098 'max anterior eye/head bulbus', 2099 'max anterior eye/anterior cephalic projection', 2100 'max anterior eye/head projection disappeared', 2101 'max anterior eye/olfactory pit', 2102 'max anterior eye/external nares ', 2103 'max anterior eye/otic pit', 2104 'max anterior eye/otic vesicle', 2105 'max anterior eye/otic capsule inconspicuous ', 2106 'max anterior eye/optic vesicle', 2107 'max anterior eye/lens vesicle', 2108 'max anterior eye/optic fissure', 2109 'max anterior eye/contour lens/iris', 2110 'max anterior eye/pupil forms', 2111 'max anterior eye/scleral papillae', 2112 'max anterior eye/scleral papillae inconspicuous', 2113 'max anterior eye/rib primordia ', 2114 'max anterior eye/Ventricle bulbus', 2115 'max anterior eye/thoracal bulbus disappeared', 2116 'max anterior eye/ventricle S-shaped', 2117 'max anterior eye/tail bud', 2118 'max anterior eye/forelimb ridge', 2119 'max anterior eye/forelimb bud', 2120 'max anterior eye/forelimb elongated', 2121 'max anterior eye/forelimb AER', 2122 'max anterior eye/hindlimb AER', 2123 'max anterior eye/forelimb elbow', 2124 'max anterior eye/forelimb paddle', 2125 'max anterior eye/hindlimb paddle', 2126 'max anterior eye/forelimb digital plate', 2127 'max anterior eye/hindlimb digital plate', 2128 'max anterior eye/digital grooves', 2129 'max anterior eye/digital serration', 2130 'max anterior eye/finger/toe', 2131 'max anterior eye/first claw', 2132 'max anterior eye/head scales', 2133 'max anterior eye/throat scales', 2134 'max anterior eye/eyelid scales', 2135 'max anterior eye/neck scales', 2136 'max anterior eye/back scales', 2137 'max anterior eye/limb scales', 2138 'max anterior eye/whole forelimb scales', 2139 'max anterior eye/tail scales', 2140 'max anterior eye/carapace scales', 2141 'max anterior eye/hatch', 2142 'max anterior eye/max bud', 2143 'max anterior eye/max posterior eye', 2144 'max anterior eye/max midline eye', 2145 'max anterior eye/max anterior lens ', 2146 'max frontonasal fuse/egg lay', 2147 'max frontonasal fuse/blastoporus', 2148 'max frontonasal fuse/primitive streak', 2149 'max frontonasal fuse/neural folds closure', 2150 'max frontonasal fuse/anterior neuropore closed ', 2151 'max frontonasal fuse/posterior neuropore closed', 2152 'max frontonasal fuse/somites hard count', 2153 'max frontonasal fuse/1-5 somite pairs', 2154 'max frontonasal fuse/6-10 somite pairs', 2155 'max frontonasal fuse/11-15 somite pairs', 2156 'max frontonasal fuse/16-20 somite pairs', 2157 'max frontonasal fuse/21-25 somite pairs', 2158 'max frontonasal fuse/26-30 somite pairs', 2159 'max frontonasal fuse/31-35 somite pairs', 2160 'max frontonasal fuse/36-40 somite pairs', 2161 'max frontonasal fuse/41-45 somite pairs', 2162 'max frontonasal fuse/46-50 somite pairs', 2163 'max frontonasal fuse/head bulbus', 2164 'max frontonasal fuse/anterior cephalic projection', 2165 'max frontonasal fuse/head projection disappeared', 2166 'max frontonasal fuse/olfactory pit', 2167 'max frontonasal fuse/external nares ', 2168 'max frontonasal fuse/otic pit', 2169 'max frontonasal fuse/otic vesicle', 2170 'max frontonasal fuse/otic capsule inconspicuous ', 2171 'max frontonasal fuse/optic vesicle', 2172 'max frontonasal fuse/lens vesicle', 2173 'max frontonasal fuse/optic fissure', 2174 'max frontonasal fuse/contour lens/iris', 2175 'max frontonasal fuse/pupil forms', 2176 'max frontonasal fuse/scleral papillae', 2177 'max frontonasal fuse/scleral papillae inconspicuous', 2178 'max frontonasal fuse/rib primordia ', 2179 'max frontonasal fuse/Ventricle bulbus', 2180 'max frontonasal fuse/thoracal bulbus disappeared', 2181 'max frontonasal fuse/ventricle S-shaped', 2182 'max frontonasal fuse/tail bud', 2183 'max frontonasal fuse/forelimb ridge', 2184 'max frontonasal fuse/forelimb bud', 2185 'max frontonasal fuse/forelimb elongated', 2186 'max frontonasal fuse/forelimb AER', 2187 'max frontonasal fuse/hindlimb AER', 2188 'max frontonasal fuse/forelimb elbow', 2189 'max frontonasal fuse/forelimb paddle', 2190 'max frontonasal fuse/hindlimb paddle', 2191 'max frontonasal fuse/forelimb digital plate', 2192 'max frontonasal fuse/hindlimb digital plate', 2193 'max frontonasal fuse/digital grooves', 2194 'max frontonasal fuse/digital serration', 2195 'max frontonasal fuse/finger/toe', 2196 'max frontonasal fuse/first claw', 2197 'max frontonasal fuse/head scales', 2198 'max frontonasal fuse/throat scales', 2199 'max frontonasal fuse/eyelid scales', 2200 'max frontonasal fuse/neck scales', 2201 'max frontonasal fuse/back scales', 2202 'max frontonasal fuse/limb scales', 2203 'max frontonasal fuse/whole forelimb scales', 2204 'max frontonasal fuse/tail scales', 2205 'max frontonasal fuse/carapace scales', 2206 'max frontonasal fuse/hatch', 2207 'max frontonasal fuse/max bud', 2208 'max frontonasal fuse/max posterior eye', 2209 'max frontonasal fuse/max midline eye', 2210 'max frontonasal fuse/max anterior lens ', 2211 'max frontonasal fuse/max anterior eye', 2212 'mand arch bud/egg lay', 2213 'mand arch bud/blastoporus', 2214 'mand arch bud/primitive streak', 2215 'mand arch bud/neural folds closure', 2216 'mand arch bud/anterior neuropore closed ', 2217 'mand arch bud/posterior neuropore closed', 2218 'mand arch bud/somites hard count', 2219 'mand arch bud/1-5 somite pairs', 2220 'mand arch bud/6-10 somite pairs', 2221 'mand arch bud/11-15 somite pairs', 2222 'mand arch bud/16-20 somite pairs', 2223 'mand arch bud/21-25 somite pairs', 2224 'mand arch bud/26-30 somite pairs', 2225 'mand arch bud/31-35 somite pairs', 2226 'mand arch bud/36-40 somite pairs', 2227 'mand arch bud/41-45 somite pairs', 2228 'mand arch bud/46-50 somite pairs', 2229 'mand arch bud/head bulbus', 2230 'mand arch bud/anterior cephalic projection', 2231 'mand arch bud/head projection disappeared', 2232 'mand arch bud/olfactory pit', 2233 'mand arch bud/external nares ', 2234 'mand arch bud/otic pit', 2235 'mand arch bud/otic vesicle', 2236 'mand arch bud/otic capsule inconspicuous ', 2237 'mand arch bud/optic vesicle', 2238 'mand arch bud/lens vesicle', 2239 'mand arch bud/optic fissure', 2240 'mand arch bud/contour lens/iris', 2241 'mand arch bud/pupil forms', 2242 'mand arch bud/scleral papillae', 2243 'mand arch bud/scleral papillae inconspicuous', 2244 'mand arch bud/rib primordia ', 2245 'mand arch bud/Ventricle bulbus', 2246 'mand arch bud/thoracal bulbus disappeared', 2247 'mand arch bud/ventricle S-shaped', 2248 'mand arch bud/tail bud', 2249 'mand arch bud/forelimb ridge', 2250 'mand arch bud/forelimb bud', 2251 'mand arch bud/forelimb elongated', 2252 'mand arch bud/forelimb AER', 2253 'mand arch bud/hindlimb AER', 2254 'mand arch bud/forelimb elbow', 2255 'mand arch bud/forelimb paddle', 2256 'mand arch bud/hindlimb paddle', 2257 'mand arch bud/forelimb digital plate', 2258 'mand arch bud/hindlimb digital plate', 2259 'mand arch bud/digital grooves', 2260 'mand arch bud/digital serration', 2261 'mand arch bud/finger/toe', 2262 'mand arch bud/first claw', 2263 'mand arch bud/head scales', 2264 'mand arch bud/throat scales', 2265 'mand arch bud/eyelid scales', 2266 'mand arch bud/neck scales', 2267 'mand arch bud/back scales', 2268 'mand arch bud/limb scales', 2269 'mand arch bud/whole forelimb scales', 2270 'mand arch bud/tail scales', 2271 'mand arch bud/carapace scales', 2272 'mand arch bud/hatch', 2273 'mand arch bud/max bud', 2274 'mand arch bud/max posterior eye', 2275 'mand arch bud/max midline eye', 2276 'mand arch bud/max anterior lens ', 2277 'mand arch bud/max anterior eye', 2278 'mand arch bud/max frontonasal fuse', 2279 'mand posterior eye/egg lay', 2280 'mand posterior eye/blastoporus', 2281 'mand posterior eye/primitive streak', 2282 'mand posterior eye/neural folds closure', 2283 'mand posterior eye/anterior neuropore closed ', 2284 'mand posterior eye/posterior neuropore closed', 2285 'mand posterior eye/somites hard count', 2286 'mand posterior eye/1-5 somite pairs', 2287 'mand posterior eye/6-10 somite pairs', 2288 'mand posterior eye/11-15 somite pairs', 2289 'mand posterior eye/16-20 somite pairs', 2290 'mand posterior eye/21-25 somite pairs', 2291 'mand posterior eye/26-30 somite pairs', 2292 'mand posterior eye/31-35 somite pairs', 2293 'mand posterior eye/36-40 somite pairs', 2294 'mand posterior eye/41-45 somite pairs', 2295 'mand posterior eye/46-50 somite pairs', 2296 'mand posterior eye/head bulbus', 2297 'mand posterior eye/anterior cephalic projection', 2298 'mand posterior eye/head projection disappeared', 2299 'mand posterior eye/olfactory pit', 2300 'mand posterior eye/external nares ', 2301 'mand posterior eye/otic pit', 2302 'mand posterior eye/otic vesicle', 2303 'mand posterior eye/otic capsule inconspicuous ', 2304 'mand posterior eye/optic vesicle', 2305 'mand posterior eye/lens vesicle', 2306 'mand posterior eye/optic fissure', 2307 'mand posterior eye/contour lens/iris', 2308 'mand posterior eye/pupil forms', 2309 'mand posterior eye/scleral papillae', 2310 'mand posterior eye/scleral papillae inconspicuous', 2311 'mand posterior eye/rib primordia ', 2312 'mand posterior eye/Ventricle bulbus', 2313 'mand posterior eye/thoracal bulbus disappeared', 2314 'mand posterior eye/ventricle S-shaped', 2315 'mand posterior eye/tail bud', 2316 'mand posterior eye/forelimb ridge', 2317 'mand posterior eye/forelimb bud', 2318 'mand posterior eye/forelimb elongated', 2319 'mand posterior eye/forelimb AER', 2320 'mand posterior eye/hindlimb AER', 2321 'mand posterior eye/forelimb elbow', 2322 'mand posterior eye/forelimb paddle', 2323 'mand posterior eye/hindlimb paddle', 2324 'mand posterior eye/forelimb digital plate', 2325 'mand posterior eye/hindlimb digital plate', 2326 'mand posterior eye/digital grooves', 2327 'mand posterior eye/digital serration', 2328 'mand posterior eye/finger/toe', 2329 'mand posterior eye/first claw', 2330 'mand posterior eye/head scales', 2331 'mand posterior eye/throat scales', 2332 'mand posterior eye/eyelid scales', 2333 'mand posterior eye/neck scales', 2334 'mand posterior eye/back scales', 2335 'mand posterior eye/limb scales', 2336 'mand posterior eye/whole forelimb scales', 2337 'mand posterior eye/tail scales', 2338 'mand posterior eye/carapace scales', 2339 'mand posterior eye/hatch', 2340 'mand posterior eye/max bud', 2341 'mand posterior eye/max posterior eye', 2342 'mand posterior eye/max midline eye', 2343 'mand posterior eye/max anterior lens ', 2344 'mand posterior eye/max anterior eye', 2345 'mand posterior eye/max frontonasal fuse', 2346 'mand posterior eye/mand arch bud', 2347 'mand posterior lens/egg lay', 2348 'mand posterior lens/blastoporus', 2349 'mand posterior lens/primitive streak', 2350 'mand posterior lens/neural folds closure', 2351 'mand posterior lens/anterior neuropore closed ', 2352 'mand posterior lens/posterior neuropore closed', 2353 'mand posterior lens/somites hard count', 2354 'mand posterior lens/1-5 somite pairs', 2355 'mand posterior lens/6-10 somite pairs', 2356 'mand posterior lens/11-15 somite pairs', 2357 'mand posterior lens/16-20 somite pairs', 2358 'mand posterior lens/21-25 somite pairs', 2359 'mand posterior lens/26-30 somite pairs', 2360 'mand posterior lens/31-35 somite pairs', 2361 'mand posterior lens/36-40 somite pairs', 2362 'mand posterior lens/41-45 somite pairs', 2363 'mand posterior lens/46-50 somite pairs', 2364 'mand posterior lens/head bulbus', 2365 'mand posterior lens/anterior cephalic projection', 2366 'mand posterior lens/head projection disappeared', 2367 'mand posterior lens/olfactory pit', 2368 'mand posterior lens/external nares ', 2369 'mand posterior lens/otic pit', 2370 'mand posterior lens/otic vesicle', 2371 'mand posterior lens/otic capsule inconspicuous ', 2372 'mand posterior lens/optic vesicle', 2373 'mand posterior lens/lens vesicle', 2374 'mand posterior lens/optic fissure', 2375 'mand posterior lens/contour lens/iris', 2376 'mand posterior lens/pupil forms', 2377 'mand posterior lens/scleral papillae', 2378 'mand posterior lens/scleral papillae inconspicuous', 2379 'mand posterior lens/rib primordia ', 2380 'mand posterior lens/Ventricle bulbus', 2381 'mand posterior lens/thoracal bulbus disappeared', 2382 'mand posterior lens/ventricle S-shaped', 2383 'mand posterior lens/tail bud', 2384 'mand posterior lens/forelimb ridge', 2385 'mand posterior lens/forelimb bud', 2386 'mand posterior lens/forelimb elongated', 2387 'mand posterior lens/forelimb AER', 2388 'mand posterior lens/hindlimb AER', 2389 'mand posterior lens/forelimb elbow', 2390 'mand posterior lens/forelimb paddle', 2391 'mand posterior lens/hindlimb paddle', 2392 'mand posterior lens/forelimb digital plate', 2393 'mand posterior lens/hindlimb digital plate', 2394 'mand posterior lens/digital grooves', 2395 'mand posterior lens/digital serration', 2396 'mand posterior lens/finger/toe', 2397 'mand posterior lens/first claw', 2398 'mand posterior lens/head scales', 2399 'mand posterior lens/throat scales', 2400 'mand posterior lens/eyelid scales', 2401 'mand posterior lens/neck scales', 2402 'mand posterior lens/back scales', 2403 'mand posterior lens/limb scales', 2404 'mand posterior lens/whole forelimb scales', 2405 'mand posterior lens/tail scales', 2406 'mand posterior lens/carapace scales', 2407 'mand posterior lens/hatch', 2408 'mand posterior lens/max bud', 2409 'mand posterior lens/max posterior eye', 2410 'mand posterior lens/max midline eye', 2411 'mand posterior lens/max anterior lens ', 2412 'mand posterior lens/max anterior eye', 2413 'mand posterior lens/max frontonasal fuse', 2414 'mand posterior lens/mand arch bud', 2415 'mand posterior lens/mand posterior eye', 2416 'mand midline eye /egg lay', 2417 'mand midline eye /blastoporus', 2418 'mand midline eye /primitive streak', 2419 'mand midline eye /neural folds closure', 2420 'mand midline eye /anterior neuropore closed ', 2421 'mand midline eye /posterior neuropore closed', 2422 'mand midline eye /somites hard count', 2423 'mand midline eye /1-5 somite pairs', 2424 'mand midline eye /6-10 somite pairs', 2425 'mand midline eye /11-15 somite pairs', 2426 'mand midline eye /16-20 somite pairs', 2427 'mand midline eye /21-25 somite pairs', 2428 'mand midline eye /26-30 somite pairs', 2429 'mand midline eye /31-35 somite pairs', 2430 'mand midline eye /36-40 somite pairs', 2431 'mand midline eye /41-45 somite pairs', 2432 'mand midline eye /46-50 somite pairs', 2433 'mand midline eye /head bulbus', 2434 'mand midline eye /anterior cephalic projection', 2435 'mand midline eye /head projection disappeared', 2436 'mand midline eye /olfactory pit', 2437 'mand midline eye /external nares ', 2438 'mand midline eye /otic pit', 2439 'mand midline eye /otic vesicle', 2440 'mand midline eye /otic capsule inconspicuous ', 2441 'mand midline eye /optic vesicle', 2442 'mand midline eye /lens vesicle', 2443 'mand midline eye /optic fissure', 2444 'mand midline eye /contour lens/iris', 2445 'mand midline eye /pupil forms', 2446 'mand midline eye /scleral papillae', 2447 'mand midline eye /scleral papillae inconspicuous', 2448 'mand midline eye /rib primordia ', 2449 'mand midline eye /Ventricle bulbus', 2450 'mand midline eye /thoracal bulbus disappeared', 2451 'mand midline eye /ventricle S-shaped', 2452 'mand midline eye /tail bud', 2453 'mand midline eye /forelimb ridge', 2454 'mand midline eye /forelimb bud', 2455 'mand midline eye /forelimb elongated', 2456 'mand midline eye /forelimb AER', 2457 'mand midline eye /hindlimb AER', 2458 'mand midline eye /forelimb elbow', 2459 'mand midline eye /forelimb paddle', 2460 'mand midline eye /hindlimb paddle', 2461 'mand midline eye /forelimb digital plate', 2462 'mand midline eye /hindlimb digital plate', 2463 'mand midline eye /digital grooves', 2464 'mand midline eye /digital serration', 2465 'mand midline eye /finger/toe', 2466 'mand midline eye /first claw', 2467 'mand midline eye /head scales', 2468 'mand midline eye /throat scales', 2469 'mand midline eye /eyelid scales', 2470 'mand midline eye /neck scales', 2471 'mand midline eye /back scales', 2472 'mand midline eye /limb scales', 2473 'mand midline eye /whole forelimb scales', 2474 'mand midline eye /tail scales', 2475 'mand midline eye /carapace scales', 2476 'mand midline eye /hatch', 2477 'mand midline eye /max bud', 2478 'mand midline eye /max posterior eye', 2479 'mand midline eye /max midline eye', 2480 'mand midline eye /max anterior lens ', 2481 'mand midline eye /max anterior eye', 2482 'mand midline eye /max frontonasal fuse', 2483 'mand midline eye /mand arch bud', 2484 'mand midline eye /mand posterior eye', 2485 'mand midline eye /mand posterior lens', 2486 'mand anterior lens/egg lay', 2487 'mand anterior lens/blastoporus', 2488 'mand anterior lens/primitive streak', 2489 'mand anterior lens/neural folds closure', 2490 'mand anterior lens/anterior neuropore closed ', 2491 'mand anterior lens/posterior neuropore closed', 2492 'mand anterior lens/somites hard count', 2493 'mand anterior lens/1-5 somite pairs', 2494 'mand anterior lens/6-10 somite pairs', 2495 'mand anterior lens/11-15 somite pairs', 2496 'mand anterior lens/16-20 somite pairs', 2497 'mand anterior lens/21-25 somite pairs', 2498 'mand anterior lens/26-30 somite pairs', 2499 'mand anterior lens/31-35 somite pairs', 2500 'mand anterior lens/36-40 somite pairs', 2501 'mand anterior lens/41-45 somite pairs', 2502 'mand anterior lens/46-50 somite pairs', 2503 'mand anterior lens/head bulbus', 2504 'mand anterior lens/anterior cephalic projection', 2505 'mand anterior lens/head projection disappeared', 2506 'mand anterior lens/olfactory pit', 2507 'mand anterior lens/external nares ', 2508 'mand anterior lens/otic pit', 2509 'mand anterior lens/otic vesicle', 2510 'mand anterior lens/otic capsule inconspicuous ', 2511 'mand anterior lens/optic vesicle', 2512 'mand anterior lens/lens vesicle', 2513 'mand anterior lens/optic fissure', 2514 'mand anterior lens/contour lens/iris', 2515 'mand anterior lens/pupil forms', 2516 'mand anterior lens/scleral papillae', 2517 'mand anterior lens/scleral papillae inconspicuous', 2518 'mand anterior lens/rib primordia ', 2519 'mand anterior lens/Ventricle bulbus', 2520 'mand anterior lens/thoracal bulbus disappeared', 2521 'mand anterior lens/ventricle S-shaped', 2522 'mand anterior lens/tail bud', 2523 'mand anterior lens/forelimb ridge', 2524 'mand anterior lens/forelimb bud', 2525 'mand anterior lens/forelimb elongated', 2526 'mand anterior lens/forelimb AER', 2527 'mand anterior lens/hindlimb AER', 2528 'mand anterior lens/forelimb elbow', 2529 'mand anterior lens/forelimb paddle', 2530 'mand anterior lens/hindlimb paddle', 2531 'mand anterior lens/forelimb digital plate', 2532 'mand anterior lens/hindlimb digital plate', 2533 'mand anterior lens/digital grooves', 2534 'mand anterior lens/digital serration', 2535 'mand anterior lens/finger/toe', 2536 'mand anterior lens/first claw', 2537 'mand anterior lens/head scales', 2538 'mand anterior lens/throat scales', 2539 'mand anterior lens/eyelid scales', 2540 'mand anterior lens/neck scales', 2541 'mand anterior lens/back scales', 2542 'mand anterior lens/limb scales', 2543 'mand anterior lens/whole forelimb scales', 2544 'mand anterior lens/tail scales', 2545 'mand anterior lens/carapace scales', 2546 'mand anterior lens/hatch', 2547 'mand anterior lens/max bud', 2548 'mand anterior lens/max posterior eye', 2549 'mand anterior lens/max midline eye', 2550 'mand anterior lens/max anterior lens ', 2551 'mand anterior lens/max anterior eye', 2552 'mand anterior lens/max frontonasal fuse', 2553 'mand anterior lens/mand arch bud', 2554 'mand anterior lens/mand posterior eye', 2555 'mand anterior lens/mand posterior lens', 2556 'mand anterior lens/mand midline eye ', 2557 'mand anterior eye/egg lay', 2558 'mand anterior eye/blastoporus', 2559 'mand anterior eye/primitive streak', 2560 'mand anterior eye/neural folds closure', 2561 'mand anterior eye/anterior neuropore closed ', 2562 'mand anterior eye/posterior neuropore closed', 2563 'mand anterior eye/somites hard count', 2564 'mand anterior eye/1-5 somite pairs', 2565 'mand anterior eye/6-10 somite pairs', 2566 'mand anterior eye/11-15 somite pairs', 2567 'mand anterior eye/16-20 somite pairs', 2568 'mand anterior eye/21-25 somite pairs', 2569 'mand anterior eye/26-30 somite pairs', 2570 'mand anterior eye/31-35 somite pairs', 2571 'mand anterior eye/36-40 somite pairs', 2572 'mand anterior eye/41-45 somite pairs', 2573 'mand anterior eye/46-50 somite pairs', 2574 'mand anterior eye/head bulbus', 2575 'mand anterior eye/anterior cephalic projection', 2576 'mand anterior eye/head projection disappeared', 2577 'mand anterior eye/olfactory pit', 2578 'mand anterior eye/external nares ', 2579 'mand anterior eye/otic pit', 2580 'mand anterior eye/otic vesicle', 2581 'mand anterior eye/otic capsule inconspicuous ', 2582 'mand anterior eye/optic vesicle', 2583 'mand anterior eye/lens vesicle', 2584 'mand anterior eye/optic fissure', 2585 'mand anterior eye/contour lens/iris', 2586 'mand anterior eye/pupil forms', 2587 'mand anterior eye/scleral papillae', 2588 'mand anterior eye/scleral papillae inconspicuous', 2589 'mand anterior eye/rib primordia ', 2590 'mand anterior eye/Ventricle bulbus', 2591 'mand anterior eye/thoracal bulbus disappeared', 2592 'mand anterior eye/ventricle S-shaped', 2593 'mand anterior eye/tail bud', 2594 'mand anterior eye/forelimb ridge', 2595 'mand anterior eye/forelimb bud', 2596 'mand anterior eye/forelimb elongated', 2597 'mand anterior eye/forelimb AER', 2598 'mand anterior eye/hindlimb AER', 2599 'mand anterior eye/forelimb elbow', 2600 'mand anterior eye/forelimb paddle', 2601 'mand anterior eye/hindlimb paddle', 2602 'mand anterior eye/forelimb digital plate', 2603 'mand anterior eye/hindlimb digital plate', 2604 'mand anterior eye/digital grooves', 2605 'mand anterior eye/digital serration', 2606 'mand anterior eye/finger/toe', 2607 'mand anterior eye/first claw', 2608 'mand anterior eye/head scales', 2609 'mand anterior eye/throat scales', 2610 'mand anterior eye/eyelid scales', 2611 'mand anterior eye/neck scales', 2612 'mand anterior eye/back scales', 2613 'mand anterior eye/limb scales', 2614 'mand anterior eye/whole forelimb scales', 2615 'mand anterior eye/tail scales', 2616 'mand anterior eye/carapace scales', 2617 'mand anterior eye/hatch', 2618 'mand anterior eye/max bud', 2619 'mand anterior eye/max posterior eye', 2620 'mand anterior eye/max midline eye', 2621 'mand anterior eye/max anterior lens ', 2622 'mand anterior eye/max anterior eye', 2623 'mand anterior eye/max frontonasal fuse', 2624 'mand anterior eye/mand arch bud', 2625 'mand anterior eye/mand posterior eye', 2626 'mand anterior eye/mand posterior lens', 2627 'mand anterior eye/mand midline eye ', 2628 'mand anterior eye/mand anterior lens', 2629 'mand level frontonasal/egg lay', 2630 'mand level frontonasal/blastoporus', 2631 'mand level frontonasal/primitive streak', 2632 'mand level frontonasal/neural folds closure', 2633 'mand level frontonasal/anterior neuropore closed ', 2634 'mand level frontonasal/posterior neuropore closed', 2635 'mand level frontonasal/somites hard count', 2636 'mand level frontonasal/1-5 somite pairs', 2637 'mand level frontonasal/6-10 somite pairs', 2638 'mand level frontonasal/11-15 somite pairs', 2639 'mand level frontonasal/16-20 somite pairs', 2640 'mand level frontonasal/21-25 somite pairs', 2641 'mand level frontonasal/26-30 somite pairs', 2642 'mand level frontonasal/31-35 somite pairs', 2643 'mand level frontonasal/36-40 somite pairs', 2644 'mand level frontonasal/41-45 somite pairs', 2645 'mand level frontonasal/46-50 somite pairs', 2646 'mand level frontonasal/head bulbus', 2647 'mand level frontonasal/anterior cephalic projection', 2648 'mand level frontonasal/head projection disappeared', 2649 'mand level frontonasal/olfactory pit', 2650 'mand level frontonasal/external nares ', 2651 'mand level frontonasal/otic pit', 2652 'mand level frontonasal/otic vesicle', 2653 'mand level frontonasal/otic capsule inconspicuous ', 2654 'mand level frontonasal/optic vesicle', 2655 'mand level frontonasal/lens vesicle', 2656 'mand level frontonasal/optic fissure', 2657 'mand level frontonasal/contour lens/iris', 2658 'mand level frontonasal/pupil forms', 2659 'mand level frontonasal/scleral papillae', 2660 'mand level frontonasal/scleral papillae inconspicuous', 2661 'mand level frontonasal/rib primordia ', 2662 'mand level frontonasal/Ventricle bulbus', 2663 'mand level frontonasal/thoracal bulbus disappeared', 2664 'mand level frontonasal/ventricle S-shaped', 2665 'mand level frontonasal/tail bud', 2666 'mand level frontonasal/forelimb ridge', 2667 'mand level frontonasal/forelimb bud', 2668 'mand level frontonasal/forelimb elongated', 2669 'mand level frontonasal/forelimb AER', 2670 'mand level frontonasal/hindlimb AER', 2671 'mand level frontonasal/forelimb elbow', 2672 'mand level frontonasal/forelimb paddle', 2673 'mand level frontonasal/hindlimb paddle', 2674 'mand level frontonasal/forelimb digital plate', 2675 'mand level frontonasal/hindlimb digital plate', 2676 'mand level frontonasal/digital grooves', 2677 'mand level frontonasal/digital serration', 2678 'mand level frontonasal/finger/toe', 2679 'mand level frontonasal/first claw', 2680 'mand level frontonasal/head scales', 2681 'mand level frontonasal/throat scales', 2682 'mand level frontonasal/eyelid scales', 2683 'mand level frontonasal/neck scales', 2684 'mand level frontonasal/back scales', 2685 'mand level frontonasal/limb scales', 2686 'mand level frontonasal/whole forelimb scales', 2687 'mand level frontonasal/tail scales', 2688 'mand level frontonasal/carapace scales', 2689 'mand level frontonasal/hatch', 2690 'mand level frontonasal/max bud', 2691 'mand level frontonasal/max posterior eye', 2692 'mand level frontonasal/max midline eye', 2693 'mand level frontonasal/max anterior lens ', 2694 'mand level frontonasal/max anterior eye', 2695 'mand level frontonasal/max frontonasal fuse', 2696 'mand level frontonasal/mand arch bud', 2697 'mand level frontonasal/mand posterior eye', 2698 'mand level frontonasal/mand posterior lens', 2699 'mand level frontonasal/mand midline eye ', 2700 'mand level frontonasal/mand anterior lens', 2701 'mand level frontonasal/mand anterior eye', 2702 'mand occlusion point/egg lay', 2703 'mand occlusion point/blastoporus', 2704 'mand occlusion point/primitive streak', 2705 'mand occlusion point/neural folds closure', 2706 'mand occlusion point/anterior neuropore closed ', 2707 'mand occlusion point/posterior neuropore closed', 2708 'mand occlusion point/somites hard count', 2709 'mand occlusion point/1-5 somite pairs', 2710 'mand occlusion point/6-10 somite pairs', 2711 'mand occlusion point/11-15 somite pairs', 2712 'mand occlusion point/16-20 somite pairs', 2713 'mand occlusion point/21-25 somite pairs', 2714 'mand occlusion point/26-30 somite pairs', 2715 'mand occlusion point/31-35 somite pairs', 2716 'mand occlusion point/36-40 somite pairs', 2717 'mand occlusion point/41-45 somite pairs', 2718 'mand occlusion point/46-50 somite pairs', 2719 'mand occlusion point/head bulbus', 2720 'mand occlusion point/anterior cephalic projection', 2721 'mand occlusion point/head projection disappeared', 2722 'mand occlusion point/olfactory pit', 2723 'mand occlusion point/external nares ', 2724 'mand occlusion point/otic pit', 2725 'mand occlusion point/otic vesicle', 2726 'mand occlusion point/otic capsule inconspicuous ', 2727 'mand occlusion point/optic vesicle', 2728 'mand occlusion point/lens vesicle', 2729 'mand occlusion point/optic fissure', 2730 'mand occlusion point/contour lens/iris', 2731 'mand occlusion point/pupil forms', 2732 'mand occlusion point/scleral papillae', 2733 'mand occlusion point/scleral papillae inconspicuous', 2734 'mand occlusion point/rib primordia ', 2735 'mand occlusion point/Ventricle bulbus', 2736 'mand occlusion point/thoracal bulbus disappeared', 2737 'mand occlusion point/ventricle S-shaped', 2738 'mand occlusion point/tail bud', 2739 'mand occlusion point/forelimb ridge', 2740 'mand occlusion point/forelimb bud', 2741 'mand occlusion point/forelimb elongated', 2742 'mand occlusion point/forelimb AER', 2743 'mand occlusion point/hindlimb AER', 2744 'mand occlusion point/forelimb elbow', 2745 'mand occlusion point/forelimb paddle', 2746 'mand occlusion point/hindlimb paddle', 2747 'mand occlusion point/forelimb digital plate', 2748 'mand occlusion point/hindlimb digital plate', 2749 'mand occlusion point/digital grooves', 2750 'mand occlusion point/digital serration', 2751 'mand occlusion point/finger/toe', 2752 'mand occlusion point/first claw', 2753 'mand occlusion point/head scales', 2754 'mand occlusion point/throat scales', 2755 'mand occlusion point/eyelid scales', 2756 'mand occlusion point/neck scales', 2757 'mand occlusion point/back scales', 2758 'mand occlusion point/limb scales', 2759 'mand occlusion point/whole forelimb scales', 2760 'mand occlusion point/tail scales', 2761 'mand occlusion point/carapace scales', 2762 'mand occlusion point/hatch', 2763 'mand occlusion point/max bud', 2764 'mand occlusion point/max posterior eye', 2765 'mand occlusion point/max midline eye', 2766 'mand occlusion point/max anterior lens ', 2767 'mand occlusion point/max anterior eye', 2768 'mand occlusion point/max frontonasal fuse', 2769 'mand occlusion point/mand arch bud', 2770 'mand occlusion point/mand posterior eye', 2771 'mand occlusion point/mand posterior lens', 2772 'mand occlusion point/mand midline eye ', 2773 'mand occlusion point/mand anterior lens', 2774 'mand occlusion point/mand anterior eye', 2775 'mand occlusion point/mand level frontonasal', 2776 '2nd arch/egg lay', 2777 '2nd arch/blastoporus', 2778 '2nd arch/primitive streak', 2779 '2nd arch/neural folds closure', 2780 '2nd arch/anterior neuropore closed ', 2781 '2nd arch/posterior neuropore closed', 2782 '2nd arch/somites hard count', 2783 '2nd arch/1-5 somite pairs', 2784 '2nd arch/6-10 somite pairs', 2785 '2nd arch/11-15 somite pairs', 2786 '2nd arch/16-20 somite pairs', 2787 '2nd arch/21-25 somite pairs', 2788 '2nd arch/26-30 somite pairs', 2789 '2nd arch/31-35 somite pairs', 2790 '2nd arch/36-40 somite pairs', 2791 '2nd arch/41-45 somite pairs', 2792 '2nd arch/46-50 somite pairs', 2793 '2nd arch/head bulbus', 2794 '2nd arch/anterior cephalic projection', 2795 '2nd arch/head projection disappeared', 2796 '2nd arch/olfactory pit', 2797 '2nd arch/external nares ', 2798 '2nd arch/otic pit', 2799 '2nd arch/otic vesicle', 2800 '2nd arch/otic capsule inconspicuous ', 2801 '2nd arch/optic vesicle', 2802 '2nd arch/lens vesicle', 2803 '2nd arch/optic fissure', 2804 '2nd arch/contour lens/iris', 2805 '2nd arch/pupil forms', 2806 '2nd arch/scleral papillae', 2807 '2nd arch/scleral papillae inconspicuous', 2808 '2nd arch/rib primordia ', 2809 '2nd arch/Ventricle bulbus', 2810 '2nd arch/thoracal bulbus disappeared', 2811 '2nd arch/ventricle S-shaped', 2812 '2nd arch/tail bud', 2813 '2nd arch/forelimb ridge', 2814 '2nd arch/forelimb bud', 2815 '2nd arch/forelimb elongated', 2816 '2nd arch/forelimb AER', 2817 '2nd arch/hindlimb AER', 2818 '2nd arch/forelimb elbow', 2819 '2nd arch/forelimb paddle', 2820 '2nd arch/hindlimb paddle', 2821 '2nd arch/forelimb digital plate', 2822 '2nd arch/hindlimb digital plate', 2823 '2nd arch/digital grooves', 2824 '2nd arch/digital serration', 2825 '2nd arch/finger/toe', 2826 '2nd arch/first claw', 2827 '2nd arch/head scales', 2828 '2nd arch/throat scales', 2829 '2nd arch/eyelid scales', 2830 '2nd arch/neck scales', 2831 '2nd arch/back scales', 2832 '2nd arch/limb scales', 2833 '2nd arch/whole forelimb scales', 2834 '2nd arch/tail scales', 2835 '2nd arch/carapace scales', 2836 '2nd arch/hatch', 2837 '2nd arch/max bud', 2838 '2nd arch/max posterior eye', 2839 '2nd arch/max midline eye', 2840 '2nd arch/max anterior lens ', 2841 '2nd arch/max anterior eye', 2842 '2nd arch/max frontonasal fuse', 2843 '2nd arch/mand arch bud', 2844 '2nd arch/mand posterior eye', 2845 '2nd arch/mand posterior lens', 2846 '2nd arch/mand midline eye ', 2847 '2nd arch/mand anterior lens', 2848 '2nd arch/mand anterior eye', 2849 '2nd arch/mand level frontonasal', 2850 '2nd arch/mand occlusion point', 2851 '3th arch/egg lay', 2852 '3th arch/blastoporus', 2853 '3th arch/primitive streak', 2854 '3th arch/neural folds closure', 2855 '3th arch/anterior neuropore closed ', 2856 '3th arch/posterior neuropore closed', 2857 '3th arch/somites hard count', 2858 '3th arch/1-5 somite pairs', 2859 '3th arch/6-10 somite pairs', 2860 '3th arch/11-15 somite pairs', 2861 '3th arch/16-20 somite pairs', 2862 '3th arch/21-25 somite pairs', 2863 '3th arch/26-30 somite pairs', 2864 '3th arch/31-35 somite pairs', 2865 '3th arch/36-40 somite pairs', 2866 '3th arch/41-45 somite pairs', 2867 '3th arch/46-50 somite pairs', 2868 '3th arch/head bulbus', 2869 '3th arch/anterior cephalic projection', 2870 '3th arch/head projection disappeared', 2871 '3th arch/olfactory pit', 2872 '3th arch/external nares ', 2873 '3th arch/otic pit', 2874 '3th arch/otic vesicle', 2875 '3th arch/otic capsule inconspicuous ', 2876 '3th arch/optic vesicle', 2877 '3th arch/lens vesicle', 2878 '3th arch/optic fissure', 2879 '3th arch/contour lens/iris', 2880 '3th arch/pupil forms', 2881 '3th arch/scleral papillae', 2882 '3th arch/scleral papillae inconspicuous', 2883 '3th arch/rib primordia ', 2884 '3th arch/Ventricle bulbus', 2885 '3th arch/thoracal bulbus disappeared', 2886 '3th arch/ventricle S-shaped', 2887 '3th arch/tail bud', 2888 '3th arch/forelimb ridge', 2889 '3th arch/forelimb bud', 2890 '3th arch/forelimb elongated', 2891 '3th arch/forelimb AER', 2892 '3th arch/hindlimb AER', 2893 '3th arch/forelimb elbow', 2894 '3th arch/forelimb paddle', 2895 '3th arch/hindlimb paddle', 2896 '3th arch/forelimb digital plate', 2897 '3th arch/hindlimb digital plate', 2898 '3th arch/digital grooves', 2899 '3th arch/digital serration', 2900 '3th arch/finger/toe', 2901 '3th arch/first claw', 2902 '3th arch/head scales', 2903 '3th arch/throat scales', 2904 '3th arch/eyelid scales', 2905 '3th arch/neck scales', 2906 '3th arch/back scales', 2907 '3th arch/limb scales', 2908 '3th arch/whole forelimb scales', 2909 '3th arch/tail scales', 2910 '3th arch/carapace scales', 2911 '3th arch/hatch', 2912 '3th arch/max bud', 2913 '3th arch/max posterior eye', 2914 '3th arch/max midline eye', 2915 '3th arch/max anterior lens ', 2916 '3th arch/max anterior eye', 2917 '3th arch/max frontonasal fuse', 2918 '3th arch/mand arch bud', 2919 '3th arch/mand posterior eye', 2920 '3th arch/mand posterior lens', 2921 '3th arch/mand midline eye ', 2922 '3th arch/mand anterior lens', 2923 '3th arch/mand anterior eye', 2924 '3th arch/mand level frontonasal', 2925 '3th arch/mand occlusion point', 2926 '3th arch/2nd arch', 2927 '4th arch/egg lay', 2928 '4th arch/blastoporus', 2929 '4th arch/primitive streak', 2930 '4th arch/neural folds closure', 2931 '4th arch/anterior neuropore closed ', 2932 '4th arch/posterior neuropore closed', 2933 '4th arch/somites hard count', 2934 '4th arch/1-5 somite pairs', 2935 '4th arch/6-10 somite pairs', 2936 '4th arch/11-15 somite pairs', 2937 '4th arch/16-20 somite pairs', 2938 '4th arch/21-25 somite pairs', 2939 '4th arch/26-30 somite pairs', 2940 '4th arch/31-35 somite pairs', 2941 '4th arch/36-40 somite pairs', 2942 '4th arch/41-45 somite pairs', 2943 '4th arch/46-50 somite pairs', 2944 '4th arch/head bulbus', 2945 '4th arch/anterior cephalic projection', 2946 '4th arch/head projection disappeared', 2947 '4th arch/olfactory pit', 2948 '4th arch/external nares ', 2949 '4th arch/otic pit', 2950 '4th arch/otic vesicle', 2951 '4th arch/otic capsule inconspicuous ', 2952 '4th arch/optic vesicle', 2953 '4th arch/lens vesicle', 2954 '4th arch/optic fissure', 2955 '4th arch/contour lens/iris', 2956 '4th arch/pupil forms', 2957 '4th arch/scleral papillae', 2958 '4th arch/scleral papillae inconspicuous', 2959 '4th arch/rib primordia ', 2960 '4th arch/Ventricle bulbus', 2961 '4th arch/thoracal bulbus disappeared', 2962 '4th arch/ventricle S-shaped', 2963 '4th arch/tail bud', 2964 '4th arch/forelimb ridge', 2965 '4th arch/forelimb bud', 2966 '4th arch/forelimb elongated', 2967 '4th arch/forelimb AER', 2968 '4th arch/hindlimb AER', 2969 '4th arch/forelimb elbow', 2970 '4th arch/forelimb paddle', 2971 '4th arch/hindlimb paddle', 2972 '4th arch/forelimb digital plate', 2973 '4th arch/hindlimb digital plate', 2974 '4th arch/digital grooves', 2975 '4th arch/digital serration', 2976 '4th arch/finger/toe', 2977 '4th arch/first claw', 2978 '4th arch/head scales', 2979 '4th arch/throat scales', 2980 '4th arch/eyelid scales', 2981 '4th arch/neck scales', 2982 '4th arch/back scales', 2983 '4th arch/limb scales', 2984 '4th arch/whole forelimb scales', 2985 '4th arch/tail scales', 2986 '4th arch/carapace scales', 2987 '4th arch/hatch', 2988 '4th arch/max bud', 2989 '4th arch/max posterior eye', 2990 '4th arch/max midline eye', 2991 '4th arch/max anterior lens ', 2992 '4th arch/max anterior eye', 2993 '4th arch/max frontonasal fuse', 2994 '4th arch/mand arch bud', 2995 '4th arch/mand posterior eye', 2996 '4th arch/mand posterior lens', 2997 '4th arch/mand midline eye ', 2998 '4th arch/mand anterior lens', 2999 '4th arch/mand anterior eye', 3000 '4th arch/mand level frontonasal', 3001 '4th arch/mand occlusion point', 3002 '4th arch/2nd arch', 3003 '4th arch/3th arch', 3004 '5th arch/egg lay', 3005 '5th arch/blastoporus', 3006 '5th arch/primitive streak', 3007 '5th arch/neural folds closure', 3008 '5th arch/anterior neuropore closed ', 3009 '5th arch/posterior neuropore closed', 3010 '5th arch/somites hard count', 3011 '5th arch/1-5 somite pairs', 3012 '5th arch/6-10 somite pairs', 3013 '5th arch/11-15 somite pairs', 3014 '5th arch/16-20 somite pairs', 3015 '5th arch/21-25 somite pairs', 3016 '5th arch/26-30 somite pairs', 3017 '5th arch/31-35 somite pairs', 3018 '5th arch/36-40 somite pairs', 3019 '5th arch/41-45 somite pairs', 3020 '5th arch/46-50 somite pairs', 3021 '5th arch/head bulbus', 3022 '5th arch/anterior cephalic projection', 3023 '5th arch/head projection disappeared', 3024 '5th arch/olfactory pit', 3025 '5th arch/external nares ', 3026 '5th arch/otic pit', 3027 '5th arch/otic vesicle', 3028 '5th arch/otic capsule inconspicuous ', 3029 '5th arch/optic vesicle', 3030 '5th arch/lens vesicle', 3031 '5th arch/optic fissure', 3032 '5th arch/contour lens/iris', 3033 '5th arch/pupil forms', 3034 '5th arch/scleral papillae', 3035 '5th arch/scleral papillae inconspicuous', 3036 '5th arch/rib primordia ', 3037 '5th arch/Ventricle bulbus', 3038 '5th arch/thoracal bulbus disappeared', 3039 '5th arch/ventricle S-shaped', 3040 '5th arch/tail bud', 3041 '5th arch/forelimb ridge', 3042 '5th arch/forelimb bud', 3043 '5th arch/forelimb elongated', 3044 '5th arch/forelimb AER', 3045 '5th arch/hindlimb AER', 3046 '5th arch/forelimb elbow', 3047 '5th arch/forelimb paddle', 3048 '5th arch/hindlimb paddle', 3049 '5th arch/forelimb digital plate', 3050 '5th arch/hindlimb digital plate', 3051 '5th arch/digital grooves', 3052 '5th arch/digital serration', 3053 '5th arch/finger/toe', 3054 '5th arch/first claw', 3055 '5th arch/head scales', 3056 '5th arch/throat scales', 3057 '5th arch/eyelid scales', 3058 '5th arch/neck scales', 3059 '5th arch/back scales', 3060 '5th arch/limb scales', 3061 '5th arch/whole forelimb scales', 3062 '5th arch/tail scales', 3063 '5th arch/carapace scales', 3064 '5th arch/hatch', 3065 '5th arch/max bud', 3066 '5th arch/max posterior eye', 3067 '5th arch/max midline eye', 3068 '5th arch/max anterior lens ', 3069 '5th arch/max anterior eye', 3070 '5th arch/max frontonasal fuse', 3071 '5th arch/mand arch bud', 3072 '5th arch/mand posterior eye', 3073 '5th arch/mand posterior lens', 3074 '5th arch/mand midline eye ', 3075 '5th arch/mand anterior lens', 3076 '5th arch/mand anterior eye', 3077 '5th arch/mand level frontonasal', 3078 '5th arch/mand occlusion point', 3079 '5th arch/2nd arch', 3080 '5th arch/3th arch', 3081 '5th arch/4th arch', 3082 'hyoid flap /egg lay', 3083 'hyoid flap /blastoporus', 3084 'hyoid flap /primitive streak', 3085 'hyoid flap /neural folds closure', 3086 'hyoid flap /anterior neuropore closed ', 3087 'hyoid flap /posterior neuropore closed', 3088 'hyoid flap /somites hard count', 3089 'hyoid flap /1-5 somite pairs', 3090 'hyoid flap /6-10 somite pairs', 3091 'hyoid flap /11-15 somite pairs', 3092 'hyoid flap /16-20 somite pairs', 3093 'hyoid flap /21-25 somite pairs', 3094 'hyoid flap /26-30 somite pairs', 3095 'hyoid flap /31-35 somite pairs', 3096 'hyoid flap /36-40 somite pairs', 3097 'hyoid flap /41-45 somite pairs', 3098 'hyoid flap /46-50 somite pairs', 3099 'hyoid flap /head bulbus', 3100 'hyoid flap /anterior cephalic projection', 3101 'hyoid flap /head projection disappeared', 3102 'hyoid flap /olfactory pit', 3103 'hyoid flap /external nares ', 3104 'hyoid flap /otic pit', 3105 'hyoid flap /otic vesicle', 3106 'hyoid flap /otic capsule inconspicuous ', 3107 'hyoid flap /optic vesicle', 3108 'hyoid flap /lens vesicle', 3109 'hyoid flap /optic fissure', 3110 'hyoid flap /contour lens/iris', 3111 'hyoid flap /pupil forms', 3112 'hyoid flap /scleral papillae', 3113 'hyoid flap /scleral papillae inconspicuous', 3114 'hyoid flap /rib primordia ', 3115 'hyoid flap /Ventricle bulbus', 3116 'hyoid flap /thoracal bulbus disappeared', 3117 'hyoid flap /ventricle S-shaped', 3118 'hyoid flap /tail bud', 3119 'hyoid flap /forelimb ridge', 3120 'hyoid flap /forelimb bud', 3121 'hyoid flap /forelimb elongated', 3122 'hyoid flap /forelimb AER', 3123 'hyoid flap /hindlimb AER', 3124 'hyoid flap /forelimb elbow', 3125 'hyoid flap /forelimb paddle', 3126 'hyoid flap /hindlimb paddle', 3127 'hyoid flap /forelimb digital plate', 3128 'hyoid flap /hindlimb digital plate', 3129 'hyoid flap /digital grooves', 3130 'hyoid flap /digital serration', 3131 'hyoid flap /finger/toe', 3132 'hyoid flap /first claw', 3133 'hyoid flap /head scales', 3134 'hyoid flap /throat scales', 3135 'hyoid flap /eyelid scales', 3136 'hyoid flap /neck scales', 3137 'hyoid flap /back scales', 3138 'hyoid flap /limb scales', 3139 'hyoid flap /whole forelimb scales', 3140 'hyoid flap /tail scales', 3141 'hyoid flap /carapace scales', 3142 'hyoid flap /hatch', 3143 'hyoid flap /max bud', 3144 'hyoid flap /max posterior eye', 3145 'hyoid flap /max midline eye', 3146 'hyoid flap /max anterior lens ', 3147 'hyoid flap /max anterior eye', 3148 'hyoid flap /max frontonasal fuse', 3149 'hyoid flap /mand arch bud', 3150 'hyoid flap /mand posterior eye', 3151 'hyoid flap /mand posterior lens', 3152 'hyoid flap /mand midline eye ', 3153 'hyoid flap /mand anterior lens', 3154 'hyoid flap /mand anterior eye', 3155 'hyoid flap /mand level frontonasal', 3156 'hyoid flap /mand occlusion point', 3157 'hyoid flap /2nd arch', 3158 'hyoid flap /3th arch', 3159 'hyoid flap /4th arch', 3160 'hyoid flap /5th arch', 3161 '1st slit/egg lay', 3162 '1st slit/blastoporus', 3163 '1st slit/primitive streak', 3164 '1st slit/neural folds closure', 3165 '1st slit/anterior neuropore closed ', 3166 '1st slit/posterior neuropore closed', 3167 '1st slit/somites hard count', 3168 '1st slit/1-5 somite pairs', 3169 '1st slit/6-10 somite pairs', 3170 '1st slit/11-15 somite pairs', 3171 '1st slit/16-20 somite pairs', 3172 '1st slit/21-25 somite pairs', 3173 '1st slit/26-30 somite pairs', 3174 '1st slit/31-35 somite pairs', 3175 '1st slit/36-40 somite pairs', 3176 '1st slit/41-45 somite pairs', 3177 '1st slit/46-50 somite pairs', 3178 '1st slit/head bulbus', 3179 '1st slit/anterior cephalic projection', 3180 '1st slit/head projection disappeared', 3181 '1st slit/olfactory pit', 3182 '1st slit/external nares ', 3183 '1st slit/otic pit', 3184 '1st slit/otic vesicle', 3185 '1st slit/otic capsule inconspicuous ', 3186 '1st slit/optic vesicle', 3187 '1st slit/lens vesicle', 3188 '1st slit/optic fissure', 3189 '1st slit/contour lens/iris', 3190 '1st slit/pupil forms', 3191 '1st slit/scleral papillae', 3192 '1st slit/scleral papillae inconspicuous', 3193 '1st slit/rib primordia ', 3194 '1st slit/Ventricle bulbus', 3195 '1st slit/thoracal bulbus disappeared', 3196 '1st slit/ventricle S-shaped', 3197 '1st slit/tail bud', 3198 '1st slit/forelimb ridge', 3199 '1st slit/forelimb bud', 3200 '1st slit/forelimb elongated', 3201 '1st slit/forelimb AER', 3202 '1st slit/hindlimb AER', 3203 '1st slit/forelimb elbow', 3204 '1st slit/forelimb paddle', 3205 '1st slit/hindlimb paddle', 3206 '1st slit/forelimb digital plate', 3207 '1st slit/hindlimb digital plate', 3208 '1st slit/digital grooves', 3209 '1st slit/digital serration', 3210 '1st slit/finger/toe', 3211 '1st slit/first claw', 3212 '1st slit/head scales', 3213 '1st slit/throat scales', 3214 '1st slit/eyelid scales', 3215 '1st slit/neck scales', 3216 '1st slit/back scales', 3217 '1st slit/limb scales', 3218 '1st slit/whole forelimb scales', 3219 '1st slit/tail scales', 3220 '1st slit/carapace scales', 3221 '1st slit/hatch', 3222 '1st slit/max bud', 3223 '1st slit/max posterior eye', 3224 '1st slit/max midline eye', 3225 '1st slit/max anterior lens ', 3226 '1st slit/max anterior eye', 3227 '1st slit/max frontonasal fuse', 3228 '1st slit/mand arch bud', 3229 '1st slit/mand posterior eye', 3230 '1st slit/mand posterior lens', 3231 '1st slit/mand midline eye ', 3232 '1st slit/mand anterior lens', 3233 '1st slit/mand anterior eye', 3234 '1st slit/mand level frontonasal', 3235 '1st slit/mand occlusion point', 3236 '1st slit/2nd arch', 3237 '1st slit/3th arch', 3238 '1st slit/4th arch', 3239 '1st slit/5th arch', 3240 '1st slit/hyoid flap ', 3241 '2nd slit/egg lay', 3242 '2nd slit/blastoporus', 3243 '2nd slit/primitive streak', 3244 '2nd slit/neural folds closure', 3245 '2nd slit/anterior neuropore closed ', 3246 '2nd slit/posterior neuropore closed', 3247 '2nd slit/somites hard count', 3248 '2nd slit/1-5 somite pairs', 3249 '2nd slit/6-10 somite pairs', 3250 '2nd slit/11-15 somite pairs', 3251 '2nd slit/16-20 somite pairs', 3252 '2nd slit/21-25 somite pairs', 3253 '2nd slit/26-30 somite pairs', 3254 '2nd slit/31-35 somite pairs', 3255 '2nd slit/36-40 somite pairs', 3256 '2nd slit/41-45 somite pairs', 3257 '2nd slit/46-50 somite pairs', 3258 '2nd slit/head bulbus', 3259 '2nd slit/anterior cephalic projection', 3260 '2nd slit/head projection disappeared', 3261 '2nd slit/olfactory pit', 3262 '2nd slit/external nares ', 3263 '2nd slit/otic pit', 3264 '2nd slit/otic vesicle', 3265 '2nd slit/otic capsule inconspicuous ', 3266 '2nd slit/optic vesicle', 3267 '2nd slit/lens vesicle', 3268 '2nd slit/optic fissure', 3269 '2nd slit/contour lens/iris', 3270 '2nd slit/pupil forms', 3271 '2nd slit/scleral papillae', 3272 '2nd slit/scleral papillae inconspicuous', 3273 '2nd slit/rib primordia ', 3274 '2nd slit/Ventricle bulbus', 3275 '2nd slit/thoracal bulbus disappeared', 3276 '2nd slit/ventricle S-shaped', 3277 '2nd slit/tail bud', 3278 '2nd slit/forelimb ridge', 3279 '2nd slit/forelimb bud', 3280 '2nd slit/forelimb elongated', 3281 '2nd slit/forelimb AER', 3282 '2nd slit/hindlimb AER', 3283 '2nd slit/forelimb elbow', 3284 '2nd slit/forelimb paddle', 3285 '2nd slit/hindlimb paddle', 3286 '2nd slit/forelimb digital plate', 3287 '2nd slit/hindlimb digital plate', 3288 '2nd slit/digital grooves', 3289 '2nd slit/digital serration', 3290 '2nd slit/finger/toe', 3291 '2nd slit/first claw', 3292 '2nd slit/head scales', 3293 '2nd slit/throat scales', 3294 '2nd slit/eyelid scales', 3295 '2nd slit/neck scales', 3296 '2nd slit/back scales', 3297 '2nd slit/limb scales', 3298 '2nd slit/whole forelimb scales', 3299 '2nd slit/tail scales', 3300 '2nd slit/carapace scales', 3301 '2nd slit/hatch', 3302 '2nd slit/max bud', 3303 '2nd slit/max posterior eye', 3304 '2nd slit/max midline eye', 3305 '2nd slit/max anterior lens ', 3306 '2nd slit/max anterior eye', 3307 '2nd slit/max frontonasal fuse', 3308 '2nd slit/mand arch bud', 3309 '2nd slit/mand posterior eye', 3310 '2nd slit/mand posterior lens', 3311 '2nd slit/mand midline eye ', 3312 '2nd slit/mand anterior lens', 3313 '2nd slit/mand anterior eye', 3314 '2nd slit/mand level frontonasal', 3315 '2nd slit/mand occlusion point', 3316 '2nd slit/2nd arch', 3317 '2nd slit/3th arch', 3318 '2nd slit/4th arch', 3319 '2nd slit/5th arch', 3320 '2nd slit/hyoid flap ', 3321 '2nd slit/1st slit', 3322 '3th slit/egg lay', 3323 '3th slit/blastoporus', 3324 '3th slit/primitive streak', 3325 '3th slit/neural folds closure', 3326 '3th slit/anterior neuropore closed ', 3327 '3th slit/posterior neuropore closed', 3328 '3th slit/somites hard count', 3329 '3th slit/1-5 somite pairs', 3330 '3th slit/6-10 somite pairs', 3331 '3th slit/11-15 somite pairs', 3332 '3th slit/16-20 somite pairs', 3333 '3th slit/21-25 somite pairs', 3334 '3th slit/26-30 somite pairs', 3335 '3th slit/31-35 somite pairs', 3336 '3th slit/36-40 somite pairs', 3337 '3th slit/41-45 somite pairs', 3338 '3th slit/46-50 somite pairs', 3339 '3th slit/head bulbus', 3340 '3th slit/anterior cephalic projection', 3341 '3th slit/head projection disappeared', 3342 '3th slit/olfactory pit', 3343 '3th slit/external nares ', 3344 '3th slit/otic pit', 3345 '3th slit/otic vesicle', 3346 '3th slit/otic capsule inconspicuous ', 3347 '3th slit/optic vesicle', 3348 '3th slit/lens vesicle', 3349 '3th slit/optic fissure', 3350 '3th slit/contour lens/iris', 3351 '3th slit/pupil forms', 3352 '3th slit/scleral papillae', 3353 '3th slit/scleral papillae inconspicuous', 3354 '3th slit/rib primordia ', 3355 '3th slit/Ventricle bulbus', 3356 '3th slit/thoracal bulbus disappeared', 3357 '3th slit/ventricle S-shaped', 3358 '3th slit/tail bud', 3359 '3th slit/forelimb ridge', 3360 '3th slit/forelimb bud', 3361 '3th slit/forelimb elongated', 3362 '3th slit/forelimb AER', 3363 '3th slit/hindlimb AER', 3364 '3th slit/forelimb elbow', 3365 '3th slit/forelimb paddle', 3366 '3th slit/hindlimb paddle', 3367 '3th slit/forelimb digital plate', 3368 '3th slit/hindlimb digital plate', 3369 '3th slit/digital grooves', 3370 '3th slit/digital serration', 3371 '3th slit/finger/toe', 3372 '3th slit/first claw', 3373 '3th slit/head scales', 3374 '3th slit/throat scales', 3375 '3th slit/eyelid scales', 3376 '3th slit/neck scales', 3377 '3th slit/back scales', 3378 '3th slit/limb scales', 3379 '3th slit/whole forelimb scales', 3380 '3th slit/tail scales', 3381 '3th slit/carapace scales', 3382 '3th slit/hatch', 3383 '3th slit/max bud', 3384 '3th slit/max posterior eye', 3385 '3th slit/max midline eye', 3386 '3th slit/max anterior lens ', 3387 '3th slit/max anterior eye', 3388 '3th slit/max frontonasal fuse', 3389 '3th slit/mand arch bud', 3390 '3th slit/mand posterior eye', 3391 '3th slit/mand posterior lens', 3392 '3th slit/mand midline eye ', 3393 '3th slit/mand anterior lens', 3394 '3th slit/mand anterior eye', 3395 '3th slit/mand level frontonasal', 3396 '3th slit/mand occlusion point', 3397 '3th slit/2nd arch', 3398 '3th slit/3th arch', 3399 '3th slit/4th arch', 3400 '3th slit/5th arch', 3401 '3th slit/hyoid flap ', 3402 '3th slit/1st slit', 3403 '3th slit/2nd slit', 3404 '4th slit/egg lay', 3405 '4th slit/blastoporus', 3406 '4th slit/primitive streak', 3407 '4th slit/neural folds closure', 3408 '4th slit/anterior neuropore closed ', 3409 '4th slit/posterior neuropore closed', 3410 '4th slit/somites hard count', 3411 '4th slit/1-5 somite pairs', 3412 '4th slit/6-10 somite pairs', 3413 '4th slit/11-15 somite pairs', 3414 '4th slit/16-20 somite pairs', 3415 '4th slit/21-25 somite pairs', 3416 '4th slit/26-30 somite pairs', 3417 '4th slit/31-35 somite pairs', 3418 '4th slit/36-40 somite pairs', 3419 '4th slit/41-45 somite pairs', 3420 '4th slit/46-50 somite pairs', 3421 '4th slit/head bulbus', 3422 '4th slit/anterior cephalic projection', 3423 '4th slit/head projection disappeared', 3424 '4th slit/olfactory pit', 3425 '4th slit/external nares ', 3426 '4th slit/otic pit', 3427 '4th slit/otic vesicle', 3428 '4th slit/otic capsule inconspicuous ', 3429 '4th slit/optic vesicle', 3430 '4th slit/lens vesicle', 3431 '4th slit/optic fissure', 3432 '4th slit/contour lens/iris', 3433 '4th slit/pupil forms', 3434 '4th slit/scleral papillae', 3435 '4th slit/scleral papillae inconspicuous', 3436 '4th slit/rib primordia ', 3437 '4th slit/Ventricle bulbus', 3438 '4th slit/thoracal bulbus disappeared', 3439 '4th slit/ventricle S-shaped', 3440 '4th slit/tail bud', 3441 '4th slit/forelimb ridge', 3442 '4th slit/forelimb bud', 3443 '4th slit/forelimb elongated', 3444 '4th slit/forelimb AER', 3445 '4th slit/hindlimb AER', 3446 '4th slit/forelimb elbow', 3447 '4th slit/forelimb paddle', 3448 '4th slit/hindlimb paddle', 3449 '4th slit/forelimb digital plate', 3450 '4th slit/hindlimb digital plate', 3451 '4th slit/digital grooves', 3452 '4th slit/digital serration', 3453 '4th slit/finger/toe', 3454 '4th slit/first claw', 3455 '4th slit/head scales', 3456 '4th slit/throat scales', 3457 '4th slit/eyelid scales', 3458 '4th slit/neck scales', 3459 '4th slit/back scales', 3460 '4th slit/limb scales', 3461 '4th slit/whole forelimb scales', 3462 '4th slit/tail scales', 3463 '4th slit/carapace scales', 3464 '4th slit/hatch', 3465 '4th slit/max bud', 3466 '4th slit/max posterior eye', 3467 '4th slit/max midline eye', 3468 '4th slit/max anterior lens ', 3469 '4th slit/max anterior eye', 3470 '4th slit/max frontonasal fuse', 3471 '4th slit/mand arch bud', 3472 '4th slit/mand posterior eye', 3473 '4th slit/mand posterior lens', 3474 '4th slit/mand midline eye ', 3475 '4th slit/mand anterior lens', 3476 '4th slit/mand anterior eye', 3477 '4th slit/mand level frontonasal', 3478 '4th slit/mand occlusion point', 3479 '4th slit/2nd arch', 3480 '4th slit/3th arch', 3481 '4th slit/4th arch', 3482 '4th slit/5th arch', 3483 '4th slit/hyoid flap ', 3484 '4th slit/1st slit', 3485 '4th slit/2nd slit', 3486 '4th slit/3th slit', 3487 'slits closed/egg lay', 3488 'slits closed/blastoporus', 3489 'slits closed/primitive streak', 3490 'slits closed/neural folds closure', 3491 'slits closed/anterior neuropore closed ', 3492 'slits closed/posterior neuropore closed', 3493 'slits closed/somites hard count', 3494 'slits closed/1-5 somite pairs', 3495 'slits closed/6-10 somite pairs', 3496 'slits closed/11-15 somite pairs', 3497 'slits closed/16-20 somite pairs', 3498 'slits closed/21-25 somite pairs', 3499 'slits closed/26-30 somite pairs', 3500 'slits closed/31-35 somite pairs', 3501 'slits closed/36-40 somite pairs', 3502 'slits closed/41-45 somite pairs', 3503 'slits closed/46-50 somite pairs', 3504 'slits closed/head bulbus', 3505 'slits closed/anterior cephalic projection', 3506 'slits closed/head projection disappeared', 3507 'slits closed/olfactory pit', 3508 'slits closed/external nares ', 3509 'slits closed/otic pit', 3510 'slits closed/otic vesicle', 3511 'slits closed/otic capsule inconspicuous ', 3512 'slits closed/optic vesicle', 3513 'slits closed/lens vesicle', 3514 'slits closed/optic fissure', 3515 'slits closed/contour lens/iris', 3516 'slits closed/pupil forms', 3517 'slits closed/scleral papillae', 3518 'slits closed/scleral papillae inconspicuous', 3519 'slits closed/rib primordia ', 3520 'slits closed/Ventricle bulbus', 3521 'slits closed/thoracal bulbus disappeared', 3522 'slits closed/ventricle S-shaped', 3523 'slits closed/tail bud', 3524 'slits closed/forelimb ridge', 3525 'slits closed/forelimb bud', 3526 'slits closed/forelimb elongated', 3527 'slits closed/forelimb AER', 3528 'slits closed/hindlimb AER', 3529 'slits closed/forelimb elbow', 3530 'slits closed/forelimb paddle', 3531 'slits closed/hindlimb paddle', 3532 'slits closed/forelimb digital plate', 3533 'slits closed/hindlimb digital plate', 3534 'slits closed/digital grooves', 3535 'slits closed/digital serration', 3536 'slits closed/finger/toe', 3537 'slits closed/first claw', 3538 'slits closed/head scales', 3539 'slits closed/throat scales', 3540 'slits closed/eyelid scales', 3541 'slits closed/neck scales', 3542 'slits closed/back scales', 3543 'slits closed/limb scales', 3544 'slits closed/whole forelimb scales', 3545 'slits closed/tail scales', 3546 'slits closed/carapace scales', 3547 'slits closed/hatch', 3548 'slits closed/max bud', 3549 'slits closed/max posterior eye', 3550 'slits closed/max midline eye', 3551 'slits closed/max anterior lens ', 3552 'slits closed/max anterior eye', 3553 'slits closed/max frontonasal fuse', 3554 'slits closed/mand arch bud', 3555 'slits closed/mand posterior eye', 3556 'slits closed/mand posterior lens', 3557 'slits closed/mand midline eye ', 3558 'slits closed/mand anterior lens', 3559 'slits closed/mand anterior eye', 3560 'slits closed/mand level frontonasal', 3561 'slits closed/mand occlusion point', 3562 'slits closed/2nd arch', 3563 'slits closed/3th arch', 3564 'slits closed/4th arch', 3565 'slits closed/5th arch', 3566 'slits closed/hyoid flap ', 3567 'slits closed/1st slit', 3568 'slits closed/2nd slit', 3569 'slits closed/3th slit', 3570 'slits closed/4th slit', 3571 'urogenital papilla bud/egg lay', 3572 'urogenital papilla bud/blastoporus', 3573 'urogenital papilla bud/primitive streak', 3574 'urogenital papilla bud/neural folds closure', 3575 'urogenital papilla bud/anterior neuropore closed ', 3576 'urogenital papilla bud/posterior neuropore closed', 3577 'urogenital papilla bud/somites hard count', 3578 'urogenital papilla bud/1-5 somite pairs', 3579 'urogenital papilla bud/6-10 somite pairs', 3580 'urogenital papilla bud/11-15 somite pairs', 3581 'urogenital papilla bud/16-20 somite pairs', 3582 'urogenital papilla bud/21-25 somite pairs', 3583 'urogenital papilla bud/26-30 somite pairs', 3584 'urogenital papilla bud/31-35 somite pairs', 3585 'urogenital papilla bud/36-40 somite pairs', 3586 'urogenital papilla bud/41-45 somite pairs', 3587 'urogenital papilla bud/46-50 somite pairs', 3588 'urogenital papilla bud/head bulbus', 3589 'urogenital papilla bud/anterior cephalic projection', 3590 'urogenital papilla bud/head projection disappeared', 3591 'urogenital papilla bud/olfactory pit', 3592 'urogenital papilla bud/external nares ', 3593 'urogenital papilla bud/otic pit', 3594 'urogenital papilla bud/otic vesicle', 3595 'urogenital papilla bud/otic capsule inconspicuous ', 3596 'urogenital papilla bud/optic vesicle', 3597 'urogenital papilla bud/lens vesicle', 3598 'urogenital papilla bud/optic fissure', 3599 'urogenital papilla bud/contour lens/iris', 3600 'urogenital papilla bud/pupil forms', 3601 'urogenital papilla bud/scleral papillae', 3602 'urogenital papilla bud/scleral papillae inconspicuous', 3603 'urogenital papilla bud/rib primordia ', 3604 'urogenital papilla bud/Ventricle bulbus', 3605 'urogenital papilla bud/thoracal bulbus disappeared', 3606 'urogenital papilla bud/ventricle S-shaped', 3607 'urogenital papilla bud/tail bud', 3608 'urogenital papilla bud/forelimb ridge', 3609 'urogenital papilla bud/forelimb bud', 3610 'urogenital papilla bud/forelimb elongated', 3611 'urogenital papilla bud/forelimb AER', 3612 'urogenital papilla bud/hindlimb AER', 3613 'urogenital papilla bud/forelimb elbow', 3614 'urogenital papilla bud/forelimb paddle', 3615 'urogenital papilla bud/hindlimb paddle', 3616 'urogenital papilla bud/forelimb digital plate', 3617 'urogenital papilla bud/hindlimb digital plate', 3618 'urogenital papilla bud/digital grooves', 3619 'urogenital papilla bud/digital serration', 3620 'urogenital papilla bud/finger/toe', 3621 'urogenital papilla bud/first claw', 3622 'urogenital papilla bud/head scales', 3623 'urogenital papilla bud/throat scales', 3624 'urogenital papilla bud/eyelid scales', 3625 'urogenital papilla bud/neck scales', 3626 'urogenital papilla bud/back scales', 3627 'urogenital papilla bud/limb scales', 3628 'urogenital papilla bud/whole forelimb scales', 3629 'urogenital papilla bud/tail scales', 3630 'urogenital papilla bud/carapace scales', 3631 'urogenital papilla bud/hatch', 3632 'urogenital papilla bud/max bud', 3633 'urogenital papilla bud/max posterior eye', 3634 'urogenital papilla bud/max midline eye', 3635 'urogenital papilla bud/max anterior lens ', 3636 'urogenital papilla bud/max anterior eye', 3637 'urogenital papilla bud/max frontonasal fuse', 3638 'urogenital papilla bud/mand arch bud', 3639 'urogenital papilla bud/mand posterior eye', 3640 'urogenital papilla bud/mand posterior lens', 3641 'urogenital papilla bud/mand midline eye ', 3642 'urogenital papilla bud/mand anterior lens', 3643 'urogenital papilla bud/mand anterior eye', 3644 'urogenital papilla bud/mand level frontonasal', 3645 'urogenital papilla bud/mand occlusion point', 3646 'urogenital papilla bud/2nd arch', 3647 'urogenital papilla bud/3th arch', 3648 'urogenital papilla bud/4th arch', 3649 'urogenital papilla bud/5th arch', 3650 'urogenital papilla bud/hyoid flap ', 3651 'urogenital papilla bud/1st slit', 3652 'urogenital papilla bud/2nd slit', 3653 'urogenital papilla bud/3th slit', 3654 'urogenital papilla bud/4th slit', 3655 'urogenital papilla bud/slits closed', 3656 'urogenital papilla inconspicuous/egg lay', 3657 'urogenital papilla inconspicuous/blastoporus', 3658 'urogenital papilla inconspicuous/primitive streak', 3659 'urogenital papilla inconspicuous/neural folds closure', 3660 'urogenital papilla inconspicuous/anterior neuropore closed ', 3661 'urogenital papilla inconspicuous/posterior neuropore closed', 3662 'urogenital papilla inconspicuous/somites hard count', 3663 'urogenital papilla inconspicuous/1-5 somite pairs', 3664 'urogenital papilla inconspicuous/6-10 somite pairs', 3665 'urogenital papilla inconspicuous/11-15 somite pairs', 3666 'urogenital papilla inconspicuous/16-20 somite pairs', 3667 'urogenital papilla inconspicuous/21-25 somite pairs', 3668 'urogenital papilla inconspicuous/26-30 somite pairs', 3669 'urogenital papilla inconspicuous/31-35 somite pairs', 3670 'urogenital papilla inconspicuous/36-40 somite pairs', 3671 'urogenital papilla inconspicuous/41-45 somite pairs', 3672 'urogenital papilla inconspicuous/46-50 somite pairs', 3673 'urogenital papilla inconspicuous/head bulbus', 3674 'urogenital papilla inconspicuous/anterior cephalic projection', 3675 'urogenital papilla inconspicuous/head projection disappeared', 3676 'urogenital papilla inconspicuous/olfactory pit', 3677 'urogenital papilla inconspicuous/external nares ', 3678 'urogenital papilla inconspicuous/otic pit', 3679 'urogenital papilla inconspicuous/otic vesicle', 3680 'urogenital papilla inconspicuous/otic capsule inconspicuous ', 3681 'urogenital papilla inconspicuous/optic vesicle', 3682 'urogenital papilla inconspicuous/lens vesicle', 3683 'urogenital papilla inconspicuous/optic fissure', 3684 'urogenital papilla inconspicuous/contour lens/iris', 3685 'urogenital papilla inconspicuous/pupil forms', 3686 'urogenital papilla inconspicuous/scleral papillae', 3687 'urogenital papilla inconspicuous/scleral papillae inconspicuous', 3688 'urogenital papilla inconspicuous/rib primordia ', 3689 'urogenital papilla inconspicuous/Ventricle bulbus', 3690 'urogenital papilla inconspicuous/thoracal bulbus disappeared', 3691 'urogenital papilla inconspicuous/ventricle S-shaped', 3692 'urogenital papilla inconspicuous/tail bud', 3693 'urogenital papilla inconspicuous/forelimb ridge', 3694 'urogenital papilla inconspicuous/forelimb bud', 3695 'urogenital papilla inconspicuous/forelimb elongated', 3696 'urogenital papilla inconspicuous/forelimb AER', 3697 'urogenital papilla inconspicuous/hindlimb AER', 3698 'urogenital papilla inconspicuous/forelimb elbow', 3699 'urogenital papilla inconspicuous/forelimb paddle', 3700 'urogenital papilla inconspicuous/hindlimb paddle', 3701 'urogenital papilla inconspicuous/forelimb digital plate', 3702 'urogenital papilla inconspicuous/hindlimb digital plate', 3703 'urogenital papilla inconspicuous/digital grooves', 3704 'urogenital papilla inconspicuous/digital serration', 3705 'urogenital papilla inconspicuous/finger/toe', 3706 'urogenital papilla inconspicuous/first claw', 3707 'urogenital papilla inconspicuous/head scales', 3708 'urogenital papilla inconspicuous/throat scales', 3709 'urogenital papilla inconspicuous/eyelid scales', 3710 'urogenital papilla inconspicuous/neck scales', 3711 'urogenital papilla inconspicuous/back scales', 3712 'urogenital papilla inconspicuous/limb scales', 3713 'urogenital papilla inconspicuous/whole forelimb scales', 3714 'urogenital papilla inconspicuous/tail scales', 3715 'urogenital papilla inconspicuous/carapace scales', 3716 'urogenital papilla inconspicuous/hatch', 3717 'urogenital papilla inconspicuous/max bud', 3718 'urogenital papilla inconspicuous/max posterior eye', 3719 'urogenital papilla inconspicuous/max midline eye', 3720 'urogenital papilla inconspicuous/max anterior lens ', 3721 'urogenital papilla inconspicuous/max anterior eye', 3722 'urogenital papilla inconspicuous/max frontonasal fuse', 3723 'urogenital papilla inconspicuous/mand arch bud', 3724 'urogenital papilla inconspicuous/mand posterior eye', 3725 'urogenital papilla inconspicuous/mand posterior lens', 3726 'urogenital papilla inconspicuous/mand midline eye ', 3727 'urogenital papilla inconspicuous/mand anterior lens', 3728 'urogenital papilla inconspicuous/mand anterior eye', 3729 'urogenital papilla inconspicuous/mand level frontonasal', 3730 'urogenital papilla inconspicuous/mand occlusion point', 3731 'urogenital papilla inconspicuous/2nd arch', 3732 'urogenital papilla inconspicuous/3th arch', 3733 'urogenital papilla inconspicuous/4th arch', 3734 'urogenital papilla inconspicuous/5th arch', 3735 'urogenital papilla inconspicuous/hyoid flap ', 3736 'urogenital papilla inconspicuous/1st slit', 3737 'urogenital papilla inconspicuous/2nd slit', 3738 'urogenital papilla inconspicuous/3th slit', 3739 'urogenital papilla inconspicuous/4th slit', 3740 'urogenital papilla inconspicuous/slits closed', 3741 'urogenital papilla inconspicuous/urogenital papilla bud', 3742 'cervical flexure 90� /egg lay', 3743 'cervical flexure 90� /blastoporus', 3744 'cervical flexure 90� /primitive streak', 3745 'cervical flexure 90� /neural folds closure', 3746 'cervical flexure 90� /anterior neuropore closed ', 3747 'cervical flexure 90� /posterior neuropore closed', 3748 'cervical flexure 90� /somites hard count', 3749 'cervical flexure 90� /1-5 somite pairs', 3750 'cervical flexure 90� /6-10 somite pairs', 3751 'cervical flexure 90� /11-15 somite pairs', 3752 'cervical flexure 90� /16-20 somite pairs', 3753 'cervical flexure 90� /21-25 somite pairs', 3754 'cervical flexure 90� /26-30 somite pairs', 3755 'cervical flexure 90� /31-35 somite pairs', 3756 'cervical flexure 90� /36-40 somite pairs', 3757 'cervical flexure 90� /41-45 somite pairs', 3758 'cervical flexure 90� /46-50 somite pairs', 3759 'cervical flexure 90� /head bulbus', 3760 'cervical flexure 90� /anterior cephalic projection', 3761 'cervical flexure 90� /head projection disappeared', 3762 'cervical flexure 90� /olfactory pit', 3763 'cervical flexure 90� /external nares ', 3764 'cervical flexure 90� /otic pit', 3765 'cervical flexure 90� /otic vesicle', 3766 'cervical flexure 90� /otic capsule inconspicuous ', 3767 'cervical flexure 90� /optic vesicle', 3768 'cervical flexure 90� /lens vesicle', 3769 'cervical flexure 90� /optic fissure', 3770 'cervical flexure 90� /contour lens/iris', 3771 'cervical flexure 90� /pupil forms', 3772 'cervical flexure 90� /scleral papillae', 3773 'cervical flexure 90� /scleral papillae inconspicuous', 3774 'cervical flexure 90� /rib primordia ', 3775 'cervical flexure 90� /Ventricle bulbus', 3776 'cervical flexure 90� /thoracal bulbus disappeared', 3777 'cervical flexure 90� /ventricle S-shaped', 3778 'cervical flexure 90� /tail bud', 3779 'cervical flexure 90� /forelimb ridge', 3780 'cervical flexure 90� /forelimb bud', 3781 'cervical flexure 90� /forelimb elongated', 3782 'cervical flexure 90� /forelimb AER', 3783 'cervical flexure 90� /hindlimb AER', 3784 'cervical flexure 90� /forelimb elbow', 3785 'cervical flexure 90� /forelimb paddle', 3786 'cervical flexure 90� /hindlimb paddle', 3787 'cervical flexure 90� /forelimb digital plate', 3788 'cervical flexure 90� /hindlimb digital plate', 3789 'cervical flexure 90� /digital grooves', 3790 'cervical flexure 90� /digital serration', 3791 'cervical flexure 90� /finger/toe', 3792 'cervical flexure 90� /first claw', 3793 'cervical flexure 90� /head scales', 3794 'cervical flexure 90� /throat scales', 3795 'cervical flexure 90� /eyelid scales', 3796 'cervical flexure 90� /neck scales', 3797 'cervical flexure 90� /back scales', 3798 'cervical flexure 90� /limb scales', 3799 'cervical flexure 90� /whole forelimb scales', 3800 'cervical flexure 90� /tail scales', 3801 'cervical flexure 90� /carapace scales', 3802 'cervical flexure 90� /hatch', 3803 'cervical flexure 90� /max bud', 3804 'cervical flexure 90� /max posterior eye', 3805 'cervical flexure 90� /max midline eye', 3806 'cervical flexure 90� /max anterior lens ', 3807 'cervical flexure 90� /max anterior eye', 3808 'cervical flexure 90� /max frontonasal fuse', 3809 'cervical flexure 90� /mand arch bud', 3810 'cervical flexure 90� /mand posterior eye', 3811 'cervical flexure 90� /mand posterior lens', 3812 'cervical flexure 90� /mand midline eye ', 3813 'cervical flexure 90� /mand anterior lens', 3814 'cervical flexure 90� /mand anterior eye', 3815 'cervical flexure 90� /mand level frontonasal', 3816 'cervical flexure 90� /mand occlusion point', 3817 'cervical flexure 90� /2nd arch', 3818 'cervical flexure 90� /3th arch', 3819 'cervical flexure 90� /4th arch', 3820 'cervical flexure 90� /5th arch', 3821 'cervical flexure 90� /hyoid flap ', 3822 'cervical flexure 90� /1st slit', 3823 'cervical flexure 90� /2nd slit', 3824 'cervical flexure 90� /3th slit', 3825 'cervical flexure 90� /4th slit', 3826 'cervical flexure 90� /slits closed', 3827 'cervical flexure 90� /urogenital papilla bud', 3828 'cervical flexure 90� /urogenital papilla inconspicuous', 3829 'cervical flexure disappeared/egg lay', 3830 'cervical flexure disappeared/blastoporus', 3831 'cervical flexure disappeared/primitive streak', 3832 'cervical flexure disappeared/neural folds closure', 3833 'cervical flexure disappeared/anterior neuropore closed ', 3834 'cervical flexure disappeared/posterior neuropore closed', 3835 'cervical flexure disappeared/somites hard count', 3836 'cervical flexure disappeared/1-5 somite pairs', 3837 'cervical flexure disappeared/6-10 somite pairs', 3838 'cervical flexure disappeared/11-15 somite pairs', 3839 'cervical flexure disappeared/16-20 somite pairs', 3840 'cervical flexure disappeared/21-25 somite pairs', 3841 'cervical flexure disappeared/26-30 somite pairs', 3842 'cervical flexure disappeared/31-35 somite pairs', 3843 'cervical flexure disappeared/36-40 somite pairs', 3844 'cervical flexure disappeared/41-45 somite pairs', 3845 'cervical flexure disappeared/46-50 somite pairs', 3846 'cervical flexure disappeared/head bulbus', 3847 'cervical flexure disappeared/anterior cephalic projection', 3848 'cervical flexure disappeared/head projection disappeared', 3849 'cervical flexure disappeared/olfactory pit', 3850 'cervical flexure disappeared/external nares ', 3851 'cervical flexure disappeared/otic pit', 3852 'cervical flexure disappeared/otic vesicle', 3853 'cervical flexure disappeared/otic capsule inconspicuous ', 3854 'cervical flexure disappeared/optic vesicle', 3855 'cervical flexure disappeared/lens vesicle', 3856 'cervical flexure disappeared/optic fissure', 3857 'cervical flexure disappeared/contour lens/iris', 3858 'cervical flexure disappeared/pupil forms', 3859 'cervical flexure disappeared/scleral papillae', 3860 'cervical flexure disappeared/scleral papillae inconspicuous', 3861 'cervical flexure disappeared/rib primordia ', 3862 'cervical flexure disappeared/Ventricle bulbus', 3863 'cervical flexure disappeared/thoracal bulbus disappeared', 3864 'cervical flexure disappeared/ventricle S-shaped', 3865 'cervical flexure disappeared/tail bud', 3866 'cervical flexure disappeared/forelimb ridge', 3867 'cervical flexure disappeared/forelimb bud', 3868 'cervical flexure disappeared/forelimb elongated', 3869 'cervical flexure disappeared/forelimb AER', 3870 'cervical flexure disappeared/hindlimb AER', 3871 'cervical flexure disappeared/forelimb elbow', 3872 'cervical flexure disappeared/forelimb paddle', 3873 'cervical flexure disappeared/hindlimb paddle', 3874 'cervical flexure disappeared/forelimb digital plate', 3875 'cervical flexure disappeared/hindlimb digital plate', 3876 'cervical flexure disappeared/digital grooves', 3877 'cervical flexure disappeared/digital serration', 3878 'cervical flexure disappeared/finger/toe', 3879 'cervical flexure disappeared/first claw', 3880 'cervical flexure disappeared/head scales', 3881 'cervical flexure disappeared/throat scales', 3882 'cervical flexure disappeared/eyelid scales', 3883 'cervical flexure disappeared/neck scales', 3884 'cervical flexure disappeared/back scales', 3885 'cervical flexure disappeared/limb scales', 3886 'cervical flexure disappeared/whole forelimb scales', 3887 'cervical flexure disappeared/tail scales', 3888 'cervical flexure disappeared/carapace scales', 3889 'cervical flexure disappeared/hatch', 3890 'cervical flexure disappeared/max bud', 3891 'cervical flexure disappeared/max posterior eye', 3892 'cervical flexure disappeared/max midline eye', 3893 'cervical flexure disappeared/max anterior lens ', 3894 'cervical flexure disappeared/max anterior eye', 3895 'cervical flexure disappeared/max frontonasal fuse', 3896 'cervical flexure disappeared/mand arch bud', 3897 'cervical flexure disappeared/mand posterior eye', 3898 'cervical flexure disappeared/mand posterior lens', 3899 'cervical flexure disappeared/mand midline eye ', 3900 'cervical flexure disappeared/mand anterior lens', 3901 'cervical flexure disappeared/mand anterior eye', 3902 'cervical flexure disappeared/mand level frontonasal', 3903 'cervical flexure disappeared/mand occlusion point', 3904 'cervical flexure disappeared/2nd arch', 3905 'cervical flexure disappeared/3th arch', 3906 'cervical flexure disappeared/4th arch', 3907 'cervical flexure disappeared/5th arch', 3908 'cervical flexure disappeared/hyoid flap ', 3909 'cervical flexure disappeared/1st slit', 3910 'cervical flexure disappeared/2nd slit', 3911 'cervical flexure disappeared/3th slit', 3912 'cervical flexure disappeared/4th slit', 3913 'cervical flexure disappeared/slits closed', 3914 'cervical flexure disappeared/urogenital papilla bud', 3915 'cervical flexure disappeared/urogenital papilla inconspicuous', 3916 'cervical flexure disappeared/cervical flexure 90� ', 3917 'wrinkles on neck /egg lay', 3918 'wrinkles on neck /blastoporus', 3919 'wrinkles on neck /primitive streak', 3920 'wrinkles on neck /neural folds closure', 3921 'wrinkles on neck /anterior neuropore closed ', 3922 'wrinkles on neck /posterior neuropore closed', 3923 'wrinkles on neck /somites hard count', 3924 'wrinkles on neck /1-5 somite pairs', 3925 'wrinkles on neck /6-10 somite pairs', 3926 'wrinkles on neck /11-15 somite pairs', 3927 'wrinkles on neck /16-20 somite pairs', 3928 'wrinkles on neck /21-25 somite pairs', 3929 'wrinkles on neck /26-30 somite pairs', 3930 'wrinkles on neck /31-35 somite pairs', 3931 'wrinkles on neck /36-40 somite pairs', 3932 'wrinkles on neck /41-45 somite pairs', 3933 'wrinkles on neck /46-50 somite pairs', 3934 'wrinkles on neck /head bulbus', 3935 'wrinkles on neck /anterior cephalic projection', 3936 'wrinkles on neck /head projection disappeared', 3937 'wrinkles on neck /olfactory pit', 3938 'wrinkles on neck /external nares ', 3939 'wrinkles on neck /otic pit', 3940 'wrinkles on neck /otic vesicle', 3941 'wrinkles on neck /otic capsule inconspicuous ', 3942 'wrinkles on neck /optic vesicle', 3943 'wrinkles on neck /lens vesicle', 3944 'wrinkles on neck /optic fissure', 3945 'wrinkles on neck /contour lens/iris', 3946 'wrinkles on neck /pupil forms', 3947 'wrinkles on neck /scleral papillae', 3948 'wrinkles on neck /scleral papillae inconspicuous', 3949 'wrinkles on neck /rib primordia ', 3950 'wrinkles on neck /Ventricle bulbus', 3951 'wrinkles on neck /thoracal bulbus disappeared', 3952 'wrinkles on neck /ventricle S-shaped', 3953 'wrinkles on neck /tail bud', 3954 'wrinkles on neck /forelimb ridge', 3955 'wrinkles on neck /forelimb bud', 3956 'wrinkles on neck /forelimb elongated', 3957 'wrinkles on neck /forelimb AER', 3958 'wrinkles on neck /hindlimb AER', 3959 'wrinkles on neck /forelimb elbow', 3960 'wrinkles on neck /forelimb paddle', 3961 'wrinkles on neck /hindlimb paddle', 3962 'wrinkles on neck /forelimb digital plate', 3963 'wrinkles on neck /hindlimb digital plate', 3964 'wrinkles on neck /digital grooves', 3965 'wrinkles on neck /digital serration', 3966 'wrinkles on neck /finger/toe', 3967 'wrinkles on neck /first claw', 3968 'wrinkles on neck /head scales', 3969 'wrinkles on neck /throat scales', 3970 'wrinkles on neck /eyelid scales', 3971 'wrinkles on neck /neck scales', 3972 'wrinkles on neck /back scales', 3973 'wrinkles on neck /limb scales', 3974 'wrinkles on neck /whole forelimb scales', 3975 'wrinkles on neck /tail scales', 3976 'wrinkles on neck /carapace scales', 3977 'wrinkles on neck /hatch', 3978 'wrinkles on neck /max bud', 3979 'wrinkles on neck /max posterior eye', 3980 'wrinkles on neck /max midline eye', 3981 'wrinkles on neck /max anterior lens ', 3982 'wrinkles on neck /max anterior eye', 3983 'wrinkles on neck /max frontonasal fuse', 3984 'wrinkles on neck /mand arch bud', 3985 'wrinkles on neck /mand posterior eye', 3986 'wrinkles on neck /mand posterior lens', 3987 'wrinkles on neck /mand midline eye ', 3988 'wrinkles on neck /mand anterior lens', 3989 'wrinkles on neck /mand anterior eye', 3990 'wrinkles on neck /mand level frontonasal', 3991 'wrinkles on neck /mand occlusion point', 3992 'wrinkles on neck /2nd arch', 3993 'wrinkles on neck /3th arch', 3994 'wrinkles on neck /4th arch', 3995 'wrinkles on neck /5th arch', 3996 'wrinkles on neck /hyoid flap ', 3997 'wrinkles on neck /1st slit', 3998 'wrinkles on neck /2nd slit', 3999 'wrinkles on neck /3th slit', 4000 'wrinkles on neck /4th slit', 4001 'wrinkles on neck /slits closed', 4002 'wrinkles on neck /urogenital papilla bud', 4003 'wrinkles on neck /urogenital papilla inconspicuous', 4004 'wrinkles on neck /cervical flexure 90� ', 4005 'wrinkles on neck /cervical flexure disappeared', 4006 'lower lid/egg lay', 4007 'lower lid/blastoporus', 4008 'lower lid/primitive streak', 4009 'lower lid/neural folds closure', 4010 'lower lid/anterior neuropore closed ', 4011 'lower lid/posterior neuropore closed', 4012 'lower lid/somites hard count', 4013 'lower lid/1-5 somite pairs', 4014 'lower lid/6-10 somite pairs', 4015 'lower lid/11-15 somite pairs', 4016 'lower lid/16-20 somite pairs', 4017 'lower lid/21-25 somite pairs', 4018 'lower lid/26-30 somite pairs', 4019 'lower lid/31-35 somite pairs', 4020 'lower lid/36-40 somite pairs', 4021 'lower lid/41-45 somite pairs', 4022 'lower lid/46-50 somite pairs', 4023 'lower lid/head bulbus', 4024 'lower lid/anterior cephalic projection', 4025 'lower lid/head projection disappeared', 4026 'lower lid/olfactory pit', 4027 'lower lid/external nares ', 4028 'lower lid/otic pit', 4029 'lower lid/otic vesicle', 4030 'lower lid/otic capsule inconspicuous ', 4031 'lower lid/optic vesicle', 4032 'lower lid/lens vesicle', 4033 'lower lid/optic fissure', 4034 'lower lid/contour lens/iris', 4035 'lower lid/pupil forms', 4036 'lower lid/scleral papillae', 4037 'lower lid/scleral papillae inconspicuous', 4038 'lower lid/rib primordia ', 4039 'lower lid/Ventricle bulbus', 4040 'lower lid/thoracal bulbus disappeared', 4041 'lower lid/ventricle S-shaped', 4042 'lower lid/tail bud', 4043 'lower lid/forelimb ridge', 4044 'lower lid/forelimb bud', 4045 'lower lid/forelimb elongated', 4046 'lower lid/forelimb AER', 4047 'lower lid/hindlimb AER', 4048 'lower lid/forelimb elbow', 4049 'lower lid/forelimb paddle', 4050 'lower lid/hindlimb paddle', 4051 'lower lid/forelimb digital plate', 4052 'lower lid/hindlimb digital plate', 4053 'lower lid/digital grooves', 4054 'lower lid/digital serration', 4055 'lower lid/finger/toe', 4056 'lower lid/first claw', 4057 'lower lid/head scales', 4058 'lower lid/throat scales', 4059 'lower lid/eyelid scales', 4060 'lower lid/neck scales', 4061 'lower lid/back scales', 4062 'lower lid/limb scales', 4063 'lower lid/whole forelimb scales', 4064 'lower lid/tail scales', 4065 'lower lid/carapace scales', 4066 'lower lid/hatch', 4067 'lower lid/max bud', 4068 'lower lid/max posterior eye', 4069 'lower lid/max midline eye', 4070 'lower lid/max anterior lens ', 4071 'lower lid/max anterior eye', 4072 'lower lid/max frontonasal fuse', 4073 'lower lid/mand arch bud', 4074 'lower lid/mand posterior eye', 4075 'lower lid/mand posterior lens', 4076 'lower lid/mand midline eye ', 4077 'lower lid/mand anterior lens', 4078 'lower lid/mand anterior eye', 4079 'lower lid/mand level frontonasal', 4080 'lower lid/mand occlusion point', 4081 'lower lid/2nd arch', 4082 'lower lid/3th arch', 4083 'lower lid/4th arch', 4084 'lower lid/5th arch', 4085 'lower lid/hyoid flap ', 4086 'lower lid/1st slit', 4087 'lower lid/2nd slit', 4088 'lower lid/3th slit', 4089 'lower lid/4th slit', 4090 'lower lid/slits closed', 4091 'lower lid/urogenital papilla bud', 4092 'lower lid/urogenital papilla inconspicuous', 4093 'lower lid/cervical flexure 90� ', 4094 'lower lid/cervical flexure disappeared', 4095 'lower lid/wrinkles on neck ', 4096 'eyelid begun overgrow /egg lay', 4097 'eyelid begun overgrow /blastoporus', 4098 'eyelid begun overgrow /primitive streak', 4099 'eyelid begun overgrow /neural folds closure', 4100 'eyelid begun overgrow /anterior neuropore closed ', 4101 'eyelid begun overgrow /posterior neuropore closed', 4102 'eyelid begun overgrow /somites hard count', 4103 'eyelid begun overgrow /1-5 somite pairs', 4104 'eyelid begun overgrow /6-10 somite pairs', 4105 'eyelid begun overgrow /11-15 somite pairs', 4106 'eyelid begun overgrow /16-20 somite pairs', 4107 'eyelid begun overgrow /21-25 somite pairs', 4108 'eyelid begun overgrow /26-30 somite pairs', 4109 'eyelid begun overgrow /31-35 somite pairs', 4110 'eyelid begun overgrow /36-40 somite pairs', 4111 'eyelid begun overgrow /41-45 somite pairs', 4112 'eyelid begun overgrow /46-50 somite pairs', 4113 'eyelid begun overgrow /head bulbus', 4114 'eyelid begun overgrow /anterior cephalic projection', 4115 'eyelid begun overgrow /head projection disappeared', 4116 'eyelid begun overgrow /olfactory pit', 4117 'eyelid begun overgrow /external nares ', 4118 'eyelid begun overgrow /otic pit', 4119 'eyelid begun overgrow /otic vesicle', 4120 'eyelid begun overgrow /otic capsule inconspicuous ', 4121 'eyelid begun overgrow /optic vesicle', 4122 'eyelid begun overgrow /lens vesicle', 4123 'eyelid begun overgrow /optic fissure', 4124 'eyelid begun overgrow /contour lens/iris', 4125 'eyelid begun overgrow /pupil forms', 4126 'eyelid begun overgrow /scleral papillae', 4127 'eyelid begun overgrow /scleral papillae inconspicuous', 4128 'eyelid begun overgrow /rib primordia ', 4129 'eyelid begun overgrow /Ventricle bulbus', 4130 'eyelid begun overgrow /thoracal bulbus disappeared', 4131 'eyelid begun overgrow /ventricle S-shaped', 4132 'eyelid begun overgrow /tail bud', 4133 'eyelid begun overgrow /forelimb ridge', 4134 'eyelid begun overgrow /forelimb bud', 4135 'eyelid begun overgrow /forelimb elongated', 4136 'eyelid begun overgrow /forelimb AER', 4137 'eyelid begun overgrow /hindlimb AER', 4138 'eyelid begun overgrow /forelimb elbow', 4139 'eyelid begun overgrow /forelimb paddle', 4140 'eyelid begun overgrow /hindlimb paddle', 4141 'eyelid begun overgrow /forelimb digital plate', 4142 'eyelid begun overgrow /hindlimb digital plate', 4143 'eyelid begun overgrow /digital grooves', 4144 'eyelid begun overgrow /digital serration', 4145 'eyelid begun overgrow /finger/toe', 4146 'eyelid begun overgrow /first claw', 4147 'eyelid begun overgrow /head scales', 4148 'eyelid begun overgrow /throat scales', 4149 'eyelid begun overgrow /eyelid scales', 4150 'eyelid begun overgrow /neck scales', 4151 'eyelid begun overgrow /back scales', 4152 'eyelid begun overgrow /limb scales', 4153 'eyelid begun overgrow /whole forelimb scales', 4154 'eyelid begun overgrow /tail scales', 4155 'eyelid begun overgrow /carapace scales', 4156 'eyelid begun overgrow /hatch', 4157 'eyelid begun overgrow /max bud', 4158 'eyelid begun overgrow /max posterior eye', 4159 'eyelid begun overgrow /max midline eye', 4160 'eyelid begun overgrow /max anterior lens ', 4161 'eyelid begun overgrow /max anterior eye', 4162 'eyelid begun overgrow /max frontonasal fuse', 4163 'eyelid begun overgrow /mand arch bud', 4164 'eyelid begun overgrow /mand posterior eye', 4165 'eyelid begun overgrow /mand posterior lens', 4166 'eyelid begun overgrow /mand midline eye ', 4167 'eyelid begun overgrow /mand anterior lens', 4168 'eyelid begun overgrow /mand anterior eye', 4169 'eyelid begun overgrow /mand level frontonasal', 4170 'eyelid begun overgrow /mand occlusion point', 4171 'eyelid begun overgrow /2nd arch', 4172 'eyelid begun overgrow /3th arch', 4173 'eyelid begun overgrow /4th arch', 4174 'eyelid begun overgrow /5th arch', 4175 'eyelid begun overgrow /hyoid flap ', 4176 'eyelid begun overgrow /1st slit', 4177 'eyelid begun overgrow /2nd slit', 4178 'eyelid begun overgrow /3th slit', 4179 'eyelid begun overgrow /4th slit', 4180 'eyelid begun overgrow /slits closed', 4181 'eyelid begun overgrow /urogenital papilla bud', 4182 'eyelid begun overgrow /urogenital papilla inconspicuous', 4183 'eyelid begun overgrow /cervical flexure 90� ', 4184 'eyelid begun overgrow /cervical flexure disappeared', 4185 'eyelid begun overgrow /wrinkles on neck ', 4186 'eyelid begun overgrow /lower lid', 4187 'eyelid at scleral papillae/egg lay', 4188 'eyelid at scleral papillae/blastoporus', 4189 'eyelid at scleral papillae/primitive streak', 4190 'eyelid at scleral papillae/neural folds closure', 4191 'eyelid at scleral papillae/anterior neuropore closed ', 4192 'eyelid at scleral papillae/posterior neuropore closed', 4193 'eyelid at scleral papillae/somites hard count', 4194 'eyelid at scleral papillae/1-5 somite pairs', 4195 'eyelid at scleral papillae/6-10 somite pairs', 4196 'eyelid at scleral papillae/11-15 somite pairs', 4197 'eyelid at scleral papillae/16-20 somite pairs', 4198 'eyelid at scleral papillae/21-25 somite pairs', 4199 'eyelid at scleral papillae/26-30 somite pairs', 4200 'eyelid at scleral papillae/31-35 somite pairs', 4201 'eyelid at scleral papillae/36-40 somite pairs', 4202 'eyelid at scleral papillae/41-45 somite pairs', 4203 'eyelid at scleral papillae/46-50 somite pairs', 4204 'eyelid at scleral papillae/head bulbus', 4205 'eyelid at scleral papillae/anterior cephalic projection', 4206 'eyelid at scleral papillae/head projection disappeared', 4207 'eyelid at scleral papillae/olfactory pit', 4208 'eyelid at scleral papillae/external nares ', 4209 'eyelid at scleral papillae/otic pit', 4210 'eyelid at scleral papillae/otic vesicle', 4211 'eyelid at scleral papillae/otic capsule inconspicuous ', 4212 'eyelid at scleral papillae/optic vesicle', 4213 'eyelid at scleral papillae/lens vesicle', 4214 'eyelid at scleral papillae/optic fissure', 4215 'eyelid at scleral papillae/contour lens/iris', 4216 'eyelid at scleral papillae/pupil forms', 4217 'eyelid at scleral papillae/scleral papillae', 4218 'eyelid at scleral papillae/scleral papillae inconspicuous', 4219 'eyelid at scleral papillae/rib primordia ', 4220 'eyelid at scleral papillae/Ventricle bulbus', 4221 'eyelid at scleral papillae/thoracal bulbus disappeared', 4222 'eyelid at scleral papillae/ventricle S-shaped', 4223 'eyelid at scleral papillae/tail bud', 4224 'eyelid at scleral papillae/forelimb ridge', 4225 'eyelid at scleral papillae/forelimb bud', 4226 'eyelid at scleral papillae/forelimb elongated', 4227 'eyelid at scleral papillae/forelimb AER', 4228 'eyelid at scleral papillae/hindlimb AER', 4229 'eyelid at scleral papillae/forelimb elbow', 4230 'eyelid at scleral papillae/forelimb paddle', 4231 'eyelid at scleral papillae/hindlimb paddle', 4232 'eyelid at scleral papillae/forelimb digital plate', 4233 'eyelid at scleral papillae/hindlimb digital plate', 4234 'eyelid at scleral papillae/digital grooves', 4235 'eyelid at scleral papillae/digital serration', 4236 'eyelid at scleral papillae/finger/toe', 4237 'eyelid at scleral papillae/first claw', 4238 'eyelid at scleral papillae/head scales', 4239 'eyelid at scleral papillae/throat scales', 4240 'eyelid at scleral papillae/eyelid scales', 4241 'eyelid at scleral papillae/neck scales', 4242 'eyelid at scleral papillae/back scales', 4243 'eyelid at scleral papillae/limb scales', 4244 'eyelid at scleral papillae/whole forelimb scales', 4245 'eyelid at scleral papillae/tail scales', 4246 'eyelid at scleral papillae/carapace scales', 4247 'eyelid at scleral papillae/hatch', 4248 'eyelid at scleral papillae/max bud', 4249 'eyelid at scleral papillae/max posterior eye', 4250 'eyelid at scleral papillae/max midline eye', 4251 'eyelid at scleral papillae/max anterior lens ', 4252 'eyelid at scleral papillae/max anterior eye', 4253 'eyelid at scleral papillae/max frontonasal fuse', 4254 'eyelid at scleral papillae/mand arch bud', 4255 'eyelid at scleral papillae/mand posterior eye', 4256 'eyelid at scleral papillae/mand posterior lens', 4257 'eyelid at scleral papillae/mand midline eye ', 4258 'eyelid at scleral papillae/mand anterior lens', 4259 'eyelid at scleral papillae/mand anterior eye', 4260 'eyelid at scleral papillae/mand level frontonasal', 4261 'eyelid at scleral papillae/mand occlusion point', 4262 'eyelid at scleral papillae/2nd arch', 4263 'eyelid at scleral papillae/3th arch', 4264 'eyelid at scleral papillae/4th arch', 4265 'eyelid at scleral papillae/5th arch', 4266 'eyelid at scleral papillae/hyoid flap ', 4267 'eyelid at scleral papillae/1st slit', 4268 'eyelid at scleral papillae/2nd slit', 4269 'eyelid at scleral papillae/3th slit', 4270 'eyelid at scleral papillae/4th slit', 4271 'eyelid at scleral papillae/slits closed', 4272 'eyelid at scleral papillae/urogenital papilla bud', 4273 'eyelid at scleral papillae/urogenital papilla inconspicuous', 4274 'eyelid at scleral papillae/cervical flexure 90� ', 4275 'eyelid at scleral papillae/cervical flexure disappeared', 4276 'eyelid at scleral papillae/wrinkles on neck ', 4277 'eyelid at scleral papillae/lower lid', 4278 'eyelid at scleral papillae/eyelid begun overgrow ', 4279 'eyelid ventral lens/egg lay', 4280 'eyelid ventral lens/blastoporus', 4281 'eyelid ventral lens/primitive streak', 4282 'eyelid ventral lens/neural folds closure', 4283 'eyelid ventral lens/anterior neuropore closed ', 4284 'eyelid ventral lens/posterior neuropore closed', 4285 'eyelid ventral lens/somites hard count', 4286 'eyelid ventral lens/1-5 somite pairs', 4287 'eyelid ventral lens/6-10 somite pairs', 4288 'eyelid ventral lens/11-15 somite pairs', 4289 'eyelid ventral lens/16-20 somite pairs', 4290 'eyelid ventral lens/21-25 somite pairs', 4291 'eyelid ventral lens/26-30 somite pairs', 4292 'eyelid ventral lens/31-35 somite pairs', 4293 'eyelid ventral lens/36-40 somite pairs', 4294 'eyelid ventral lens/41-45 somite pairs', 4295 'eyelid ventral lens/46-50 somite pairs', 4296 'eyelid ventral lens/head bulbus', 4297 'eyelid ventral lens/anterior cephalic projection', 4298 'eyelid ventral lens/head projection disappeared', 4299 'eyelid ventral lens/olfactory pit', 4300 'eyelid ventral lens/external nares ', 4301 'eyelid ventral lens/otic pit', 4302 'eyelid ventral lens/otic vesicle', 4303 'eyelid ventral lens/otic capsule inconspicuous ', 4304 'eyelid ventral lens/optic vesicle', 4305 'eyelid ventral lens/lens vesicle', 4306 'eyelid ventral lens/optic fissure', 4307 'eyelid ventral lens/contour lens/iris', 4308 'eyelid ventral lens/pupil forms', 4309 'eyelid ventral lens/scleral papillae', 4310 'eyelid ventral lens/scleral papillae inconspicuous', 4311 'eyelid ventral lens/rib primordia ', 4312 'eyelid ventral lens/Ventricle bulbus', 4313 'eyelid ventral lens/thoracal bulbus disappeared', 4314 'eyelid ventral lens/ventricle S-shaped', 4315 'eyelid ventral lens/tail bud', 4316 'eyelid ventral lens/forelimb ridge', 4317 'eyelid ventral lens/forelimb bud', 4318 'eyelid ventral lens/forelimb elongated', 4319 'eyelid ventral lens/forelimb AER', 4320 'eyelid ventral lens/hindlimb AER', 4321 'eyelid ventral lens/forelimb elbow', 4322 'eyelid ventral lens/forelimb paddle', 4323 'eyelid ventral lens/hindlimb paddle', 4324 'eyelid ventral lens/forelimb digital plate', 4325 'eyelid ventral lens/hindlimb digital plate', 4326 'eyelid ventral lens/digital grooves', 4327 'eyelid ventral lens/digital serration', 4328 'eyelid ventral lens/finger/toe', 4329 'eyelid ventral lens/first claw', 4330 'eyelid ventral lens/head scales', 4331 'eyelid ventral lens/throat scales', 4332 'eyelid ventral lens/eyelid scales', 4333 'eyelid ventral lens/neck scales', 4334 'eyelid ventral lens/back scales', 4335 'eyelid ventral lens/limb scales', 4336 'eyelid ventral lens/whole forelimb scales', 4337 'eyelid ventral lens/tail scales', 4338 'eyelid ventral lens/carapace scales', 4339 'eyelid ventral lens/hatch', 4340 'eyelid ventral lens/max bud', 4341 'eyelid ventral lens/max posterior eye', 4342 'eyelid ventral lens/max midline eye', 4343 'eyelid ventral lens/max anterior lens ', 4344 'eyelid ventral lens/max anterior eye', 4345 'eyelid ventral lens/max frontonasal fuse', 4346 'eyelid ventral lens/mand arch bud', 4347 'eyelid ventral lens/mand posterior eye', 4348 'eyelid ventral lens/mand posterior lens', 4349 'eyelid ventral lens/mand midline eye ', 4350 'eyelid ventral lens/mand anterior lens', 4351 'eyelid ventral lens/mand anterior eye', 4352 'eyelid ventral lens/mand level frontonasal', 4353 'eyelid ventral lens/mand occlusion point', 4354 'eyelid ventral lens/2nd arch', 4355 'eyelid ventral lens/3th arch', 4356 'eyelid ventral lens/4th arch', 4357 'eyelid ventral lens/5th arch', 4358 'eyelid ventral lens/hyoid flap ', 4359 'eyelid ventral lens/1st slit', 4360 'eyelid ventral lens/2nd slit', 4361 'eyelid ventral lens/3th slit', 4362 'eyelid ventral lens/4th slit', 4363 'eyelid ventral lens/slits closed', 4364 'eyelid ventral lens/urogenital papilla bud', 4365 'eyelid ventral lens/urogenital papilla inconspicuous', 4366 'eyelid ventral lens/cervical flexure 90� ', 4367 'eyelid ventral lens/cervical flexure disappeared', 4368 'eyelid ventral lens/wrinkles on neck ', 4369 'eyelid ventral lens/lower lid', 4370 'eyelid ventral lens/eyelid begun overgrow ', 4371 'eyelid ventral lens/eyelid at scleral papillae', 4372 'lower half eye /egg lay', 4373 'lower half eye /blastoporus', 4374 'lower half eye /primitive streak', 4375 'lower half eye /neural folds closure', 4376 'lower half eye /anterior neuropore closed ', 4377 'lower half eye /posterior neuropore closed', 4378 'lower half eye /somites hard count', 4379 'lower half eye /1-5 somite pairs', 4380 'lower half eye /6-10 somite pairs', 4381 'lower half eye /11-15 somite pairs', 4382 'lower half eye /16-20 somite pairs', 4383 'lower half eye /21-25 somite pairs', 4384 'lower half eye /26-30 somite pairs', 4385 'lower half eye /31-35 somite pairs', 4386 'lower half eye /36-40 somite pairs', 4387 'lower half eye /41-45 somite pairs', 4388 'lower half eye /46-50 somite pairs', 4389 'lower half eye /head bulbus', 4390 'lower half eye /anterior cephalic projection', 4391 'lower half eye /head projection disappeared', 4392 'lower half eye /olfactory pit', 4393 'lower half eye /external nares ', 4394 'lower half eye /otic pit', 4395 'lower half eye /otic vesicle', 4396 'lower half eye /otic capsule inconspicuous ', 4397 'lower half eye /optic vesicle', 4398 'lower half eye /lens vesicle', 4399 'lower half eye /optic fissure', 4400 'lower half eye /contour lens/iris', 4401 'lower half eye /pupil forms', 4402 'lower half eye /scleral papillae', 4403 'lower half eye /scleral papillae inconspicuous', 4404 'lower half eye /rib primordia ', 4405 'lower half eye /Ventricle bulbus', 4406 'lower half eye /thoracal bulbus disappeared', 4407 'lower half eye /ventricle S-shaped', 4408 'lower half eye /tail bud', 4409 'lower half eye /forelimb ridge', 4410 'lower half eye /forelimb bud', 4411 'lower half eye /forelimb elongated', 4412 'lower half eye /forelimb AER', 4413 'lower half eye /hindlimb AER', 4414 'lower half eye /forelimb elbow', 4415 'lower half eye /forelimb paddle', 4416 'lower half eye /hindlimb paddle', 4417 'lower half eye /forelimb digital plate', 4418 'lower half eye /hindlimb digital plate', 4419 'lower half eye /digital grooves', 4420 'lower half eye /digital serration', 4421 'lower half eye /finger/toe', 4422 'lower half eye /first claw', 4423 'lower half eye /head scales', 4424 'lower half eye /throat scales', 4425 'lower half eye /eyelid scales', 4426 'lower half eye /neck scales', 4427 'lower half eye /back scales', 4428 'lower half eye /limb scales', 4429 'lower half eye /whole forelimb scales', 4430 'lower half eye /tail scales', 4431 'lower half eye /carapace scales', 4432 'lower half eye /hatch', 4433 'lower half eye /max bud', 4434 'lower half eye /max posterior eye', 4435 'lower half eye /max midline eye', 4436 'lower half eye /max anterior lens ', 4437 'lower half eye /max anterior eye', 4438 'lower half eye /max frontonasal fuse', 4439 'lower half eye /mand arch bud', 4440 'lower half eye /mand posterior eye', 4441 'lower half eye /mand posterior lens', 4442 'lower half eye /mand midline eye ', 4443 'lower half eye /mand anterior lens', 4444 'lower half eye /mand anterior eye', 4445 'lower half eye /mand level frontonasal', 4446 'lower half eye /mand occlusion point', 4447 'lower half eye /2nd arch', 4448 'lower half eye /3th arch', 4449 'lower half eye /4th arch', 4450 'lower half eye /5th arch', 4451 'lower half eye /hyoid flap ', 4452 'lower half eye /1st slit', 4453 'lower half eye /2nd slit', 4454 'lower half eye /3th slit', 4455 'lower half eye /4th slit', 4456 'lower half eye /slits closed', 4457 'lower half eye /urogenital papilla bud', 4458 'lower half eye /urogenital papilla inconspicuous', 4459 'lower half eye /cervical flexure 90� ', 4460 'lower half eye /cervical flexure disappeared', 4461 'lower half eye /wrinkles on neck ', 4462 'lower half eye /lower lid', 4463 'lower half eye /eyelid begun overgrow ', 4464 'lower half eye /eyelid at scleral papillae', 4465 'lower half eye /eyelid ventral lens', 4466 'membrana nictitans/egg lay', 4467 'membrana nictitans/blastoporus', 4468 'membrana nictitans/primitive streak', 4469 'membrana nictitans/neural folds closure', 4470 'membrana nictitans/anterior neuropore closed ', 4471 'membrana nictitans/posterior neuropore closed', 4472 'membrana nictitans/somites hard count', 4473 'membrana nictitans/1-5 somite pairs', 4474 'membrana nictitans/6-10 somite pairs', 4475 'membrana nictitans/11-15 somite pairs', 4476 'membrana nictitans/16-20 somite pairs', 4477 'membrana nictitans/21-25 somite pairs', 4478 'membrana nictitans/26-30 somite pairs', 4479 'membrana nictitans/31-35 somite pairs', 4480 'membrana nictitans/36-40 somite pairs', 4481 'membrana nictitans/41-45 somite pairs', 4482 'membrana nictitans/46-50 somite pairs', 4483 'membrana nictitans/head bulbus', 4484 'membrana nictitans/anterior cephalic projection', 4485 'membrana nictitans/head projection disappeared', 4486 'membrana nictitans/olfactory pit', 4487 'membrana nictitans/external nares ', 4488 'membrana nictitans/otic pit', 4489 'membrana nictitans/otic vesicle', 4490 'membrana nictitans/otic capsule inconspicuous ', 4491 'membrana nictitans/optic vesicle', 4492 'membrana nictitans/lens vesicle', 4493 'membrana nictitans/optic fissure', 4494 'membrana nictitans/contour lens/iris', 4495 'membrana nictitans/pupil forms', 4496 'membrana nictitans/scleral papillae', 4497 'membrana nictitans/scleral papillae inconspicuous', 4498 'membrana nictitans/rib primordia ', 4499 'membrana nictitans/Ventricle bulbus', 4500 'membrana nictitans/thoracal bulbus disappeared', 4501 'membrana nictitans/ventricle S-shaped', 4502 'membrana nictitans/tail bud', 4503 'membrana nictitans/forelimb ridge', 4504 'membrana nictitans/forelimb bud', 4505 'membrana nictitans/forelimb elongated', 4506 'membrana nictitans/forelimb AER', 4507 'membrana nictitans/hindlimb AER', 4508 'membrana nictitans/forelimb elbow', 4509 'membrana nictitans/forelimb paddle', 4510 'membrana nictitans/hindlimb paddle', 4511 'membrana nictitans/forelimb digital plate', 4512 'membrana nictitans/hindlimb digital plate', 4513 'membrana nictitans/digital grooves', 4514 'membrana nictitans/digital serration', 4515 'membrana nictitans/finger/toe', 4516 'membrana nictitans/first claw', 4517 'membrana nictitans/head scales', 4518 'membrana nictitans/throat scales', 4519 'membrana nictitans/eyelid scales', 4520 'membrana nictitans/neck scales', 4521 'membrana nictitans/back scales', 4522 'membrana nictitans/limb scales', 4523 'membrana nictitans/whole forelimb scales', 4524 'membrana nictitans/tail scales', 4525 'membrana nictitans/carapace scales', 4526 'membrana nictitans/hatch', 4527 'membrana nictitans/max bud', 4528 'membrana nictitans/max posterior eye', 4529 'membrana nictitans/max midline eye', 4530 'membrana nictitans/max anterior lens ', 4531 'membrana nictitans/max anterior eye', 4532 'membrana nictitans/max frontonasal fuse', 4533 'membrana nictitans/mand arch bud', 4534 'membrana nictitans/mand posterior eye', 4535 'membrana nictitans/mand posterior lens', 4536 'membrana nictitans/mand midline eye ', 4537 'membrana nictitans/mand anterior lens', 4538 'membrana nictitans/mand anterior eye', 4539 'membrana nictitans/mand level frontonasal', 4540 'membrana nictitans/mand occlusion point', 4541 'membrana nictitans/2nd arch', 4542 'membrana nictitans/3th arch', 4543 'membrana nictitans/4th arch', 4544 'membrana nictitans/5th arch', 4545 'membrana nictitans/hyoid flap ', 4546 'membrana nictitans/1st slit', 4547 'membrana nictitans/2nd slit', 4548 'membrana nictitans/3th slit', 4549 'membrana nictitans/4th slit', 4550 'membrana nictitans/slits closed', 4551 'membrana nictitans/urogenital papilla bud', 4552 'membrana nictitans/urogenital papilla inconspicuous', 4553 'membrana nictitans/cervical flexure 90� ', 4554 'membrana nictitans/cervical flexure disappeared', 4555 'membrana nictitans/wrinkles on neck ', 4556 'membrana nictitans/lower lid', 4557 'membrana nictitans/eyelid begun overgrow ', 4558 'membrana nictitans/eyelid at scleral papillae', 4559 'membrana nictitans/eyelid ventral lens', 4560 'membrana nictitans/lower half eye ', 4561 'caruncle/egg lay', 4562 'caruncle/blastoporus', 4563 'caruncle/primitive streak', 4564 'caruncle/neural folds closure', 4565 'caruncle/anterior neuropore closed ', 4566 'caruncle/posterior neuropore closed', 4567 'caruncle/somites hard count', 4568 'caruncle/1-5 somite pairs', 4569 'caruncle/6-10 somite pairs', 4570 'caruncle/11-15 somite pairs', 4571 'caruncle/16-20 somite pairs', 4572 'caruncle/21-25 somite pairs', 4573 'caruncle/26-30 somite pairs', 4574 'caruncle/31-35 somite pairs', 4575 'caruncle/36-40 somite pairs', 4576 'caruncle/41-45 somite pairs', 4577 'caruncle/46-50 somite pairs', 4578 'caruncle/head bulbus', 4579 'caruncle/anterior cephalic projection', 4580 'caruncle/head projection disappeared', 4581 'caruncle/olfactory pit', 4582 'caruncle/external nares ', 4583 'caruncle/otic pit', 4584 'caruncle/otic vesicle', 4585 'caruncle/otic capsule inconspicuous ', 4586 'caruncle/optic vesicle', 4587 'caruncle/lens vesicle', 4588 'caruncle/optic fissure', 4589 'caruncle/contour lens/iris', 4590 'caruncle/pupil forms', 4591 'caruncle/scleral papillae', 4592 'caruncle/scleral papillae inconspicuous', 4593 'caruncle/rib primordia ', 4594 'caruncle/Ventricle bulbus', 4595 'caruncle/thoracal bulbus disappeared', 4596 'caruncle/ventricle S-shaped', 4597 'caruncle/tail bud', 4598 'caruncle/forelimb ridge', 4599 'caruncle/forelimb bud', 4600 'caruncle/forelimb elongated', 4601 'caruncle/forelimb AER', 4602 'caruncle/hindlimb AER', 4603 'caruncle/forelimb elbow', 4604 'caruncle/forelimb paddle', 4605 'caruncle/hindlimb paddle', 4606 'caruncle/forelimb digital plate', 4607 'caruncle/hindlimb digital plate', 4608 'caruncle/digital grooves', 4609 'caruncle/digital serration', 4610 'caruncle/finger/toe', 4611 'caruncle/first claw', 4612 'caruncle/head scales', 4613 'caruncle/throat scales', 4614 'caruncle/eyelid scales', 4615 'caruncle/neck scales', 4616 'caruncle/back scales', 4617 'caruncle/limb scales', 4618 'caruncle/whole forelimb scales', 4619 'caruncle/tail scales', 4620 'caruncle/carapace scales', 4621 'caruncle/hatch', 4622 'caruncle/max bud', 4623 'caruncle/max posterior eye', 4624 'caruncle/max midline eye', 4625 'caruncle/max anterior lens ', 4626 'caruncle/max anterior eye', 4627 'caruncle/max frontonasal fuse', 4628 'caruncle/mand arch bud', 4629 'caruncle/mand posterior eye', 4630 'caruncle/mand posterior lens', 4631 'caruncle/mand midline eye ', 4632 'caruncle/mand anterior lens', 4633 'caruncle/mand anterior eye', 4634 'caruncle/mand level frontonasal', 4635 'caruncle/mand occlusion point', 4636 'caruncle/2nd arch', 4637 'caruncle/3th arch', 4638 'caruncle/4th arch', 4639 'caruncle/5th arch', 4640 'caruncle/hyoid flap ', 4641 'caruncle/1st slit', 4642 'caruncle/2nd slit', 4643 'caruncle/3th slit', 4644 'caruncle/4th slit', 4645 'caruncle/slits closed', 4646 'caruncle/urogenital papilla bud', 4647 'caruncle/urogenital papilla inconspicuous', 4648 'caruncle/cervical flexure 90� ', 4649 'caruncle/cervical flexure disappeared', 4650 'caruncle/wrinkles on neck ', 4651 'caruncle/lower lid', 4652 'caruncle/eyelid begun overgrow ', 4653 'caruncle/eyelid at scleral papillae', 4654 'caruncle/eyelid ventral lens', 4655 'caruncle/lower half eye ', 4656 'caruncle/membrana nictitans', 4657 'ramphothecae/egg lay', 4658 'ramphothecae/blastoporus', 4659 'ramphothecae/primitive streak', 4660 'ramphothecae/neural folds closure', 4661 'ramphothecae/anterior neuropore closed ', 4662 'ramphothecae/posterior neuropore closed', 4663 'ramphothecae/somites hard count', 4664 'ramphothecae/1-5 somite pairs', 4665 'ramphothecae/6-10 somite pairs', 4666 'ramphothecae/11-15 somite pairs', 4667 'ramphothecae/16-20 somite pairs', 4668 'ramphothecae/21-25 somite pairs', 4669 'ramphothecae/26-30 somite pairs', 4670 'ramphothecae/31-35 somite pairs', 4671 'ramphothecae/36-40 somite pairs', 4672 'ramphothecae/41-45 somite pairs', 4673 'ramphothecae/46-50 somite pairs', 4674 'ramphothecae/head bulbus', 4675 'ramphothecae/anterior cephalic projection', 4676 'ramphothecae/head projection disappeared', 4677 'ramphothecae/olfactory pit', 4678 'ramphothecae/external nares ', 4679 'ramphothecae/otic pit', 4680 'ramphothecae/otic vesicle', 4681 'ramphothecae/otic capsule inconspicuous ', 4682 'ramphothecae/optic vesicle', 4683 'ramphothecae/lens vesicle', 4684 'ramphothecae/optic fissure', 4685 'ramphothecae/contour lens/iris', 4686 'ramphothecae/pupil forms', 4687 'ramphothecae/scleral papillae', 4688 'ramphothecae/scleral papillae inconspicuous', 4689 'ramphothecae/rib primordia ', 4690 'ramphothecae/Ventricle bulbus', 4691 'ramphothecae/thoracal bulbus disappeared', 4692 'ramphothecae/ventricle S-shaped', 4693 'ramphothecae/tail bud', 4694 'ramphothecae/forelimb ridge', 4695 'ramphothecae/forelimb bud', 4696 'ramphothecae/forelimb elongated', 4697 'ramphothecae/forelimb AER', 4698 'ramphothecae/hindlimb AER', 4699 'ramphothecae/forelimb elbow', 4700 'ramphothecae/forelimb paddle', 4701 'ramphothecae/hindlimb paddle', 4702 'ramphothecae/forelimb digital plate', 4703 'ramphothecae/hindlimb digital plate', 4704 'ramphothecae/digital grooves', 4705 'ramphothecae/digital serration', 4706 'ramphothecae/finger/toe', 4707 'ramphothecae/first claw', 4708 'ramphothecae/head scales', 4709 'ramphothecae/throat scales', 4710 'ramphothecae/eyelid scales', 4711 'ramphothecae/neck scales', 4712 'ramphothecae/back scales', 4713 'ramphothecae/limb scales', 4714 'ramphothecae/whole forelimb scales', 4715 'ramphothecae/tail scales', 4716 'ramphothecae/carapace scales', 4717 'ramphothecae/hatch', 4718 'ramphothecae/max bud', 4719 'ramphothecae/max posterior eye', 4720 'ramphothecae/max midline eye', 4721 'ramphothecae/max anterior lens ', 4722 'ramphothecae/max anterior eye', 4723 'ramphothecae/max frontonasal fuse', 4724 'ramphothecae/mand arch bud', 4725 'ramphothecae/mand posterior eye', 4726 'ramphothecae/mand posterior lens', 4727 'ramphothecae/mand midline eye ', 4728 'ramphothecae/mand anterior lens', 4729 'ramphothecae/mand anterior eye', 4730 'ramphothecae/mand level frontonasal', 4731 'ramphothecae/mand occlusion point', 4732 'ramphothecae/2nd arch', 4733 'ramphothecae/3th arch', 4734 'ramphothecae/4th arch', 4735 'ramphothecae/5th arch', 4736 'ramphothecae/hyoid flap ', 4737 'ramphothecae/1st slit', 4738 'ramphothecae/2nd slit', 4739 'ramphothecae/3th slit', 4740 'ramphothecae/4th slit', 4741 'ramphothecae/slits closed', 4742 'ramphothecae/urogenital papilla bud', 4743 'ramphothecae/urogenital papilla inconspicuous', 4744 'ramphothecae/cervical flexure 90� ', 4745 'ramphothecae/cervical flexure disappeared', 4746 'ramphothecae/wrinkles on neck ', 4747 'ramphothecae/lower lid', 4748 'ramphothecae/eyelid begun overgrow ', 4749 'ramphothecae/eyelid at scleral papillae', 4750 'ramphothecae/eyelid ventral lens', 4751 'ramphothecae/lower half eye ', 4752 'ramphothecae/membrana nictitans', 4753 'ramphothecae/caruncle', 4754 'carapacial ridge/egg lay', 4755 'carapacial ridge/blastoporus', 4756 'carapacial ridge/primitive streak', 4757 'carapacial ridge/neural folds closure', 4758 'carapacial ridge/anterior neuropore closed ', 4759 'carapacial ridge/posterior neuropore closed', 4760 'carapacial ridge/somites hard count', 4761 'carapacial ridge/1-5 somite pairs', 4762 'carapacial ridge/6-10 somite pairs', 4763 'carapacial ridge/11-15 somite pairs', 4764 'carapacial ridge/16-20 somite pairs', 4765 'carapacial ridge/21-25 somite pairs', 4766 'carapacial ridge/26-30 somite pairs', 4767 'carapacial ridge/31-35 somite pairs', 4768 'carapacial ridge/36-40 somite pairs', 4769 'carapacial ridge/41-45 somite pairs', 4770 'carapacial ridge/46-50 somite pairs', 4771 'carapacial ridge/head bulbus', 4772 'carapacial ridge/anterior cephalic projection', 4773 'carapacial ridge/head projection disappeared', 4774 'carapacial ridge/olfactory pit', 4775 'carapacial ridge/external nares ', 4776 'carapacial ridge/otic pit', 4777 'carapacial ridge/otic vesicle', 4778 'carapacial ridge/otic capsule inconspicuous ', 4779 'carapacial ridge/optic vesicle', 4780 'carapacial ridge/lens vesicle', 4781 'carapacial ridge/optic fissure', 4782 'carapacial ridge/contour lens/iris', 4783 'carapacial ridge/pupil forms', 4784 'carapacial ridge/scleral papillae', 4785 'carapacial ridge/scleral papillae inconspicuous', 4786 'carapacial ridge/rib primordia ', 4787 'carapacial ridge/Ventricle bulbus', 4788 'carapacial ridge/thoracal bulbus disappeared', 4789 'carapacial ridge/ventricle S-shaped', 4790 'carapacial ridge/tail bud', 4791 'carapacial ridge/forelimb ridge', 4792 'carapacial ridge/forelimb bud', 4793 'carapacial ridge/forelimb elongated', 4794 'carapacial ridge/forelimb AER', 4795 'carapacial ridge/hindlimb AER', 4796 'carapacial ridge/forelimb elbow', 4797 'carapacial ridge/forelimb paddle', 4798 'carapacial ridge/hindlimb paddle', 4799 'carapacial ridge/forelimb digital plate', 4800 'carapacial ridge/hindlimb digital plate', 4801 'carapacial ridge/digital grooves', 4802 'carapacial ridge/digital serration', 4803 'carapacial ridge/finger/toe', 4804 'carapacial ridge/first claw', 4805 'carapacial ridge/head scales', 4806 'carapacial ridge/throat scales', 4807 'carapacial ridge/eyelid scales', 4808 'carapacial ridge/neck scales', 4809 'carapacial ridge/back scales', 4810 'carapacial ridge/limb scales', 4811 'carapacial ridge/whole forelimb scales', 4812 'carapacial ridge/tail scales', 4813 'carapacial ridge/carapace scales', 4814 'carapacial ridge/hatch', 4815 'carapacial ridge/max bud', 4816 'carapacial ridge/max posterior eye', 4817 'carapacial ridge/max midline eye', 4818 'carapacial ridge/max anterior lens ', 4819 'carapacial ridge/max anterior eye', 4820 'carapacial ridge/max frontonasal fuse', 4821 'carapacial ridge/mand arch bud', 4822 'carapacial ridge/mand posterior eye', 4823 'carapacial ridge/mand posterior lens', 4824 'carapacial ridge/mand midline eye ', 4825 'carapacial ridge/mand anterior lens', 4826 'carapacial ridge/mand anterior eye', 4827 'carapacial ridge/mand level frontonasal', 4828 'carapacial ridge/mand occlusion point', 4829 'carapacial ridge/2nd arch', 4830 'carapacial ridge/3th arch', 4831 'carapacial ridge/4th arch', 4832 'carapacial ridge/5th arch', 4833 'carapacial ridge/hyoid flap ', 4834 'carapacial ridge/1st slit', 4835 'carapacial ridge/2nd slit', 4836 'carapacial ridge/3th slit', 4837 'carapacial ridge/4th slit', 4838 'carapacial ridge/slits closed', 4839 'carapacial ridge/urogenital papilla bud', 4840 'carapacial ridge/urogenital papilla inconspicuous', 4841 'carapacial ridge/cervical flexure 90� ', 4842 'carapacial ridge/cervical flexure disappeared', 4843 'carapacial ridge/wrinkles on neck ', 4844 'carapacial ridge/lower lid', 4845 'carapacial ridge/eyelid begun overgrow ', 4846 'carapacial ridge/eyelid at scleral papillae', 4847 'carapacial ridge/eyelid ventral lens', 4848 'carapacial ridge/lower half eye ', 4849 'carapacial ridge/membrana nictitans', 4850 'carapacial ridge/caruncle', 4851 'carapacial ridge/ramphothecae', 4852 'longitudinal carapacial ridge/egg lay', 4853 'longitudinal carapacial ridge/blastoporus', 4854 'longitudinal carapacial ridge/primitive streak', 4855 'longitudinal carapacial ridge/neural folds closure', 4856 'longitudinal carapacial ridge/anterior neuropore closed ', 4857 'longitudinal carapacial ridge/posterior neuropore closed', 4858 'longitudinal carapacial ridge/somites hard count', 4859 'longitudinal carapacial ridge/1-5 somite pairs', 4860 'longitudinal carapacial ridge/6-10 somite pairs', 4861 'longitudinal carapacial ridge/11-15 somite pairs', 4862 'longitudinal carapacial ridge/16-20 somite pairs', 4863 'longitudinal carapacial ridge/21-25 somite pairs', 4864 'longitudinal carapacial ridge/26-30 somite pairs', 4865 'longitudinal carapacial ridge/31-35 somite pairs', 4866 'longitudinal carapacial ridge/36-40 somite pairs', 4867 'longitudinal carapacial ridge/41-45 somite pairs', 4868 'longitudinal carapacial ridge/46-50 somite pairs', 4869 'longitudinal carapacial ridge/head bulbus', 4870 'longitudinal carapacial ridge/anterior cephalic projection', 4871 'longitudinal carapacial ridge/head projection disappeared', 4872 'longitudinal carapacial ridge/olfactory pit', 4873 'longitudinal carapacial ridge/external nares ', 4874 'longitudinal carapacial ridge/otic pit', 4875 'longitudinal carapacial ridge/otic vesicle', 4876 'longitudinal carapacial ridge/otic capsule inconspicuous ', 4877 'longitudinal carapacial ridge/optic vesicle', 4878 'longitudinal carapacial ridge/lens vesicle', 4879 'longitudinal carapacial ridge/optic fissure', 4880 'longitudinal carapacial ridge/contour lens/iris', 4881 'longitudinal carapacial ridge/pupil forms', 4882 'longitudinal carapacial ridge/scleral papillae', 4883 'longitudinal carapacial ridge/scleral papillae inconspicuous', 4884 'longitudinal carapacial ridge/rib primordia ', 4885 'longitudinal carapacial ridge/Ventricle bulbus', 4886 'longitudinal carapacial ridge/thoracal bulbus disappeared', 4887 'longitudinal carapacial ridge/ventricle S-shaped', 4888 'longitudinal carapacial ridge/tail bud', 4889 'longitudinal carapacial ridge/forelimb ridge', 4890 'longitudinal carapacial ridge/forelimb bud', 4891 'longitudinal carapacial ridge/forelimb elongated', 4892 'longitudinal carapacial ridge/forelimb AER', 4893 'longitudinal carapacial ridge/hindlimb AER', 4894 'longitudinal carapacial ridge/forelimb elbow', 4895 'longitudinal carapacial ridge/forelimb paddle', 4896 'longitudinal carapacial ridge/hindlimb paddle', 4897 'longitudinal carapacial ridge/forelimb digital plate', 4898 'longitudinal carapacial ridge/hindlimb digital plate', 4899 'longitudinal carapacial ridge/digital grooves', 4900 'longitudinal carapacial ridge/digital serration', 4901 'longitudinal carapacial ridge/finger/toe', 4902 'longitudinal carapacial ridge/first claw', 4903 'longitudinal carapacial ridge/head scales', 4904 'longitudinal carapacial ridge/throat scales', 4905 'longitudinal carapacial ridge/eyelid scales', 4906 'longitudinal carapacial ridge/neck scales', 4907 'longitudinal carapacial ridge/back scales', 4908 'longitudinal carapacial ridge/limb scales', 4909 'longitudinal carapacial ridge/whole forelimb scales', 4910 'longitudinal carapacial ridge/tail scales', 4911 'longitudinal carapacial ridge/carapace scales', 4912 'longitudinal carapacial ridge/hatch', 4913 'longitudinal carapacial ridge/max bud', 4914 'longitudinal carapacial ridge/max posterior eye', 4915 'longitudinal carapacial ridge/max midline eye', 4916 'longitudinal carapacial ridge/max anterior lens ', 4917 'longitudinal carapacial ridge/max anterior eye', 4918 'longitudinal carapacial ridge/max frontonasal fuse', 4919 'longitudinal carapacial ridge/mand arch bud', 4920 'longitudinal carapacial ridge/mand posterior eye', 4921 'longitudinal carapacial ridge/mand posterior lens', 4922 'longitudinal carapacial ridge/mand midline eye ', 4923 'longitudinal carapacial ridge/mand anterior lens', 4924 'longitudinal carapacial ridge/mand anterior eye', 4925 'longitudinal carapacial ridge/mand level frontonasal', 4926 'longitudinal carapacial ridge/mand occlusion point', 4927 'longitudinal carapacial ridge/2nd arch', 4928 'longitudinal carapacial ridge/3th arch', 4929 'longitudinal carapacial ridge/4th arch', 4930 'longitudinal carapacial ridge/5th arch', 4931 'longitudinal carapacial ridge/hyoid flap ', 4932 'longitudinal carapacial ridge/1st slit', 4933 'longitudinal carapacial ridge/2nd slit', 4934 'longitudinal carapacial ridge/3th slit', 4935 'longitudinal carapacial ridge/4th slit', 4936 'longitudinal carapacial ridge/slits closed', 4937 'longitudinal carapacial ridge/urogenital papilla bud', 4938 'longitudinal carapacial ridge/urogenital papilla inconspicuous', 4939 'longitudinal carapacial ridge/cervical flexure 90� ', 4940 'longitudinal carapacial ridge/cervical flexure disappeared', 4941 'longitudinal carapacial ridge/wrinkles on neck ', 4942 'longitudinal carapacial ridge/lower lid', 4943 'longitudinal carapacial ridge/eyelid begun overgrow ', 4944 'longitudinal carapacial ridge/eyelid at scleral papillae', 4945 'longitudinal carapacial ridge/eyelid ventral lens', 4946 'longitudinal carapacial ridge/lower half eye ', 4947 'longitudinal carapacial ridge/membrana nictitans', 4948 'longitudinal carapacial ridge/caruncle', 4949 'longitudinal carapacial ridge/ramphothecae', 4950 'longitudinal carapacial ridge/carapacial ridge', 4951 'carapace not anterior /egg lay', 4952 'carapace not anterior /blastoporus', 4953 'carapace not anterior /primitive streak', 4954 'carapace not anterior /neural folds closure', 4955 'carapace not anterior /anterior neuropore closed ', 4956 'carapace not anterior /posterior neuropore closed', 4957 'carapace not anterior /somites hard count', 4958 'carapace not anterior /1-5 somite pairs', 4959 'carapace not anterior /6-10 somite pairs', 4960 'carapace not anterior /11-15 somite pairs', 4961 'carapace not anterior /16-20 somite pairs', 4962 'carapace not anterior /21-25 somite pairs', 4963 'carapace not anterior /26-30 somite pairs', 4964 'carapace not anterior /31-35 somite pairs', 4965 'carapace not anterior /36-40 somite pairs', 4966 'carapace not anterior /41-45 somite pairs', 4967 'carapace not anterior /46-50 somite pairs', 4968 'carapace not anterior /head bulbus', 4969 'carapace not anterior /anterior cephalic projection', 4970 'carapace not anterior /head projection disappeared', 4971 'carapace not anterior /olfactory pit', 4972 'carapace not anterior /external nares ', 4973 'carapace not anterior /otic pit', 4974 'carapace not anterior /otic vesicle', 4975 'carapace not anterior /otic capsule inconspicuous ', 4976 'carapace not anterior /optic vesicle', 4977 'carapace not anterior /lens vesicle', 4978 'carapace not anterior /optic fissure', 4979 'carapace not anterior /contour lens/iris', 4980 'carapace not anterior /pupil forms', 4981 'carapace not anterior /scleral papillae', 4982 'carapace not anterior /scleral papillae inconspicuous', 4983 'carapace not anterior /rib primordia ', 4984 'carapace not anterior /Ventricle bulbus', 4985 'carapace not anterior /thoracal bulbus disappeared', 4986 'carapace not anterior /ventricle S-shaped', 4987 'carapace not anterior /tail bud', 4988 'carapace not anterior /forelimb ridge', 4989 'carapace not anterior /forelimb bud', 4990 'carapace not anterior /forelimb elongated', 4991 'carapace not anterior /forelimb AER', 4992 'carapace not anterior /hindlimb AER', 4993 'carapace not anterior /forelimb elbow', 4994 'carapace not anterior /forelimb paddle', 4995 'carapace not anterior /hindlimb paddle', 4996 'carapace not anterior /forelimb digital plate', 4997 'carapace not anterior /hindlimb digital plate', 4998 'carapace not anterior /digital grooves', 4999 'carapace not anterior /digital serration', 5000 'carapace not anterior /finger/toe', 5001 'carapace not anterior /first claw', 5002 'carapace not anterior /head scales', 5003 'carapace not anterior /throat scales', 5004 'carapace not anterior /eyelid scales', 5005 'carapace not anterior /neck scales', 5006 'carapace not anterior /back scales', 5007 'carapace not anterior /limb scales', 5008 'carapace not anterior /whole forelimb scales', 5009 'carapace not anterior /tail scales', 5010 'carapace not anterior /carapace scales', 5011 'carapace not anterior /hatch', 5012 'carapace not anterior /max bud', 5013 'carapace not anterior /max posterior eye', 5014 'carapace not anterior /max midline eye', 5015 'carapace not anterior /max anterior lens ', 5016 'carapace not anterior /max anterior eye', 5017 'carapace not anterior /max frontonasal fuse', 5018 'carapace not anterior /mand arch bud', 5019 'carapace not anterior /mand posterior eye', 5020 'carapace not anterior /mand posterior lens', 5021 'carapace not anterior /mand midline eye ', 5022 'carapace not anterior /mand anterior lens', 5023 'carapace not anterior /mand anterior eye', 5024 'carapace not anterior /mand level frontonasal', 5025 'carapace not anterior /mand occlusion point', 5026 'carapace not anterior /2nd arch', 5027 'carapace not anterior /3th arch', 5028 'carapace not anterior /4th arch', 5029 'carapace not anterior /5th arch', 5030 'carapace not anterior /hyoid flap ', 5031 'carapace not anterior /1st slit', 5032 'carapace not anterior /2nd slit', 5033 'carapace not anterior /3th slit', 5034 'carapace not anterior /4th slit', 5035 'carapace not anterior /slits closed', 5036 'carapace not anterior /urogenital papilla bud', 5037 'carapace not anterior /urogenital papilla inconspicuous', 5038 'carapace not anterior /cervical flexure 90� ', 5039 'carapace not anterior /cervical flexure disappeared', 5040 'carapace not anterior /wrinkles on neck ', 5041 'carapace not anterior /lower lid', 5042 'carapace not anterior /eyelid begun overgrow ', 5043 'carapace not anterior /eyelid at scleral papillae', 5044 'carapace not anterior /eyelid ventral lens', 5045 'carapace not anterior /lower half eye ', 5046 'carapace not anterior /membrana nictitans', 5047 'carapace not anterior /caruncle', 5048 'carapace not anterior /ramphothecae', 5049 'carapace not anterior /carapacial ridge', 5050 'carapace not anterior /longitudinal carapacial ridge', 5051 'carapace clearly limited /egg lay', 5052 'carapace clearly limited /blastoporus', 5053 'carapace clearly limited /primitive streak', 5054 'carapace clearly limited /neural folds closure', 5055 'carapace clearly limited /anterior neuropore closed ', 5056 'carapace clearly limited /posterior neuropore closed', 5057 'carapace clearly limited /somites hard count', 5058 'carapace clearly limited /1-5 somite pairs', 5059 'carapace clearly limited /6-10 somite pairs', 5060 'carapace clearly limited /11-15 somite pairs', 5061 'carapace clearly limited /16-20 somite pairs', 5062 'carapace clearly limited /21-25 somite pairs', 5063 'carapace clearly limited /26-30 somite pairs', 5064 'carapace clearly limited /31-35 somite pairs', 5065 'carapace clearly limited /36-40 somite pairs', 5066 'carapace clearly limited /41-45 somite pairs', 5067 'carapace clearly limited /46-50 somite pairs', 5068 'carapace clearly limited /head bulbus', 5069 'carapace clearly limited /anterior cephalic projection', 5070 'carapace clearly limited /head projection disappeared', 5071 'carapace clearly limited /olfactory pit', 5072 'carapace clearly limited /external nares ', 5073 'carapace clearly limited /otic pit', 5074 'carapace clearly limited /otic vesicle', 5075 'carapace clearly limited /otic capsule inconspicuous ', 5076 'carapace clearly limited /optic vesicle', 5077 'carapace clearly limited /lens vesicle', 5078 'carapace clearly limited /optic fissure', 5079 'carapace clearly limited /contour lens/iris', 5080 'carapace clearly limited /pupil forms', 5081 'carapace clearly limited /scleral papillae', 5082 'carapace clearly limited /scleral papillae inconspicuous', 5083 'carapace clearly limited /rib primordia ', 5084 'carapace clearly limited /Ventricle bulbus', 5085 'carapace clearly limited /thoracal bulbus disappeared', 5086 'carapace clearly limited /ventricle S-shaped', 5087 'carapace clearly limited /tail bud', 5088 'carapace clearly limited /forelimb ridge', 5089 'carapace clearly limited /forelimb bud', 5090 'carapace clearly limited /forelimb elongated', 5091 'carapace clearly limited /forelimb AER', 5092 'carapace clearly limited /hindlimb AER', 5093 'carapace clearly limited /forelimb elbow', 5094 'carapace clearly limited /forelimb paddle', 5095 'carapace clearly limited /hindlimb paddle', 5096 'carapace clearly limited /forelimb digital plate', 5097 'carapace clearly limited /hindlimb digital plate', 5098 'carapace clearly limited /digital grooves', 5099 'carapace clearly limited /digital serration', 5100 'carapace clearly limited /finger/toe', 5101 'carapace clearly limited /first claw', 5102 'carapace clearly limited /head scales', 5103 'carapace clearly limited /throat scales', 5104 'carapace clearly limited /eyelid scales', 5105 'carapace clearly limited /neck scales', 5106 'carapace clearly limited /back scales', 5107 'carapace clearly limited /limb scales', 5108 'carapace clearly limited /whole forelimb scales', 5109 'carapace clearly limited /tail scales', 5110 'carapace clearly limited /carapace scales', 5111 'carapace clearly limited /hatch', 5112 'carapace clearly limited /max bud', 5113 'carapace clearly limited /max posterior eye', 5114 'carapace clearly limited /max midline eye', 5115 'carapace clearly limited /max anterior lens ', 5116 'carapace clearly limited /max anterior eye', 5117 'carapace clearly limited /max frontonasal fuse', 5118 'carapace clearly limited /mand arch bud', 5119 'carapace clearly limited /mand posterior eye', 5120 'carapace clearly limited /mand posterior lens', 5121 'carapace clearly limited /mand midline eye ', 5122 'carapace clearly limited /mand anterior lens', 5123 'carapace clearly limited /mand anterior eye', 5124 'carapace clearly limited /mand level frontonasal', 5125 'carapace clearly limited /mand occlusion point', 5126 'carapace clearly limited /2nd arch', 5127 'carapace clearly limited /3th arch', 5128 'carapace clearly limited /4th arch', 5129 'carapace clearly limited /5th arch', 5130 'carapace clearly limited /hyoid flap ', 5131 'carapace clearly limited /1st slit', 5132 'carapace clearly limited /2nd slit', 5133 'carapace clearly limited /3th slit', 5134 'carapace clearly limited /4th slit', 5135 'carapace clearly limited /slits closed', 5136 'carapace clearly limited /urogenital papilla bud', 5137 'carapace clearly limited /urogenital papilla inconspicuous', 5138 'carapace clearly limited /cervical flexure 90� ', 5139 'carapace clearly limited /cervical flexure disappeared', 5140 'carapace clearly limited /wrinkles on neck ', 5141 'carapace clearly limited /lower lid', 5142 'carapace clearly limited /eyelid begun overgrow ', 5143 'carapace clearly limited /eyelid at scleral papillae', 5144 'carapace clearly limited /eyelid ventral lens', 5145 'carapace clearly limited /lower half eye ', 5146 'carapace clearly limited /membrana nictitans', 5147 'carapace clearly limited /caruncle', 5148 'carapace clearly limited /ramphothecae', 5149 'carapace clearly limited /carapacial ridge', 5150 'carapace clearly limited /longitudinal carapacial ridge', 5151 'carapace clearly limited /carapace not anterior ', 5152 'carapace beyond tail /egg lay', 5153 'carapace beyond tail /blastoporus', 5154 'carapace beyond tail /primitive streak', 5155 'carapace beyond tail /neural folds closure', 5156 'carapace beyond tail /anterior neuropore closed ', 5157 'carapace beyond tail /posterior neuropore closed', 5158 'carapace beyond tail /somites hard count', 5159 'carapace beyond tail /1-5 somite pairs', 5160 'carapace beyond tail /6-10 somite pairs', 5161 'carapace beyond tail /11-15 somite pairs', 5162 'carapace beyond tail /16-20 somite pairs', 5163 'carapace beyond tail /21-25 somite pairs', 5164 'carapace beyond tail /26-30 somite pairs', 5165 'carapace beyond tail /31-35 somite pairs', 5166 'carapace beyond tail /36-40 somite pairs', 5167 'carapace beyond tail /41-45 somite pairs', 5168 'carapace beyond tail /46-50 somite pairs', 5169 'carapace beyond tail /head bulbus', 5170 'carapace beyond tail /anterior cephalic projection', 5171 'carapace beyond tail /head projection disappeared', 5172 'carapace beyond tail /olfactory pit', 5173 'carapace beyond tail /external nares ', 5174 'carapace beyond tail /otic pit', 5175 'carapace beyond tail /otic vesicle', 5176 'carapace beyond tail /otic capsule inconspicuous ', 5177 'carapace beyond tail /optic vesicle', 5178 'carapace beyond tail /lens vesicle', 5179 'carapace beyond tail /optic fissure', 5180 'carapace beyond tail /contour lens/iris', 5181 'carapace beyond tail /pupil forms', 5182 'carapace beyond tail /scleral papillae', 5183 'carapace beyond tail /scleral papillae inconspicuous', 5184 'carapace beyond tail /rib primordia ', 5185 'carapace beyond tail /Ventricle bulbus', 5186 'carapace beyond tail /thoracal bulbus disappeared', 5187 'carapace beyond tail /ventricle S-shaped', 5188 'carapace beyond tail /tail bud', 5189 'carapace beyond tail /forelimb ridge', 5190 'carapace beyond tail /forelimb bud', 5191 'carapace beyond tail /forelimb elongated', 5192 'carapace beyond tail /forelimb AER', 5193 'carapace beyond tail /hindlimb AER', 5194 'carapace beyond tail /forelimb elbow', 5195 'carapace beyond tail /forelimb paddle', 5196 'carapace beyond tail /hindlimb paddle', 5197 'carapace beyond tail /forelimb digital plate', 5198 'carapace beyond tail /hindlimb digital plate', 5199 'carapace beyond tail /digital grooves', 5200 'carapace beyond tail /digital serration', 5201 'carapace beyond tail /finger/toe', 5202 'carapace beyond tail /first claw', 5203 'carapace beyond tail /head scales', 5204 'carapace beyond tail /throat scales', 5205 'carapace beyond tail /eyelid scales', 5206 'carapace beyond tail /neck scales', 5207 'carapace beyond tail /back scales', 5208 'carapace beyond tail /limb scales', 5209 'carapace beyond tail /whole forelimb scales', 5210 'carapace beyond tail /tail scales', 5211 'carapace beyond tail /carapace scales', 5212 'carapace beyond tail /hatch', 5213 'carapace beyond tail /max bud', 5214 'carapace beyond tail /max posterior eye', 5215 'carapace beyond tail /max midline eye', 5216 'carapace beyond tail /max anterior lens ', 5217 'carapace beyond tail /max anterior eye', 5218 'carapace beyond tail /max frontonasal fuse', 5219 'carapace beyond tail /mand arch bud', 5220 'carapace beyond tail /mand posterior eye', 5221 'carapace beyond tail /mand posterior lens', 5222 'carapace beyond tail /mand midline eye ', 5223 'carapace beyond tail /mand anterior lens', 5224 'carapace beyond tail /mand anterior eye', 5225 'carapace beyond tail /mand level frontonasal', 5226 'carapace beyond tail /mand occlusion point', 5227 'carapace beyond tail /2nd arch', 5228 'carapace beyond tail /3th arch', 5229 'carapace beyond tail /4th arch', 5230 'carapace beyond tail /5th arch', 5231 'carapace beyond tail /hyoid flap ', 5232 'carapace beyond tail /1st slit', 5233 'carapace beyond tail /2nd slit', 5234 'carapace beyond tail /3th slit', 5235 'carapace beyond tail /4th slit', 5236 'carapace beyond tail /slits closed', 5237 'carapace beyond tail /urogenital papilla bud', 5238 'carapace beyond tail /urogenital papilla inconspicuous', 5239 'carapace beyond tail /cervical flexure 90� ', 5240 'carapace beyond tail /cervical flexure disappeared', 5241 'carapace beyond tail /wrinkles on neck ', 5242 'carapace beyond tail /lower lid', 5243 'carapace beyond tail /eyelid begun overgrow ', 5244 'carapace beyond tail /eyelid at scleral papillae', 5245 'carapace beyond tail /eyelid ventral lens', 5246 'carapace beyond tail /lower half eye ', 5247 'carapace beyond tail /membrana nictitans', 5248 'carapace beyond tail /caruncle', 5249 'carapace beyond tail /ramphothecae', 5250 'carapace beyond tail /carapacial ridge', 5251 'carapace beyond tail /longitudinal carapacial ridge', 5252 'carapace beyond tail /carapace not anterior ', 5253 'carapace beyond tail /carapace clearly limited ', 5254 'carapace irregular/egg lay', 5255 'carapace irregular/blastoporus', 5256 'carapace irregular/primitive streak', 5257 'carapace irregular/neural folds closure', 5258 'carapace irregular/anterior neuropore closed ', 5259 'carapace irregular/posterior neuropore closed', 5260 'carapace irregular/somites hard count', 5261 'carapace irregular/1-5 somite pairs', 5262 'carapace irregular/6-10 somite pairs', 5263 'carapace irregular/11-15 somite pairs', 5264 'carapace irregular/16-20 somite pairs', 5265 'carapace irregular/21-25 somite pairs', 5266 'carapace irregular/26-30 somite pairs', 5267 'carapace irregular/31-35 somite pairs', 5268 'carapace irregular/36-40 somite pairs', 5269 'carapace irregular/41-45 somite pairs', 5270 'carapace irregular/46-50 somite pairs', 5271 'carapace irregular/head bulbus', 5272 'carapace irregular/anterior cephalic projection', 5273 'carapace irregular/head projection disappeared', 5274 'carapace irregular/olfactory pit', 5275 'carapace irregular/external nares ', 5276 'carapace irregular/otic pit', 5277 'carapace irregular/otic vesicle', 5278 'carapace irregular/otic capsule inconspicuous ', 5279 'carapace irregular/optic vesicle', 5280 'carapace irregular/lens vesicle', 5281 'carapace irregular/optic fissure', 5282 'carapace irregular/contour lens/iris', 5283 'carapace irregular/pupil forms', 5284 'carapace irregular/scleral papillae', 5285 'carapace irregular/scleral papillae inconspicuous', 5286 'carapace irregular/rib primordia ', 5287 'carapace irregular/Ventricle bulbus', 5288 'carapace irregular/thoracal bulbus disappeared', 5289 'carapace irregular/ventricle S-shaped', 5290 'carapace irregular/tail bud', 5291 'carapace irregular/forelimb ridge', 5292 'carapace irregular/forelimb bud', 5293 'carapace irregular/forelimb elongated', 5294 'carapace irregular/forelimb AER', 5295 'carapace irregular/hindlimb AER', 5296 'carapace irregular/forelimb elbow', 5297 'carapace irregular/forelimb paddle', 5298 'carapace irregular/hindlimb paddle', 5299 'carapace irregular/forelimb digital plate', 5300 'carapace irregular/hindlimb digital plate', 5301 'carapace irregular/digital grooves', 5302 'carapace irregular/digital serration', 5303 'carapace irregular/finger/toe', 5304 'carapace irregular/first claw', 5305 'carapace irregular/head scales', 5306 'carapace irregular/throat scales', 5307 'carapace irregular/eyelid scales', 5308 'carapace irregular/neck scales', 5309 'carapace irregular/back scales', 5310 'carapace irregular/limb scales', 5311 'carapace irregular/whole forelimb scales', 5312 'carapace irregular/tail scales', 5313 'carapace irregular/carapace scales', 5314 'carapace irregular/hatch', 5315 'carapace irregular/max bud', 5316 'carapace irregular/max posterior eye', 5317 'carapace irregular/max midline eye', 5318 'carapace irregular/max anterior lens ', 5319 'carapace irregular/max anterior eye', 5320 'carapace irregular/max frontonasal fuse', 5321 'carapace irregular/mand arch bud', 5322 'carapace irregular/mand posterior eye', 5323 'carapace irregular/mand posterior lens', 5324 'carapace irregular/mand midline eye ', 5325 'carapace irregular/mand anterior lens', 5326 'carapace irregular/mand anterior eye', 5327 'carapace irregular/mand level frontonasal', 5328 'carapace irregular/mand occlusion point', 5329 'carapace irregular/2nd arch', 5330 'carapace irregular/3th arch', 5331 'carapace irregular/4th arch', 5332 'carapace irregular/5th arch', 5333 'carapace irregular/hyoid flap ', 5334 'carapace irregular/1st slit', 5335 'carapace irregular/2nd slit', 5336 'carapace irregular/3th slit', 5337 'carapace irregular/4th slit', 5338 'carapace irregular/slits closed', 5339 'carapace irregular/urogenital papilla bud', 5340 'carapace irregular/urogenital papilla inconspicuous', 5341 'carapace irregular/cervical flexure 90� ', 5342 'carapace irregular/cervical flexure disappeared', 5343 'carapace irregular/wrinkles on neck ', 5344 'carapace irregular/lower lid', 5345 'carapace irregular/eyelid begun overgrow ', 5346 'carapace irregular/eyelid at scleral papillae', 5347 'carapace irregular/eyelid ventral lens', 5348 'carapace irregular/lower half eye ', 5349 'carapace irregular/membrana nictitans', 5350 'carapace irregular/caruncle', 5351 'carapace irregular/ramphothecae', 5352 'carapace irregular/carapacial ridge', 5353 'carapace irregular/longitudinal carapacial ridge', 5354 'carapace irregular/carapace not anterior ', 5355 'carapace irregular/carapace clearly limited ', 5356 'carapace irregular/carapace beyond tail ' ; 
	MATRIX
	'Ambystoma_mexicanum'       222222222222210222222222222022222202222222022222222022222222202222??????????????????????????????????????????????????????????????????????222222000000?????222222022000?????2???????????????????222222021000?????20?222222022200?????22?2222222020000?????20?00222222021000?????20?102222222122222?????22?2222222222000000?????10?00000222222022200?????22?212202???????????????????????????222222222222?????22?2222222?222222222222?????22?2222222?1?????????????????????????????????????????????????????????????????????????????????????????????222222222222?????22?2222222?22???222222222222?????22?2222222?22???0???????????????????????????????????222222010000?????20?0000020?00???00?222222222222?????22?2222222?22???01?2222222222222?????22?2222222?22???02?22222222222222?????22?2222222?22???02?222?????????????????????????????????????????????????????????????????????????????????222222222222?????22?2222222?22???02?2222?????????????????????????????????????????????????????????????????????????????????????????2222222222
22?????22?2222222?22???02?2222??0??222222222222?????22?2222222?22???02?2222??2??2222222222222?????22?2222222?22???02?2222??0??10222222222222?????22?2222222?22???02?2222??0??101222222222222?????22?2222222?22???02?2222??1??2022?????????????????????????????????????????????????????????????????????????????????????????????????????????????????????????????????????????????????????????????????????????????????????????????????????????????????????????????????????????????????????????????????????????????????????????????????????????????????????????????????????????????????????????????????????????????????????????????????????????????????????????????????????????????????????????????????????????????????????????????????????????????????????????????????????????????????????????????????222222222222?????22?2222222?22???02?2200??0??00000??????????222222222222?????22?2222222?22???02?2200??0??00000??????????0??????????????????????????????????????????????????????????????222222222222?????22?2222222?22???02?2200??0??00
000??????????02?222222222222?????22?2222222?22???02?2200??0??00000??????????12?2?????????????????????????????????????????????????????????????????222222222222?????22?2222222?22???02?2200??0??00000??????????22?22?222222000000?????00?0000000?00???00?0000??0??00000??????????00?00?0222222000000?????10?0000010?00???00?0000??0??00000??????????00?00?02222222122222?????22?2222122?00???00?2000??0??00000??????????00?00?022222222222222?????22?2222222?22???02?2200??0??00000??????????12?21?0222???????????????????????????????????????????????????????????????????????????????????????????????????????????????????????????????????????????????222222222222?????22?2222222?22???02?2200??0??00000??????????22?22?12222??222222222222?????22?2222222?22???02?2200??0??00000??????????22?22?12222??1222222020000?????20?0020020?00???00?2000??0??00000??????????00?00?02200??00222222020000?????20?0020020?00???00?2000??0??00000??????????00?00?02200??002222222020000?????20?0020020?00???00?2000??0??00000??????????00?00?02200??0
021222222022100?????22?2022020?00???00?2000??0??00000??????????00?00?02200??00222222222222222?????22?2222222?22???02?2200??0??00000??????????12?21?02221??002222222222020000?????20?0010020?00???00?2000??0??00000??????????00?00?02200??0000000222222022000?????21?2022020?00???00?2000??0??00000??????????00?00?02200??00222002222222022200?????22?2222022?00???00?2000??0??00000??????????00?00?02200??002222022???????????????????????????????????????????????????????????????????????????????????222222222222?????22?2222222?22???12?2222??2??22222??????????22?22?22222??2222222222?222222022200?????22?2222022?00???00?2000??0??00000??????????00?00?02200??0022220221?0?????????????????????????????????????????????????????????????????????????????????????????????????????????????????????????????????????????????????????????????????????????????222222022200?????22?2122021?00???00?2000??0??00000??????????00?00?02200??0022220220?00??????????????????????????????????????????????????????????????????????????????????????
????????????????????????????????????????????????????????????????????????????????????????????????????????????????????????????????????????????????????????????????????????????????????????????????????????????????????????????????????????????????????????????????????????????????????????????????????????????????????????????????????????????????????????????????????????????????????????????????????????????????????????????????????????????????????????????????????????????????????????????????????????????????????????????????????????????????????????????????????????????????????????????????????????????????????????????????????????????????????????????????????????????????????????????????????????????????????????????????????????????????????????????????????????????????????????????????????????????????????????????????????????????????????????????????????????????????????????????????????????????????????????????????????????????????????????????????????????????????????????????????????????????????????????????????????????
????????????????????????????????????????????????????????????????????????????????????????????????????????????????????????????????????????????????????????????????????????????????????????????????????????????????????????????????????????????????????????????????????????????????????????????????????????????????????????????????????????????????????????????????????
	'Tachyglossus_aculeatus'    002???222?122?0222?22022?000022?0002022?00022122?010222222?0202222222?02022222?????????????222?120222222?????????????????????????????????????????????????022?000000000?0???222?222222222?2???2222?020222220?0???20222?020222222?0???202222?020222200?0???2000???????????????????????222?222222222?2???22222?222?020222220?0???20102?0222?120222222?1???20222?02222?020222220?0???20102?010222?222222222?2???20222?0222??????????????????????????????????????????????????????????????????????????????????????????????????????????????????????????222?020222220?0???20102?01010????222?222222222?2???20222?02221????2???????????????????????????????????222?020222210?0???20002?00000????00?222?020222210?0???20002?00000????00?1222?020222220?0???20102?01010????10?22222?020222222?0???20212?02020????20?222???????????????????????????????????????????????????????????????????????????????????????????????????????????????????????????222?020222222?0???20212?02020????20?2221???222?020222222?0???20212?02020????20?2221???1222?221222
222?2???20222?02220????20?2222???22222?222222222?2???20222?02220????20?2222???222222?222222222?2???20222?02220????20?2222???2221222?222222222?2???20222?02220????20?2222???22211222?222222222?2???20222?02221????21?2222???222222222?222222222?2???22222?22222????22?2222???2222222???????????????????????????????????????????????????????????????????????????????????????????????????????????????????????????????????????????????????????????????????????????????????????????????????????????????????????????????????????????????????????????????????????????????????????????????????????????????????????????????????????????????????????????????????????????????????????????????????????????????????????????????????????????????????????????????????????????????????????????????????????????????222?222222222?2???22222?12222????22?2222???22222220?????????222?020222220?0???20102?01010????10?2210???00000000?????????0222?020222220?0???20102?01010????10?2210???00000000?????????01222?020222220?0???20202?02020????20?2220???0000
0000?????????022222?020222221?0???20202?02020????20?2220???00000000?????????0222222?020222222?0???20212?02020????20?2221???11000000?????????02222222?222222222?2???20222?02221????21?2222???22222210?????????022222022?000210000?0???20000?00000????00?0000???00000000?????????0000000222?120222222?1???20222?02120????20?2222???22000000?????????02222202?????????????????????????????????????????????????????????????????????222?221222222?2???20222?02220????20?2222???22100000?????????022222022?222?222222222?2???20222?02220????20?2222???22211100?????????022222022?2222?222222222?2???20222?02220????20?2222???22222200?????????022222022?22222?222222222?2???20222?02221????21?2222???22222210?????????022222122?222222?222222222?2???22222?22222????22?2222???22222220?????????222222222?2222122?010222100?0???20000?00000????00?0000???00000000?????????000000020?00000222?020222220?0???20102?01010????10?2210???00000000?????????011000020?000002222?020222220?0???20102?01010????10?2210???00000000?????????011000020?0000
021?????????????????????????????????????????????????????????????????????????????????????????????????????????????????????????????????????????????????????????????122?010222100?0???20000?00000????00?0000???00000000?????????000000020?00000100??122?010222100?0???20000?00000????00?0000???00000000?????????000000020?00000100??1222?020222220?0???20102?01010????10?2210???00000000?????????011000020?00000211??22222?020222220?0???20102?01010????10?2210???00000000?????????011000020?00000211??221222?222222222?2???20222?02220????20?2222???22211100?????????022222022?21000222??2222222?222222222?2???20222?02221????21?2222???22222210?????????022222122?22210222??22222222?222222222?2???22222?22222????22?2222???22222221?????????222222222?22222222??222222???????????????????????????????????????????????????????????????????????????????????????????????????????????????????????????????????????????????????????????????????????????????????????????????????????????????????????????????????????????????????????????????????
?????222?222222222?2???20222?02220????20?2222???22222200?????????022222022?22100222??2222200???222?222222222?2???20222?02221????21?2222???22222210?????????022222122?22210222??2222210???2????????????????????????????????????????????????????????????????????????????????????????????222?222222222?2???21222?02222????22?2222???22222220?????????022222222?22220222??2222220???22?222?222222222?2???22222?12222????22?2222???22222220?????????122222222?22220222??2222220???22?2???????????????????????????????????????????????????????????????????????????????????????????????222?222222222?2???20222?02221????21?2222???22222210?????????022222122?22210222??2222210???21?00?????????????????????????????????????????????????????????????????????????????????????????????????????????????????????????????????????????????????????????????????????????????????????????????????????????????????????????????????????????????????????????????????????????????????????????????????????????????????????????????????????????????????????????
????????????????????????????????????????????????????????????????????????????????????????????????????????????????????????????????????????????????????????????????????????????????????????????????????????????????????????????????????????????????????????????????????????????????????????????????????????????????????????????????????????????????????????????????????
	'Didelphis_virginiana'      ??2?22?220?2212?22222?220000?????????2212102??2222202?2??????????????????????????????????????????????????????????????????????????????????2201002?00???????2222202?21??????2?2222222?22??????22?????????????????????2222202?22??????220??2201002?00??????100?0?2222202?22??????220?22?????????????????????????2201002?00??????100?010???????????????????????????????????????????????????????2222222?22??????220?222?2?????????????????????????????????????????????????????????????????????????????????????????????????????????????????????????????2222202?21??????210?020?2??0?????2222222?22??????220?222?2??1????2????????????????????????????????????2222202?22??????220?020?2??0????20??2222202?21??????210?020?2??0????10?0???????????????????????????????????????2222202?22??????220?120?2??0????20?22??2222202?22??????220?120?2??0????20?22?1?2222202?22??????220?120?2??0????20?22?11?2222222?22??????220?222?2??0????20?22?222?2222202?22??????220?222?2??0????20?22?2220?2222222?22??????220?222?2??0????20?22?22212?2222202?2
2??????220?222?2??0????20?22?222020?2222222?22??????220?222?2??0????20?22?2221212?2222202?22??????220?222?2??0????20?22?22202020?2222212?22??????220?222?2??0????20?22?222020202?2222222?22??????220?222?2??1????21?22?2222222222?2222222?22??????221?222?2??2????22?22?22222222222????????????????????????????????????????????????????????????????????????????????????????????????????????????????????????????????????????????????????????????????????????????????????????????????????????????????????????????????????????????????????????????????????????????????????????????????????????????????????????????????????????????????????????????????????????????????????????????????????????????????????????????????????????????????????????????????????????????????????????????????????????????????????????????????????????????????????????????????????????????2222202?22??????220?020?2??0????20?12?000000000000???????????2222202?22??????220?020?2??0????20?22?000000000000??????????2?2222202?22??????220?120?2??0????20?22?11100000
0000??????????22?2222202?22??????220?222?2??0????20?22?222010000000??????????222?2222202?22??????220?222?2??0????20?22?222020100000??????????2222?2222212?22??????220?222?2??0????20?22?222020202100??????????22222?2222202?22??????220?020?2??0????20?12?000000000000??????????100000?2222202?22??????220?120?2??0????20?22?111000000000??????????2210002??????????????????????????????????????????????????????????????????????2222202?22??????220?222?2??0????20?22?222010000000??????????22210022?????????????????????????????????????????????????????????????????????????2222202?22??????220?222?2??0????20?22?222020000000??????????22220022?2??2222222?22??????220?222?2??0????20?22?222121212200??????????22222222?2?2?2222222?22??????221?222?2??2????22?22?222222222221??????????22222222?2?22?2222202?22??????220?020?2??0????20?12?000000000000??????????10000010?0?000?2222202?22??????220?020?2??0????20?12?000000000000??????????10000010?0?0001?2222202?22??????220?020?2??0????20?12?000000000000??????????10000010?0?00
011??????????????????????????????????????????????????????????????????????????????????????????????????????????????????????????????????????????????????????????????2222202?22??????220?020?2??0????20?12?000000000000??????????10000010?0?000111???2222202?22??????220?020?2??0????20?12?000000000000??????????10000010?0?000111??1?2222202?22??????220?120?2??0????20?22?111000000000??????????22100021?0?000222??22????????????????????????????????????????????????????????????????????????????????????2222202?22??????220?222?2??0????20?22?222020100000??????????22221022?2?200222??222??2222202?22??????220?222?2??0????20?22?222010000000??????????22210022?1?000222??222?0?2222222?22??????222?222?2??2????22?22?222222222222??????????22222222?2?222222??222?22?2222202?22??????220?120?2??0????20?22?111000000000??????????22100021?0?000222??221?000?2222222?22??????221?222?2??2????22?22?222222222221??????????22222222?2?221222??222?2202?2222222?22??????222?222?2??2????22?22?222222222222??????????22222222?2?222222??222?
22122?2222212?22??????220?222?2??0????20?22?222020202100??????????22222122?2?200222??222?220200????????????????????????????????????????????????????????????????????????????????????????????????????????????????????????????????????????????????????????????????????????????????????????2222222?22??????220?222?2??1????21?22?222222222210??????????22222222?2?220222??222?2202002???2222222?22??????221?222?2??2????22?22?222222222221??????????22222222?2?221222??222?2202102??2???????????????????????????????????????????????????????????????????????????????????????????????????????????????????????????????????????????????????????????????????????????????????????????????????????????????????????????????????????????????????????????????????????????????????????????????????????????????????????????????????????????????????????????????????????????????????????????????????????????????????????????????????????????????????????????????????????????????????????????????????????????????????????????????????????????????????????
????????????????????????????????????????????????????????????????????????????????????????????????????????????????????????????????????????????????????????????????????????????????????????????????????????????????????????????????????????????????????????????????????????????????????????????????????????????????????????????????????????????????????????????????????
	'Dasypus_hybridus'          ?????2??22??221??2222??22000??220002??2211022????????????22220222???????????????22220222?2?????????????????22220222?2?2???????????????????22000210?0?0?0???22110221?0?0?0?2??22222222?2?2?2?22??22220222?2?0?0?220??22220222?2?2?1?2202??22000210?0?0?0?10000??22110221?0?0?0?210002??????????????????????????22000210?0?0?0?1000010???22220222?2?0?0?2201022?2??22222222?2?2?2?2202222?22??22222222?2?2?2?2202222?222??22222222?2?2?2?2202222?2210???????????????????????????????????????????????????????????????????????????????????????????????22110221?0?0?0?2100021?20000?????22222222?2?2?2?2212222?22222???2?????????????????????????????????????22220222?0?0?0?2200022?20000???20???22220222?2?0?0?2201022?21000???20?2??22220222?2?2?0?2202022?22000???20?22??22220222?2?2?1?2202122?22000???20?222?????????????????????????????????????????????????????????????????????????????????????????????????????????????????????????????22220222?2?2?1?2202122?22000???20?2221?????22220222?2?2?1?2202122?22000???20?2221???1??22221222
?2?2?2?2202222?22000???20?2222???22??22221222?2?2?2?2202222?22000???20?2222???221??22221222?2?2?2?2202222?22000???20?2222???2211??22222222?2?2?2?2202222?22101???20?2222???22222??22222222?2?2?2?2202222?22222???20?2222???222222??22222222?2?2?2?2212222?22222???21?2222???2222222?????????????????????????????????????????????????????????????????????????????????????????????????????????????????????????????????????????????????????????????????????????????????????????????????????????????????????????????????????????????????????????????????????????????????????????????????????????????????????????????????????????????????????????????????????????????????????????????????????????????????????????????????????????????????????????????????????????????????????????????????????????????????????????????????????????????????????????????????????????????22220222?1?0?0?2200022?20000???20?2000???00000000????????????22220222?1?0?0?2200022?20000???20?2000???00000000??????????1??22220222?2?0?0?2201022?21000???20?2100???0000
0000??????????22??22220222?2?1?0?2202022?22000???20?2200???00000000??????????222??22220222?2?2?0?2202022?22000???20?2210???00000000??????????2222??22222222?2?2?2?2202222?22222???20?2222???22222210??????????22222??22220222?0?0?0?2200022?20000???20?1000???00000000??????????000000???????????????????????????????????????????????????????????????????????????????????????????????????????????????????????????????????????????22220222?1?0?0?2200022?20000???20?2000???00000000??????????1100002????22220222?2?0?0?2201022?21000???20?2100???00000000??????????2210002??2??22220222?2?1?0?2202022?22000???20?2200???00000000??????????2221002??22??22220222?2?2?0?2202022?22000???20?2210???00000000??????????2222102??222??22222222?2?2?2?2202222?22222???20?2222???22222220??????????2222222??2222??22220222?1?0?0?2200022?20000???20?2000???00000000??????????1100002??10000??22220222?1?0?0?2200022?20000???20?2000???00000000??????????1100002??100001??22220222?2?0?0?2201022?21000???20?2100???00000000??????????2210002??2100
022????????????????????????????????????????????????????????????????????????????????????????????????????????????????????????????????????????????????????????????????????????????????????????????????????????????????????????????????????????????????????????????????????????????????????????????????????????????????????????????????????????????????????????????????????????????????????????????????????????????????????????????????????????????????????????????????????????????????????????????????????????????????????????????????????????????????????????????????????????????????????????????????????????????????????????????????????????????????????????????????????????????????????????????????????????????????????????????????????????????????????????????????????22220222?2?0?0?2201022?21000???20?2100???00000000??????????2210002??21000221???????????22222222?2?2?2?2202222?22101???20?2222???22222100??????????2222202??22220222?????????2????????????????????????????????????????????????????????????????????????????????????
???????22222222?2?2?2?2202222?22212???20?2222???22222200??????????2222202??22220222?????????22???22222222?2?2?2?2202222?22222???20?2222???22222210??????????2222212??22220222?????????22?2??22222222?2?2?2?2202222?22222???20?2222???22222220??????????2222222??22221222?????????22?22??22222222?2?2?2?2202222?22222???20?2222???22222220??????????2222222??22221222?????????22?221??22222222?2?2?2?2212222?22222???21?2222???22222221??????????2222222??22222222?????????22?2222???????????????????????????????????????????????????????????????????????????????????????????????????????????????????????????????????????????????????????????????????????????????????????????????????????????????????????????????????????????????????????????????????????????????????????????????????????????????????????????????????????????????????????????????????????????????????????????????????????????????????????????????????????????????????????????????????????????????????????????????????????????????????????????????????????????????????????
????????????????????????????????????????????????????????????????????????????????????????????????????????????????????????????????????????????????????????????????????????????????????????????????????????????????????????????????????????????????????????????????????????????????????????????????????????????????????????????????????????????????????????????????????
	'Gallus_gallus'             222222222222222222222222100022220002222200022222220022222222002222222222022222222222022222222222202222222???????????????????????????????222200020000000??222220022210000??2222222222222222??22???????????????????????????????????????????????????????????????222210022200000??200???????????????????????????222200020000000??100???0?222220022220000??220???2?2222222222222222??220???2?22222222222222222??220???2?222222222222222222??220???2?2222222222222222222??220???2?22220222222222222222??222???2?222222????????????????????????????????222200020000000??100???0?1000000?222222222222222??220???2?2222220?2222210022200000??200???1?2000000?20222221022222000??220???2?2200000?202222221022222000??220???2?2200000?2021222222222222222??220???2?2200000?20222222222222222222??220???2?2200000?202222222222222222222??220???2?2200000?2022210222222122222222??220???2?2200000?20222000222222222222222??220???2?2210000?202222222222222222222222??220???2?2210000?2022222221222222222222222??220???2?2200000?202222122002222222222
22222??220???2?2200000?202222122001222222222222222??220???2?2210000?2022222221122222222222222222??220???2?2210000?20222222211221222222222222222??220???2?2222000?202222222222222222222222222222??220???2?2222220?2022222222222222222222222222222??221???2?2222220?22222222222222222222222222222222??220???2?2222120?202222222222222200222222222222222??220???2?2222010?2022222222222222000?????????????????????????????????????????????????????222222222222222??220???2?2222010?20222222222222220001?222222222222222??220???2?2222120?20222222222222220012?2222222222222222??220???2?2222010?20222222222222220001?10?????????????????????????????????????????????????????????222222222222222??220???2?2222120?20222222222222220012?212????????????????????????????????????????????????????????????222222222222222??222???2?2222222?22222222222222222222?222?2?222222022222220??220???2?2200000?20222000000000000000?000?0?0222222122222222??220???2?2200000?20222000100000000000?000?0?02222222222222222??220???2?2200000?20222101200000
000000?000?0?022222222222222222??220???2?2200000?20222212200110000000?000?0?0222?????????????????????????????????????????????????????????????????222222222222222??220???2?2222000?20222222222222220000?000?0?02222?222220022220000??220???2?2100000?20200000000000000000?000?0?00000?0????????????????????????????????????????????????????????????????????222222222222222??220???2?2222000?20222222222222210000?000?0?02222?02?222222222222222??220???2?2222000?20222222222222220000?000?0?02222?22?2222222222222222??220???2?2222010?20222222222222220001?101?0?02222?22?22222222222222222??220???2?2222120?20222222222222220012?212?1?02222?22?222222222222222222??220???2?2222220?20222222222222221022?222?2?02222?22?2222222222222222222??220???2?2222220?20222222222222222022?222?2?02222?22?22222222220022220000??220???2?2100000?20200000000000000000?000?0?00000?01?000000222220022221000??220???2?2200000?20200000000000000000?000?0?00000?02?0000002??????????????????????????????????????????????????????????????????????????
?????????????????????????????????????????????????????????????????????????????????222222222222222??220???2?2200000?20222212200110000000?000?0?02221?02?00000022??222220022220000??220???2?2100000?20200000000000000000?000?0?00000?01?00000010??0222220022220000??220???2?2100000?20200000000000000000?000?0?00000?01?00000010??01222221022222000??220???2?2200000?20211000000000000000?000?0?00000?02?00000022??022222222022222220??220???2?2200000?20222000000000000000?000?0?01000?02?00000022??0222222222222222222??220???2?2222000?20222222222222210000?000?0?02222?02?10000022??22222???????????????????????????????????????????????????????????????????????????????????????????????????????????????????????????????????????????????????????????????????????????222222022222210??220???2?2200000?20222000000000000000?000?0?00000?02?00000022??022200??222222222222222??220???2?2222220?20222222222222222022?222?2?02222?22?22222122??222222??2????????????????????????????????????????????????????????????????????????????????????
?????222222222222222??220???2?2222000?20222222222222220000?000?0?02222?12?20000022??222222??20?222222222222222??221???2?2222220?22222222222222222122?222?2?02222?22?22222222??222222??22?2222222222222222??221???2?2222220?22222222222222222122?222?2?02222?22?22222222??222222??22?21222222222222222??222???2?2222221?22222222222222222222?222?2?02222?22?22222222??222222??22?222222222222222222??222???2?2222222?22222222222222222222?222?2?02222?22?22222222??222222??22?2222222222222222222??220???2?2222220?21222222222222222022?222?2?02222?22?22222222??222222??22?20000222222222222222??220???2?2222010?20222222222222220001?101?0?02222?22?22100022??222222??20?200000????????????????????????????????????????????????????????????????????????????????????????????????????????????????????????????????????????????????????????????????????????????????????????????????????????????????????????????????????????????????????????????????????????????????????????????????????????????????????????????????????????????????????????
????????????????????????????????????????????????????????????????????????????????????????????????????????????????????????????????????????????????????????????????????????????????????????????????????????????????????????????????????????????????????????????????????????????????????????????????????????????????????????????????????????????????????????????????????
	'Alligator_mississippiensis'?0?0?20?220?2222?2222???????1?22220?1?22220?11?22220?112?22220?2222?22220?22222?22220?222222?22220?222222???????????????????????????????0?22100?0000000??1?22220?1110000??22?22222?2222222??222?22221?2222222??2202?22222?2222222??22021?22220?1110000??210002?22220?2221000??220002????????????????????????1?22220?1110000??2100010?2?22222?2222222??2202222?22?22222?2222222??2202222?222?22222?2222222??2202222?2202?22222?2222222??2202222?2222?????????????????????????????????????????????????????????????2?22222?2222222??2202222?22222??1?22220?1110000??2100010?10000??02?22222?2222222??2202222?22222??221?22220?1110000??2100010?10000??0102?22220?2222100??2200022?20000??02022?22221?2222222??2201022?20000??020222?22222?2222222??2202222?21000??0202222?22222?2222222??2202222?22010??02022222?22222?2222222??2202222?22010??020222212?22222?2222222??2202222?21000??0202221002?22222?2222222??2202222?22221??02022222222?22222?2222222??2202222?22020??020222222202?22222?2222222??2202222?22010??0202222112002?22222?22
22222??2202222?22222??02022222222222?22222?2222222??2202222?22222??020222222222212?22222?2222222??2202222?22222??0202222222222222?22222?2222222??2202222?22222??22022222222222222?22222?2222222??2202222?22222??220222222222222222?22222?2222222??2202222?22222??2222222222222222222?22222?2222222??2202222?22222??22022222222222222102?22222?2222222??2202222?22222??222222222222222222122?22222?2222222??2202222?22222??2222222222222222221212?22222?2222222??2202222?22222??22022222222222222101002?22222?2222222??2202222?22222??220222222222222210000002?22222?2222222??2202222?22222??2212222222222222220200222?22222?2222222??2202222?22222??22222222222222222212112222?22222?2222222??2202222?22222??22022222222222222202002200???????????????????????????????????????????????????????????2?22222?2222222??2222222?22222??222222222222222222222222222?2?22222?2222222??2202222?21000??020222100100000000000000000?0??????????????????????????????????????????????????????????????2?22222?2222222??2202222?22010??020222211200100
000000000000?02?2?22222?2222222??2202222?22120??020222222202200000000000000?02?22?22222?2222222??2202222?22010??020222211200100000000000000?02?102?22222?2222222??2202222?22222??020222222222211000000000000?02?2221?22220?1110000??2100010?10000??010100000000000000000000000?00?0000????????????????????????????????????????????????????????????????????2?22222?2222222??2202222?22221??020222222212200000000000000?02?22202?2?22222?2222222??2202222?22222??020222222222222100000000000?02?22222?2???????????????????????????????????????????????????????????????????????2?22222?2222222??2202222?22222??120222222222222200000000000?02?22222?22?2?22222?2222222??2202222?22222??220222222222222210000001000?02?22222?22?22?22222?2222222??2202222?22222??220222222222222221010012000?02?22222?22?222?22220?2221000??2200021?20000??020200000000000000000000000?00?00002?00?0002?22220?2222210??2200022?20000??020220000000000000000000000?00?00002?00?00022?22222?2222222??2202222?20000??020222000000000000000000000?00?00002?00?00
0222?22222?2222222??2202222?21000??020222100100000000000000000?01?00002?00?0002222?22222?2222222??2202222?22010??020222211200100000000000000?02?10102?00?00022222?22220?2221000??2200021?20000??020200000000000000000000000?00?00002?00?00010000?????????????????????????????????????????????????????????????????????????????????2?22222?2222222??2202222?21000??020222100100000000000000000?01?00002?00?000222102????????????????????????????????????????????????????????????????????????????????????2?22222?2222222??2202222?22222??020222222222211000000000000?02?22212?20?000222222?2?2?22222?2222222??2202222?20000??020222000000000000000000000?00?00002?00?000221002?0?0??????????????????????????????????????????????????????????????????????????????????????2?22220?2222221??2200022?20000??020220000000000000000000000?00?00002?00?000220002?0?00?2?22222?2222222??2202222?22222??222222222222222222121122212?02?22222?22?222222222?2?22?22?22222?2222222??2202222?22222??220222222222222222020022001?02?22222?22?222222222?2?
22?202?22222?2222222??2202222?22222??220222222222222220000002000?02?22222?22?220222222?2?22?2002?22222?2222222??2202222?22222??220222222222222222020022001?02?22222?22?222222222?2?22?2012????????????????????????????????????????????????????????????????????????????????????????????2?22222?2222222??2202222?22222??220222222222222222020022001?02?22222?22?222222222?2?22?20121?2?22222?2222222??2222222?22222??222222222222222222222222222?02?22222?22?222222222?2?22?22222?22?22222?2222222??2202222?22222??220222222222222220000002000?02?22222?22?220222222?2?22?20010?002?22222?2222222??2202222?22222??020222222222222100000000000?02?22222?21?000222222?2?22?20000?000????????????????????????????????????????????????????????????????????????????????????????????????????????????????????????????????????????????????????????????????????????????????????????????????????????????????????????????????????????????????????????????????????????????????????????????????????????????????????????????????????????????????????????
????????????????????????????????????????????????????????????????????????????????????????????????????????????????????????????????????????????????????????????????????????????????????????????????????????????????????????????????????????????????????????????????????????????????????????????????????????????????????????????????????????????????????????????????????
	'Sphenodon_puctatus'        222222222222220?????????????????????222201?????????????222212???2?222222???2?2???????????????????????????222222???2?22??????????????????222200???0?00??0?222212???2?10??0?2222222???2?22??2?22222222???2?21??0?220222222???2?22??1?2202222200???0?00??0?00000222212???2?10??0?210002222222???2?22??2?2202222222200???0?00??0?00000100222212???2?10??0?210002102222222???2?21??0?2201022022222222???2?21??0?22010220221222222???2?22??2?220222202222222222???2?22??2?2202222222222???????????????????????????????????????????????????????????????222201???1?00??0?20000200200000??222222???2?22??2?22022222222220??2222201???1?00??0?20000200200000??10222222???2?21??0?22010220221100??202?????????????????????????????????????222222???2?22??1?22021220222200??2022?????????????????????????????????????????????????????????????????????????????????????????????????????????????????????????222222???2?22??2?22022220222210??2022?2???222222???2?22??2?22022220222210??2022?2???1222222???2?22??2?22022221222220??2022?2???22222222???2
?22??2?22022221222220??2022?2???221222222???2?22??2?22022222222220??2122?2???2222???????????????????????????????????????????????222222???2?22??2?22022222222221??2222?2???22222?222222???2?22??2?22122222222222??2222?2???22222?2??????????????????????????????????????????????????222222???2?22??2?22122222222222??2222?2???22222?21?222222???2?22??2?22122222222222??2222?2???22222?21?1222222???2?22??2?22122222222222??2222?2???22222?21?11222222???2?22??2?22122222222222??2222?2???22222?21?111222222???2?22??2?22122222222222??2222?2???22222?21?1111222222???2?22??2?22122222222222??2222?2???22222?21?11111222222???2?22??2?22122222222222??2222?2???22222?21?111111222222???2?22??2?22022222222221??2222?2???22222?10?0000000???????????????????????????????????????????????????????????222222???2?22??2?22222222222222??2222?2???22222?22?22222222?222222???2?22??1?22021220222200??2022?1???00000?00?00000000?0222222???2?22??1?22021220222200??2022?1???00000?00?00000000?01222222???2?22??2?22022221222220??2022?2???22110
?00?00000000?022????????????????????????????????????????????????????????????????222222???2?22??2?22022222222220??2122?2???22221?00?00000000?0222?222222???2?22??2?22022222222221??2222?2???22222?10?00000001?0222?2222222???2?22??1?22021220222200??2022?1???00000?00?00000000?0110?00222222???2?22??1?22021220222200??2022?1???00000?00?00000000?0110?001?????????????????????????????????????????????????????????????????????222222???2?22??2?22022220222210??2022?2???11000?00?00000000?0220?0022?????????????????????????????????????????????????????????????????????????????????????????????????????????????????????????????????????????????????????????????????????????????????????????????????????????????????????????222222???2?22??2?22122222222222??2222?2???22222?21?11111112?0222?2222?2???222222???2?22??1?22021220222200??2022?1???00000?00?00000000?0110?0011?0???0222222???2?22??1?22021220222200??2022?1???00000?00?00000000?0110?0011?0???01222222???2?22??2?22022220222210??2022?2???11000?00?00000000?0220?0022?1???
022222222???2?22??2?22022220222210??2022?2???11000?00?00000000?0220?0022?1???0221???????????????????????????????????????????????????????????????????????????????222212???2?10??0?21000210210000??2020?0???00000?00?00000000?0000?0000?0???00000?222222???2?21??0?22010220221100??2021?0???00000?00?00000000?0000?0000?0???00000?2222222???2?21??0?22010220221100??2021?0???00000?00?00000000?0000?0000?0???00000?21???????????????????????????????????????????????????????????????????????????????????222222???2?22??2?22022222222221??2222?2???22222?10?00000001?0222?2122?2???02222?222????????????????????????????????????????????????????????????????????????????????????????????????????????????????????????????????????????????????????????????????????????????222222???2?22??1?22021220222200??2022?1???00000?00?00000000?0110?0011?0???01100?222?0??????????????????????????????????????????????????????????????????????????????????????????222222???2?22??2?22122222222222??2222?2???22222?21?11111112?0222?2222?2???12222?222?
2??2?222222???2?22??2?22022222222221??2222?2???22222?10?00000001?0222?2122?2???02222?222?1??2?0222222???2?22??2?22122222222222??2222?2???22222?21?11111112?0222?2222?2???12222?222?2??2?12????????????????????????????????????????????????????????????????????????????????????????????222222???2?22??2?22122222222222??2222?2???22222?21?11111112?0222?2222?2???12222?222?2??2?121??????????????????????????????????????????????????????????????????????????????????????????????????????????????????????????????????????????????????????????????????????????????????????????????222222???2?22??2?22122222222222??2222?2???22222?21?11111112?0222?2222?2???12222?222?2??2?121?1??????????????????????????????????????????????????????????????????????????????????????????????????????????????????????????????????????????????????????????????????????????????????????????????????????????????????????????????????????????????????????????????????????????????????????????????????????????????????????????????????????????????????????????
????????????????????????????????????????????????????????????????????????????????????????????????????????????????????????????????????????????????????????????????????????????????????????????????????????????????????????????????????????????????????????????????????????????????????????????????????????????????????????????????????????????????????????????????????
	'Lacerta_vivipara '         222222222222222222222222000022222002222221022222222022222222202222????????????222222022222?222222022222?2???????????????222222022222?22?222220021000?00?0222222022210?00?02222222222222?22?222????????????????????222222022221?00?0220?222222022210?00?0210?0222222022221?00?0220?12????????????????????????222220021000?00?0100?000?222222022221?00?0220?121?2222222022222?00?0220?222?22222222022222?00?0220?222?221222222222222?22?2220?222?2222222222222222?22?2220?222?22222222222222222?22?2220?222?222222222222022222?22?1220?222?2222000222220022000?00?0200?000?20000000222222222222?22?2220?222?222222122???????????????????????????????????222220022000?00?0200?000?2000000010?222222022222?00?0220?222?2211000020?2222222022222?21?0220?222?2222000020?22222222022222?22?1220?222?2222000120?222222222022222?22?1220?222?2222000120?2221222222022222?22?1220?222?2222000120?22211222222222222?22?2220?222?2222100220?222222222222122222?22?2220?222?2222000220?2222220222222122222?22?2220?222?2222000220?222222012222222222
22?22?2220?222?2222100220?222222122222222222222?22?2220?222?2222100220?2222221221222222222222?22?2220?222?2222200220?22222222222222222222222?22?2220?222?2222200220?222222222221222222222222?22?2220?222?2222221221?2222222222222222222222222?22?2220?222?2222221221?22222222222221222222222222?22?2220?222?2222222222?222222222222222222222222222?22?2220?222?2222222222?2222222222222221222222222222?22?2220?222?2222222222?22222222222222222222222222222?22?2220?222?2222221221?222222222222211000222222222222?22?2220?222?2222220220?2222222222222000000222222222222?22?2220?222?2222222222?22222222222222211022222222222222?22?2220?222?2222222222?222222222222222220222222222222222?22?2220?222?2222220220?2222222222222000000100???????????????????????????????????????????????????????????222222222222?22?2220?222?2222222222?22222222222222222122222?222222022222?21?0220?222?2222000020?22100000000000000000000?0222222022222?21?0220?222?2222000020?22100000000000000000000?01222222022222?22?1220?222?2222000120?22211100000
000000000000?022222222122222?22?2220?222?2222000220?22222201100000000000000?0222?????????????????????????????????????????????????????????????????222222222222?22?2220?222?2222200220?22222222222110000000000?02222?222221022100?00?0200?000?2000000020?20000000000000000000000?00000?0222222022222?10?0220?222?2222000020?22000000000000000000000?00000?02222222022222?22?1220?222?2222000120?22211100000000000000000?02210?022222222122222?22?2220?222?2222000220?22222201100000000000000?02221?0222222222222222?22?2220?222?2222200220?22222222222110000000000?02222?12222222222222222?22?2220?222?2222210220?22222222222220000000000?02222?222222222222222222?22?2220?222?2222220220?22222222222220000001001?02222?2222222222222222222?22?2220?222?2222222222?22222222222222222022202?02222?22222222222222022210?00?0210?010?2000000020?20000000000000000000000?00000?020000000222222022222?00?0220?222?2211000020?21000000000000000000000?00000?0200000002222222022222?22?1220?222?2222000120?22211100000000000000000?02210?02210000
022?????????????????????????????????????????????????????????????????????????????????????????????????????????????????????????????????????????????????????????????222222022210?00?0210?010?2000000020?20000000000000000000000?00000?020000000100??222222022221?00?0220?121?2100000020?20000000000000000000000?00000?020000000200??2222222022222?10?0220?222?2222000020?22000000000000000000000?00000?021000000220??22222222022222?22?1220?222?2222000120?22211100000000000000000?02210?022100000221??222222222222222?22?2220?222?2222210220?22222222222220000000000?02222?222222100222??2222222222122222?22?2220?222?2222000220?22222201100000000000000?02221?022210000222??22220??????????????????????????????????????????????????????????????????????????????????????222220022000?00?0200?000?2000000020?20000000000000000000000?00000?000000000000??000000?222222222222?22?2220?222?2222221221?22222222222221100012002?02222?222222220222??222222?2222222222222?22?2220?222?2222220220?22222222222220000001001?02222?222222210222??2222
22?20222222222222?22?2220?222?2222200220?22222222222110000000000?02222?122221000222??222202?200222222222222?22?2220?222?2222222222?22222222222222211022102?02222?222222220222??222222?2222222222222222?22?2220?222?2222222222?22222222222222222022202?02222?222222221222??222222?22222222222222222?22?2220?222?2222222222?22222222222222222022212?02222?222222222222??222222?222222222222222222?22?2220?222?2222222222?22222222222222222122222?12222?222222222222??222222?2222222???????????????????????????????????????????????????????????????????????????????????????????????222222222222?22?2220?222?2222210220?22222222222220000000000?02222?222222100222??222212?20020000?????????????????????????????????????????????????????????????????????????????????????????????????????????????????????????????????????????????????????????????????????????????????????????????????????????????????????????????????????????????????????????????????????????????????????????????????????????????????????????????????????????????????????????
????????????????????????????????????????????????????????????????????????????????????????????????????????????????????????????????????????????????????????????????????????????????????????????????????????????????????????????????????????????????????????????????????????????????????????????????????????????????????????????????????????????????????????????????????
	'Caretta_caretta'           1222222222?????22222?22200?022200?0222221?02222222?022222222?0222222222?02222222222?022222222222?0222222122222?022222222????????????????22200?0210000000?22210?0220000000?222222?2222222222?2222222?0222210000?22022222?0222222110?2202??????????????????????22221?0221000000?22000?22222?0222222110?22021?222210?0220000000?21000?0022222?0222210000?22010?20222222?0222210000?22010?202122222?0222210000?22010?20211?????????????????????????????22222?2222222222?22022?222222????????????????????????????????22222?2222222222?22022?222222?0?22210?0220000000?21000?001000?0?022222?2222222222?22022?222222?2?2222210?0220000000?21000?001000?0?01022221?0221000000?22000?102000?0?020222222?0222210000?22010?202111?0?02022??????????????????????????????????????22222?0222222221?22022?222222?0?020222?22222?0222222222?22022?222222?0?020222?222222?0222222222?22022?222222?0?020222?2122222?0222222222?22022?222222?0?020222?21122222?0222222221?22022?222222?0?020222?100022222?0222222221?22022?222222?0?020222?1000122222?0222
222222?22022?222222?0?020222?21112222222?0222222222?22022?222222?0?020222?211122122222?2222222222?22022?222222?0?120222?2222222222222?2222222222?22022?222222?0?120222?22222222122222?2222222222?22022?222222?2?221222?222222222222222?2222222222?22022?222222?2?221222?2222222222122222?2222222222?22122?222222?2?222222?22222222222222222?2222222222?22122?222222?2?222222?222222222222122222?2222222222?22122?222222?2?222222?2222222222221122222?2222222222?22122?222222?2?222222?222222222222111???????????????????????????????????????????????????????22222?2222222222?22022?222222?2?221222?2222222222110000?22222?2222222222?22122?222222?2?222222?2222222222221111?222222?2222222222?22122?222222?2?222222?2222222222221111?2122222?2222222222?22022?222222?2?221222?2222222222110000?10022222?2222222222?22222?222222?2?222222?2222222222222222?222222222?0222222110?22021?212222?0?020222?0000000000000000?00000??????????????????????????????????????????????????????????????22222?0222222110?22021?212222?0?020222?00000000
00000000?000001?22222?0222222221?22022?222222?0?020222?1000110000000000?000002?222222?0222222222?22022?222222?0?020222?2111221100000000?000002?2222222?1222222222?22022?222222?0?020222?2222222200000000?000002?22222222?0222210000?22010?202111?0?020221?0000000000000000?000000?000022222?0222222110?22021?212222?0?020222?0000000000000000?000001?1000222222?2222222222?22022?222222?0?020222?2222222200000000?000002?22222222222?2222222222?22022?222222?1?220222?2222222222000000?000002?222222222222?2222222222?22022?222222?2?221222?2222222222110000?100102?2222222222222?2222222222?22022?222222?2?221222?2222222222110000?100102?22222222122222?2222222222?22022?222222?2?221222?2222222222110000?100102?222222221122222?2222222222?22022?222222?2?222222?2222222222220000?200202?2222222222222222?0222210000?22010?202111?0?020221?0000000000000000?000000?00001000000022222?0222210000?22010?202111?0?020221?0000000000000000?000000?000010000000122222?0222222110?22021?212222?0?020222?0000000000000000?000001?10002100000
022??????????????????????????????????????????????????????????????????????????????22222?0222222222?22022?222222?0?020222?2111221100000000?000002?221022000000222?22222?0222210000?22010?202111?0?020221?0000000000000000?000000?000010000000110?022222?0222222221?22022?222222?0?020222?1000110000000000?000002?210022000000222?0222222?0222222221?22022?222222?0?020222?1000110000000000?000002?210022000000222?02122222?0222222221?22022?222222?0?020222?1000110000000000?000002?210022000000222?021122222?2222222222?22022?222222?0?020222?2222222200000000?000002?222222100000222?2222222222?0222222221?22022?222222?0?020222?1000110000000000?000002?210022000000222?02111022222?2222222222?22222?222222?2?222222?2222222222222222?222202?222222222222222?222222222222?1222222222?22022?222222?0?020222?2222222200000000?000002?222122000000222?2222202022222?2222222222?22222?222222?2?222222?2222222222222222?222212?222222222222222?22222222222222?2222222222?22022?222222?1?220222?2222222222000000?000002?222222210000222?22222
2202022222?2222222222?22022?222222?1?220222?2222222222000000?000002?222222210000222?2222222020122222?2222222222?22022?222222?2?221222?2222222222110000?100102?222222221110222?22222220202222222?2222222222?22122?222222?2?222222?2222222222221111?211202?222222222222222?222222202022222222?2222222222?22222?222222?2?222222?2222222222222222?222202?222222222222222?2222222120222222222?2222222222?22222?222222?2?222222?2222222222222222?222202?222222222222222?222222222022222???????????????????????????????????????????????????????????????????????????????????????????????22222?2222222222?22022?222222?1?220222?2222222222000000?000002?222222210000222?2222222020110000?22222?2222222222?22022?222222?1?220222?2222222222000000?000002?222222210000222?2222222020110000?122222?1222222222?22022?222222?0?020222?2222222200000000?000002?222122000000222?2222202010000000?0022222?2222222222?22022?222222?0?020222?2222222200000000?000002?222222100000222?2222212020000000?00222222?2222222222?22022?222222?1?220222?22222222220
00000?000002?222222210000222?2222222020110000?112222222?2222222222?22022?222222?2?221222?2222222222110000?100102?222222221110222?2222222020221000?2222222222?2222222222?22022?222222?2?221222?2222222222110000?100102?222222221110222?2222222020221000?22222122222?2222222222?22022?222222?2?221222?2222222222110000?100102?222222221110222?2222222020221000?2222211
	'Chelonia_mydas'            122222222222222222222222000022200002222210022222221022222222202222222222022222222222022222222222202222221222222022222222????????????????2220000100000000?2221000220000000?22222222222222222?22????????????????????2222220222210000?220?2220000210000000?200?02221000220000000?210?022222220222222222?220?2222220000100000000?100?00002222100221000000?220?022022222220222221000?220?2220222222220222210000?220?12202202222221222222222?220?222222222222220222222221?220?2220222202222222222222222?220?22222222222222222222222222?220?222222222212200000000000000?000?0000000000002222222222222222?220?22222222222222221000220000000?210?021020000000202222220222210000?220?1220220100002022222220222221000?220?22202212000020222222220222222110?220?222022220000202222222220222222221?220?2220222201002022222222220222222110?220?22202222000020222102222220222222222?220?222122220200202222222222220222222222?220?2221222202002022222212222220222222221?220?2220222201002022221200????????????????????????????????????????????2222221222
222222?220?22222222120020222222222?2222221222222222?220?22222222120020222222222?12222222222222222?220?22222222221120222222222?222222222222222222?220?22222222222221222222222?222?????????????????????????????????????????????????2222222222222222?220?22222222222222222222222?2222?2222222222222222?220?22222222222222222222222?2222?12222222222222222?220?22222222222222222222222?2222?222222222222222222?220?22222222222222222222222?2222?1102222222222222222?220?22222222222222222222222?2222?2212???????????????????????????????????????????????????????2222222222222222?220?22222222222222222222222?2222?11010?2222222222222222?220?22222222222222222222222?2222?22222?22222222222222222?220?22222222222222222222222?2222?22121?202222222222222222?220?22222222222221222222222?2221?00000?0002222222222222222?221?22222222222222222222222?2222?22222?22222222220222210000?220?12202201000020210000000?0000?00000?00000?????????????????????????????????????????????????????????????????????????????????????????????????????????????
????????????????2222220222221000?220?22202212000020221000000?0000?00000?000002??2222220222222221?220?22202222010020222212001?0000?00000?000002??22222222222222222?220?22222222221120222222222?2210?00000?000002??222221000220000000?210?02102000000020100000000?0000?00000?000000??0002222220222222110?220?22202222000020222101000?0000?00000?000002??20022222222222222222?220?22222222221120222222222?2210?00000?000002??221222222222222222222?220?22222222222221222222222?2221?00000?000102??222222???????????????????????????????????????????????????????????????????????2222222222222222?220?22222222222222222222222?2222?11010?100202??2222222?2222222222222222?220?22222222222222222222222?2222?11010?100202??2222222?12222222222222222?220?22222222222222222222222?2222?22121?201202??2222222?222221000220000000?210?02102000000020100000000?0000?00000?000000??0001000?0002222220222221000?220?22202212000020221000000?0000?00000?000002??1002000?00022222220222221000?220?22202212000020221000000?0000?00000?000002??1002000?00
0212222220222221000?220?22202212000020221000000?0000?00000?000002??1002000?0002112222220222222221?220?22202222010020222212001?0000?00000?000002??2102200?00022222222210222100000?220?02202200000020200000000?0000?00000?000000??0002000?000200002222220222210000?220?12202201000020210000000?0000?00000?000001??0002000?0002000022222220222221000?220?22202212000020221000000?0000?00000?000002??1002000?00021110222222220222221000?220?22202212000020221000000?0000?00000?000002??1002000?000211102212222222222222222?220?22222222221120222222222?2210?00000?000002??2212210?0002222222222222220222222110?220?22202222000020222101000?0000?00000?000002??2002100?00022220222202222222222222222?220?22222222222222222222222?2222?22222?222202??2222222?222222222222222222220222222110?220?22202222000020222101000?0000?00000?000002??2002100?0002222022220102222222222222222?221?22222222222222222222222?2222?22222?222212??2222222?22222222222222222222222222222222?220?22222222222222222222222?2222?11010?100202??2222222?110222222222
220202222222222222222?220?22222222221120222222222?2210?00000?000002??2212210?0002222222221202002222222222222222?220?22222222222221222222222?2221?00000?000102??2222221?00022222222222020022222222222222222?220?22222222222222222222222?2222?11010?100202??2222222?110222222222220201222222222222222222?220?22222222222222222222222?2222?22222?222202??2222222?2222222222222212022222222222222222222?220?22222222222222222222222?2222?22222?222202??2222222?22222222222222220222222222222222222222?220?22222222222222222222222?2222?22222?222202??2222222?222222222222221202222102222222222222222?220?22222222221120222222222?2210?00000?000002??2212210?0002222222221202001000002222222222222222?220?22222222222222222222222?2222?22121?201202??2222222?22122222222222020222200022222221222222222?220?22222222120020222222222?1100?00000?000002??2202200?000222222222020200000000002222222222222222?220?22222222220020222222222?2200?00000?000002??2202200?0002222222220202000000000022222222222222222?220?22222222220020222222222?2200?
00000?000002??2202200?00022222222202020000000000212222222222222222?220?22222222221120222222222?2210?00000?000002??2212210?000222222222120200100000102222222222222222222?220?22222222221120222222222?2210?00000?000002??2212210?0002222222221202001000001022212222222222222222?220?22222222222221222222222?2221?00000?000102??2222221?0002222222222202002100002022222
	'Dermochelys_coriacea'      122222222222222222222221000022222002222221022222222022222222202222222222022222222222022222222222202222221222222022222222????????????????2221000200000000?2222100200000000?22222222222222222?222222220222221000?2202222220222222110?22022222100200000000?210002222200210000000?2200022222220222221000?22010222222100200000000?210001002222200210000000?2200021022222220222210000?22000220222222220222100000?220002202202222220222221000?2201022122222222222222222222?22022222222222222222222222222?22222222222222????????????????????????????????2222200210000000?220002102100000?2222222222222222?220222222222210?22222200210000000?220002102100000?102222220222100000?220002202201000?2022222220222210000?220002202212000?20222222220222222110?220212222222200?202222222220222222221?220222222222200?2022222222221222222222?220222222222200?20222222222221222222222?220222222222200?202222212222222222222222?220222222222200?202222222???????????????????????????????????????????2222222222222222?220222222222200?2022222221?2222222222
222222?220222222222200?2022222221?12222222222222222?220222222222200?2022222222?222222222222222222?220222222222200?2022222222?2222222222222222222?220222222222210?2122222222?2222???????????????????????????????????????????????????????????????????????????????????????????????????2222222222222222?221222222222220?2222222222?22222??2222222222222222?221222222222220?2222222222?22222??12222222222222222?221222222222220?2222222222?22222??112222222222222222?221222222222220?2222222222?22222??111???????????????????????????????????????????????????????2222222222222222?221222222222220?2222222222?22222??1111?2222222222222222?221222222222220?2222222222?22222??1111?12222222222222222?221222222222220?2222222222?22222??1111?112222222222222222?221222222222220?2222222222?22222??1111?1112222222222222222?222222222222222?2222222222?22222??2222?22222222220222221000?220102212222100?2022200000?00000??0000?000002222220222221000?220102212222100?2022200000?00000??0000?000001???????????????????????????????????????????????
????????????????2222220222222221?220222222222200?2022221000?00000??0000?0000022?2222221222222222?220222222222200?2022222110?00000??0000?0000022?22222222222222222?220222222222200?2022222222?22210??0000?0000022?222222200210000000?220002102100000?1010000000?00000??0000?0000000?0002222220222210000?220002202212000?2022100000?00000??0000?0000000?0002?????????????????????????????????????????????????????????????????????2222220222222221?220222222222200?2022221000?00000??0000?0000022?10022?2222221222222222?220222222222200?2022222110?00000??0000?0000022?21022?2????????????????????????????????????????????????????????????????????????2222222222222222?220222222222210?2122222222?22221??0000?0000022?22222?22?2222222222222222?220222222222210?2122222222?22221??0000?0000022?22222?22?12222220222100000?220002202201000?2021000000?00000??0000?0000000?00020?00?002222220222100000?220002202201000?2021000000?00000??0000?0000000?00020?00?0012222220222210000?220002202212000?2022100000?00000??0000?0000000?00021?00?0
0222222220222221000?220102212222100?2022200000?00000??0000?0000011?00022?00?00222???????????????????????????????????????????????????????????????????????????????2222220222210000?220002202212000?2022100000?00000??0000?0000000?00021?00?002210?2222220222210000?220002202212000?2022100000?00000??0000?0000000?00021?00?002210?12222220222210000?220002202212000?2022100000?00000??0000?0000000?00021?00?002210?112222220222221000?220102212222100?2022200000?00000??0000?0000011?00022?00?002221?2222222222222222222?220222222222210?2122222222?22221??0000?0000022?22222?22?112222?22222222222222222222?220222222222200?2022222221?11000??0000?0000022?22022?22?002222?222202222222222222222?220222222222220?2222222222?22222??0000?0000022?22222?22?222222?2222222222220222222110?220212222222200?2022210000?00000??0000?0000022?00022?00?002222?22220002222222222222222?220222222222220?2222222222?22222??0000?0000022?22222?22?222222?222222022222222222222222?220222222222220?2222222222?22222??0000?0000022?22222?22?222222?2222
220212222222222222222?220222222222210?2122222222?22221??0000?0000022?22222?22?112222?22221202002222222222222222?222222222222221?2222222222?22222??2222?2222022?22222?22?222222?222222222222222222222222222?222222222222221?2222222222?22222??2222?2222022?22222?22?222222?2222222222212222222222222222?222222222222222?2222222222?22222??2222?2222022?22222?22?222222?22222222222222222222222222222?222222222222222?2222222222?22222??2222?2222022?22222?22?222222?222222222222212222222222222222?222222222222222?2222222222?22222??2222?2222022?22222?22?222222?2222222222222002222222222222222?220222222222210?2122222222?22221??0000?0000022?22222?22?112222?22221202001000002222222222222222?220222222222210?2122222222?22221??0000?0000022?22222?22?112222?222212020010000012222222222222222?220222222222200?2022222221?11000??0000?0000022?22022?22?002222?2222010200000000002222222222222222?220222222222200?2022222222?22210??0000?0000022?22122?22?002222?22220202000000000022222222222222222?220222222222200?2022222222?22210?
?0000?0000022?22122?22?002222?222202020000000000212222222222222222?220222222222210?2122222222?22221??0000?0000022?22222?22?112222?2222120200100000112222222222222222222?220222222222210?2122222222?22221??0000?0000022?22222?22?112222?2222120200100000112221???????????????????????????????????????????????????????????????????????????????????????????????????????
	'Eretmochelys_imbricata'    122222222222222222222222000022200002222210022222221022222222202222222222022222222222022222222222202222221222222022222222????????????????2220000210000000?2221000220000000?22222222222222222?222222220222221000?2202222222222222222?22022220000210000000?100002221000220000000?2100022222220222222110?22020222220000100000000?000000002222100221000000?2200022022222220222210000?22000220222222220222210000?22000220221?????????????????????????????2222222222222222?220222222222????????????????????????????????2222222222222222?220212222222?0?2200000000000000?000000000000?0?02222222222222222?220222222222?1?222221000220000000?210002102000?0?0202222220222210000?220002202211?0?02022222220222210000?220002202211?0?02021?????????????????????????????????????????????????????????????????????????????2222220222222222?220202222222?0?020222??2222220222222222?220202222222?0?020222??12222220222222222?220202222222?0?020222??112222220222222221?220202222222?0?020222??0002222220222222221?220202222222?0?020222??00012222220222
222110?220202212222?0?020222??000002222220222222110?220202212222?0?020222??0000012222222222222222?220212222222?0?120222??22222222222222222222222?220222222222?2?222222??22222222?????????????????????????????????????????????????2222222222222222?220222222222?2?222222??222222221?2222222222222222?221222222222?2?222222??222222222?2????????????????????????????????????????????????????2222222222222222?220222222222?2?222222??222222221?10?2222222222222222?221222222222?2?222222??222222222?21?2???????????????????????????????????????????????????????2222222222222222?220222222222?2?222222??222222221?10?10?2222222222222222?222222222222?2?222222??222222222?22?22?2??????????????????????????????????????????????????????????2222222222222222?220222222222?2?222222??222222221?10?10?10?2222222222222222?222222222222?2?222222??222222222?22?22?22?22222220222222110?220202212222?0?020222??000001100?00?00?00?00?????????????????????????????????????????????????????????????????????????????????????????????????????????????
????????????????2222220222222110?220202212222?0?020222??000001100?00?00?00?001??2222222222222222?220222222222?1?221222??222222220?00?00?00?002??2??????????????????????????????????????????????????????????????????2221000220000000?210002102000?0?020100??000000000?00?00?00?000??00?2222220222222110?220202212222?0?020222??000001100?00?00?00?001??10?2?????????????????????????????????????????????????????????????????????2222222222222222?220222222222?1?221222??222222220?00?00?00?002??21?22?2222222222222222?220222222222?2?222222??222222221?10?10?10?102??22?22?2????????????????????????????????????????????????????????????????????????2222222222222222?221222222222?2?222222??222222222?21?21?20?202??22?22?22?2222222222222222?221222222222?2?222222??222222222?21?21?20?202??22?22?22?12221000220000000?210002102000?0?020100??000000000?00?00?00?000??00?10?00?00??????????????????????????????????????????????????????????????????????????????????????????????????????????????????????????????????????????????????????
?????????????????????????????????????????????????????????????????????????????????2222220222222110?220202212222?0?020222??000001100?00?00?00?001??10?21?00?002???2222210222100000?220002202200?0?020200??000000000?00?00?00?000??00?20?00?002???02222220222210000?220002202211?0?020211??000000000?00?00?00?000??00?20?00?002???022222220222221000?220102202222?0?020222??000000000?00?00?00?000??00?20?00?002???0222222220222221000?220102202222?0?020222??000000000?00?00?00?000??00?20?00?002???02212222220222222221?220202222222?0?020222??000112200?00?00?00?002??20?22?00?002???222222222220222222110?220202212222?0?020222??000001100?00?00?00?001??10?21?00?002???1222202222222222222222?222222222222?2?222222??222222222?22?22?22?202??22?22?22?222???22222222222221222222222?220202222222?0?020222??222222200?00?00?00?002??20?22?00?002???222222202222222222222222?222222222222?2?222222??222222222?22?22?22?212??22?22?22?222???2222222222222222222222222?220222222222?2?222222??222222221?10?10?10?102??22?22?21?002???22222
220202222222222222222?220202222222?0?020222??222222200?00?00?00?002??20?22?00?002???222222202002222222222222222?220222222222?2?222222??222222221?10?10?10?102??22?22?21?002???2222222020122222222222222222?221222222222?2?222222??222222222?21?21?20?202??22?22?22?112???22222220202222222222222222222?222222222222?2?222222??222222222?22?22?22?202??22?22?22?222???222222202022222222222222222222?222222222222?2?222222??222222222?22?22?22?202??22?22?22?222???2222222120222222222222222222222?222222222222?2?222222??222222222?22?22?22?202??22?22?22?222???22222220202222102222222222222222?220222222222?1?221222??222222220?00?00?00?002??21?22?10?002???222222202002000002222222222222222?220212222222?0?120222??222222210?00?00?00?002??20?22?00?002???2222222020020000002222221222222222?220202222222?0?020222??222222200?00?00?00?002??20?22?00?002???2222222010000000000???????????????????????????????????????????????????????????????????????????????????????????????????2222222222222222?220222222222?1?221222??222222220?
00?00?00?002??21?22?10?002???22222220200200000122?2222222222222222?220222222222?2?222222??222222221?10?10?10?102??22?22?21?002???22222220201210000222?22222222222222222?220222222222?1?221222??222222220?00?00?00?002??21?22?10?002???22222220200200000122?102222222222222222?220222222222?2?222222??222222221?10?10?10?102??22?22?21?002???22222220201210000222?212
	'Lepidochelys_olivacea'     122222222222222222222222100022221002222220022222222022222222202222222222022222222222022222222222202222221222222022222222????????????????2222100210000000?2222200222000000?22222222222222222?22????????????????????2222222222222222?220?2222200221000000?200?02222220222200000?220?022222221222222222?220?022?????????????????????????2222210222000000?220?0200????????????????????????????2222220222222221?220?0220?2?2222220222222222?220?0220?2?2?????????????????????????????????????????????????????????????2222222222222222?220?0222?2?22??2222100210000000?100?0000?0?00??02222222222222222?220?0222?2?22??222222200222000000?200?0200?0?00??0202222210222000000?220?0200?1?00??02022222220222220000?220?0220?2?00??020222222220222222110?220?0220?2?00??0202222222220222222222?220?0220?2?20??0202222?????????????????????????????????????????????????????????????????????????????????2222220222222222?220?0220?2?20??02022221??2222220222222222?220?0220?2?20??02022221??12222220222222222?220?0220?2?21??02022222??22??????????
?????????????????????????????????????????????????????????????????????????????????2222220222222222?220?0220?2?21??02022222??221???????????????????????????????????????????????????????????????????????????????????????????????????2222222222222222?222?2222?2?22??22222222??222??2??2222222222222222?222?2222?2?22??22222222??222??2??22222222222222222?222?2222?2?22??22222222??222??2??222222222222222222?222?2222?2?22??22222222??222??2??2102222222222222222?221?2222?2?22??22222222??222??2??0000???????????????????????????????????????????????????????2222222222222222?222?2222?2?22??22222222??222??2??21012?2222222222222222?222?2222?2?22??22222222??222??2??22222?22222222222222222?222?2222?2?22??22222222??222??2??22222?20???????????????????????????????????????????????????????????2222222222222222?222?2222?2?22??22222222??222??2??22222?222?2222220222220000?220?0220?2?00??02022100??000??0??00000?000?02222220222222110?220?0220?2?00??02022210??000??0??00000?000?022222220222222221?220?0220?2?10??02022220??000??
0??00000?000?0222222220222222222?220?0220?2?20??02022221??110??0??00000?000?02222222220222222222?220?0220?2?21??02022222??221??1??00000?000?022222222222222222222?220?0222?2?22??22122222??222??2??00000?000?0222222222220222222221?220?0220?2?10??02022220??000??0??00000?000?02210002222220222222222?220?0220?2?21??02022222??221??1??00000?000?022221022222222222222222?220?0222?2?22??12022222??222??2??00000?000?022222022??????????????????????????????????????????????????????????????????????2222222222222222?220?0222?2?22??12022222??222??2??00000?000?0222220221?2222222222222222?220?0222?2?22??22122222??222??2??00000?000?0222221222?22222222222222222?221?2222?2?22??22222222??222??2??00001?000?0222222222?222222222222222222?222?2222?2?22??22222222??222??2??20002?000?0222222222?2222222220222222221?220?0220?2?10??02022220??000??0??00000?000?0221000100?0000??????????????????????????????????????????????????????????????????????????????????????????????????????????????????????????????????????????????????????
????????????????????????????????????????????????????????????????????????????????????????????????????????????????????????????????????????????????????????????????2222220222200000?220?0210?2?00??02022000??000??0??00000?000?0000000000?00000????2222220222200000?220?0210?2?00??02022000??000??0??00000?000?0000000000?00000????1?????????????????????????????????????????????????????????????????????????????????????????????????????????????????????????????????????????????????????????????????????2222220222220000?220?0220?2?00??02022100??000??0??00000?000?0100000000?00000????22??2222220222222222?220?0220?2?20??02022221??110??0??00000?000?0222100200?00002????22??2??????????????????????????????????????????????????????????????????????????????????????2222220222222222?220?0220?2?20??02022221??110??0??00000?000?0222100200?00002????22??21?2222222222222222?220?0222?2?22??02022222??222??2??00000?000?0222220220?00002????22??22?22222222222222222?222?2222?2?22??22222222??222??2??20002?000?0222222222?22212????22??
22?222222222222222222?220?1222?2?22??22222222??222??2??00000?000?0222222222?22002????22??22?220?????????????????????????????????????????????????????????????????????????????????????????????????????????????????????????????????????????????????????????????????????????????????????????????????????????????????????????????????????????????????????????????????????????????????????????????????????????????????????????????????????????????????????????????????????????????????????????????????????????????????????????????????????????????????????????????????????????????????2222222222222222?220?1222?2?22??22222222??222??2??00000?000?0222222222?22002????22??22?2201??????????????????????????????????????????????????????????????????????????????????????????????????????2222221222222222?220?0221?2?22??02022222??222??2??00000?000?0222220220?00002????22??22?2000?????0?2222222222222222?220?0222?2?22??02022222??222??2??00000?000?0222220220?00002????22??22?2100?????0?22222222222222222?220?0222?2?22??12022222??222??2??
00000?000?0222220221?10002????22??22?2200?????0?222222222222222222?222?2222?2?22??22222222??222??2??20002?000?0222222222?22212????22??22?2212?????2?2222222222222222222?220?1222?2?22??22222222??222??2??00000?000?0222222222?22002????22??22?2201?????1?22202222222222222222?222?2222?2?22??22222222??222??2??10002?000?0222222222?22202????22??22?2202?????2?22202
	'Natator_depressa'          1222222222?????22222?22200?022200?0222221?02222222?022222222?0222222222?02222222222?022222222222?0222222122222?022222222????????????????22200?0100000000?22210?0220000000?222222?2222222222?2222222?0222221000?22022222?2222222222?220222200?0210000000?2000022210?0220000000?21000222222?0222222110?220202222200?0100000000?1000000022221?0221000000?22000220222222?0222210000?220002202222222?0222210000?22000220221?????????????????????????????22222?2222222222?220222222222????????????????????????????????22222?2222222222?220212222222?0?22000?0000000000?000000000000?0?022222?2222222222?220222222222?1?2222210?0220000000?210002102000?0?02022222?0222210000?220002202211?0?020222222?0222210000?220002202211?0?02021?????????????????????????????????????????????????????????????????????????????22222?0222222222?220202222222?0?020222??22222?0222222222?220202222222?0?020222??122222?0222222222?220202222222?0?020222??1122222?0222222221?220202222222?0?020222??00022222?0222222221?220202222222?0?020222??000122222?0222
222110?220202212222?0?020222??0000022222?0222222110?220202212222?0?020222??00000122222?2222222222?220212222222?0?120222??222222222222?2222222222?220222222222?1?221222??22222222?????????????????????????????????????????????????22222?2222222222?220222222222?2?222222??222222222?22222?2222222222?222222222222?2?222222??222222222?222222?2222222222?222222222222?2?222222??222222222?2122222?2222222222?221222222222?2?222222??222222222?20022222?2222222222?222222222222?2?222222??222222222?2112???????????????????????????????????????????????????????22222?2222222222?221222222222?2?222222??222222222?20010?22222?2222222222?222222222222?2?222222??222222222?21121?222222?2222222222?222222222222?2?222222??222222222?21121?2122222?2222222222?220222222222?1?221222??222222221?00000?00022222?2222222222?222222222222?2?222222??222222222?22222?222222222?0222222110?220202212222?0?020222??000001100?00000?00000?????????????????????????????????????????????????????????????????????????????????????????????????????????????
????????????????22222?0222222110?220202212222?0?020222??000001100?00000?000001??22222?2222222222?220222222222?1?221222??222222221?00000?000102??2??????????????????????????????????????????????????????????????????22210?0220000000?210002102000?0?020100??000000000?00000?000000??00?22222?0222222110?220202212222?0?020222??000001100?00000?000001??10?2???????????????????????????????????????????????????????????????????????????????????????????????????????????????????????????????????????????22222?0222222221?220202222222?0?020222??000112200?00000?000002??20?22???????????????????????????????????????????????????????????????????????????????????????????????????????????????????????????????????????????????????22222?2222222222?220222222222?2?222222??222222222?20000?000202??22?22??2??22210?0220000000?210002102000?0?020100??000000000?00000?000000??00?10??0??0??????????????????????????????????????????????????????????????????????????????????????????????????????????????????????????????????????????????????????
?????????????????????????????????????????????????????????????????????????????????22222?0222222110?220202212222?0?020222??000001100?00000?000001??10?21??0??02???22222?0222100000?220002202200?0?020200??000000000?00000?000000??00?20??0??02???022222?0222210000?220002202211?0?020211??000000000?00000?000000??00?20??0??02???0222222?0222221000?220102202222?0?020222??000000000?00000?000000??00?20??0??02???02222222?0222221000?220102202222?0?020222??000000000?00000?000000??00?20??0??02???022122222?0222222221?220202222222?0?020222??000112200?00000?000002??20?22??1??02???2222222222?0222222110?220202212222?0?020222??000001100?00000?000001??10?21??0??02???12222022222?2222222222?222222222222?2?222222??222222222?22222?222202??22?22??2??22???222222222222?0222221000?220102202222?0?020222??000000000?00000?000000??00?20??0??02???0221100022222?2222222222?222222222222?2?222222??222222222?22222?222212??22?22??2??22???22222222222222?2222222222?220222222222?1?221222??222222221?00000?000102??21?22??2??02???22222
2202022222?2222222222?220202222222?0?020222??222222200?00000?000002??20?22??2??02???22222220200???????????????????????????????????????????????????????????????????????????????????????????22222?2222222222?221222222222?2?222222??222222222?20010?100202??22?22??2??22???222222202022?22222?2222222222?222222222222?2?222222??222222222?22222?222202??22?22??2??22???222222212022?2??????????????????????????????????????????????????????????????????????????????????????????????22222?2222222222?222222222222?2?222222??222222222?21121?211202??22?22??2??22???222222202022?20?22222?2222222222?220222222222?1?221222??222222221?00000?000102??21?22??2??02???222222202012?00?022222?2222222222?220212222222?0?120222??222222210?00000?000002??20?22??2??02???222222202002?00?0022222?1222222222?220202222222?0?020222??222222200?00000?000002??20?22??2??02???222222202000?00?000???????????????????????????????????????????????????????????????????????????????????????????????????22222?2222222222?220212222222?0?120222??222222210?
00000?000002??20?22??2??02???222222202002?00?0012?22222?2222222222?220222222222?1?221222??222222221?00000?000102??21?22??2??02???222222202012?00?0122?222222?2222222222?220222222222?1?221222??222222221?00000?000102??21?22??2??02???222222202012?00?0122?2122222?2222222222?221222222222?2?222222??222222222?20010?100202??22?22??2??22???222222202022?10?0222?222
	'Chelydra_serpentina'       122221222222220222222222201022221202222222022222222022222222202222????????????222222022222??????????????????????????????????????????????222202020000?0???222212021000?0???2222222222222?2???22222222022221?0???220222222222222?2???2202222212021000?0???21000222222022210?0???220002222222222222?2???2202222222212021000?0???21000100222222022210?0???220002102???????????????????????????222222122222?2???2202022022?222222222222?2???2202122022?2222222222222?2???2202222222?22222222222222?2???2202222222?222????????????????????????????????222222022100?0???2200020020?0000?222222222222?2???2202222222?2220?2???????????????????????????????????222222022221?0???2201022022?0000?20?222222022210?0???2200021021?0000?20?0222222022222?2???2202022022?0000?20?22222222122222?2???2202022022?1000?20?222222222122222?2???2202022022?1000?20?2221222222122222?2???2202022022?1000?20?22211222222222222?2???2202222122?2200?20?222222222222222222?2???2202222122?2200?20?2222221222222222222?2???2202222122?2200?20?222222112222222222
22?2???2202222122?2200?20?222222111222222222222?2???2202222122?2200?20?2222221111222222222222?2???2202222222?2210?20?22222222222222222222222?2???2202222222?2220?21?222222222222222222222222?2???2202222222?2220?22?2222222222222222222222222?2???2212222222?2222?22?22222222222222222222222222?2???2222222222?2222?22?222222222222222222222222222?2???2212222222?2222?22?2222222222222210222222222222?2???2222222222?2222?22?22222222222222212222222222222?2???2202222222?2220?22?222222222222200000???????????????????????????????????????????????????????222222222222?2???2212222222?2222?22?2222222222222210102?222222222222?2???2222222222?2222?22?2222222222222221212?2222222222222?2???2202222222?2220?22?2222222222222100002?00???????????????????????????????????????????????????????????222222222222?2???2222222222?2222?22?2222222222222222222?222?222222122222?2???2202022022?1000?20?2221110000000000000?000?0222222022222?1???2202022022?0000?20?2200000000000000000?000?00222222122222?2???2202022022?1000?20?22211100000
00000000?000?012????????????????????????????????????????????????????????????????222222222222?2???2202122022?2100?20?2222220000000000000?000?0222?222222222222?2???2202222122?2200?20?2222221111100000000?000?0222?2222201010000?0???0000000000?0000?00?0000000000000000000?000?0000?00222222222222?2???2202222222?2200?20?2222222222200000000?000?0222?222222222222222?2???2202222222?2210?20?2222222222210000000?000?0222?2222??????????????????????????????????????????????????????????????????????222222222222?2???2202222222?2220?21?2222222222221000000?000?0222?22222?????????????????????????????????????????????????????????????????????????222222222222?2???2202222222?2220?22?2222222222222000001?000?0222?22222?2?222222222222?2???2202222222?2220?22?2222222222222100002?001?0222?22222?2?2222212021000?0???2100010010?0000?00?0000000000000000000?000?0000?00200?0?00222222022100?0???2200020020?0000?10?0000000000000000000?000?0000?00200?0?002222222022221?0???2201022022?0000?20?1200000000000000000?000?0000?00200?0?0
022222222022222?1???2202022022?0000?20?2200000000000000000?000?0010?00200?0?00222222222022222?1???2202022022?0000?20?2200000000000000000?000?0010?00200?0?002221222222022221?0???2201022022?0000?20?1200000000000000000?000?0000?00200?0?0022100222222022221?0???2201022022?0000?20?1200000000000000000?000?0000?00200?0?00221001?????????????????????????????????????????????????????????????????????????????????????????????????????????????????????????????????????????????????????????????????????222222122222?2???2202022022?1000?20?2221110000000000000?000?0121?00200?0?002222222?????????????????????????????????????????????????????????????????????????????????????????????????????????????????????????????????????????????????????????????????????????????222222222222?2???2202122022?2100?20?2222220000000000000?000?0222?10200?0?002222222??2??222222222222?2???2222222222?2222?22?2222222222222222222?222?0222?22222?2?222222222??2??2222222222222?2???2202222222?2221?22?2222222222222200002?002?0222?22222?2?222222222??
2??20222222222222?2???2202222222?2220?22?2222222222222000001?000?0222?22222?2?102222222??2??200222222222222?2???2202222222?2220?22?2222222222222100002?001?0222?22222?2?212222222??2??2002????????????????????????????????????????????????????????????????????????????????????????????222222222222?2???2202222222?2221?22?2222222222222200002?002?0222?22222?2?222222222??2??20122?222222222222?2???2222222222?2222?22?2222222222222222222?222?0222?22222?2?222222222??2??20222?2???????????????????????????????????????????????????????????????????????????????????????????????222222222222?2???2202222222?2220?21?2222222222221000000?000?0222?22222?1?002222222??2??20000?00?222222222222?2???2202222222?2220?22?2222222222222100002?001?0222?22222?2?212222222??2??20021?00?2222222222222?2???2202222122?2200?20?2222221111100000000?000?0222?21200?0?002222222??2??20000?00?00222222222222?2???2202222222?2200?20?2222222222200000000?000?0222?22210?0?002222222??2??20000?00?002??????????????????????????????????????????????????
??????????????????????????????????????????????????222222222222?2???2202222222?2210?20?2222222222210000000?000?0222?22221?0?002222222??2??20000?00?0022?222222222222?2???2202222222?2221?22?2222222222222200002?002?0222?22222?2?222222222??2??20122?10?2222?2222222222222?2???2202222222?2220?21?2222222222221000000?000?0222?22222?1?002222222??2??20000?00?1022?20
	'Chrysemys_picta'           222222222222220222222222100022220102222212022222222022222222202222222222022222??????????????????????????????????????????????????????????2222000200000????2222010210000????22222222222222????222222220222100????2202222220222200????22022222120221000????220002222220222100????2201022222220222200????22021222222000200000????100000002222220222100????2201021022222220222100????22010210212222221222222????22022222222?????????????????????????????2222222222222????220222222222?2222222222222????220222222222?2????????????????????????????????2222010210000????210000002000?00?2222222222222????220222222222?10?22222120221000????220001002000?00?202222220222100????220102102110?00?2022222220222200????220202202220?00?20222222220222200????220212212220?00?202222222220222200????220222222220?00?2022222222220222221????220222222220?00?20222222222220222221????220222222220?00?202222212222221222222????220222222221?00?2022222222222220222200????220222222220?00?20222210002222220222200????220222222220?00?202222100012222220222
210????220222222220?00?2022222000222222221222222????220222222221?00?20222222212222222222222222????220222222222?00?202222222222222222222222222????220222222222?00?2022222222222222222222222222????220222222222?10?21222222222222222222222222222????220222222222?22?22222222222222222????????????????????????????????????????????????????????????????????????????????????????????????????????????????????????????????????????????????????????????2222222222222????220222222222?21?222222222222222220??????????????????????????????????????????????????????????2222222222222????220222222222?21?222222222222222220???1?2222222222222????221222222222?22?222222222222222222???2?22222222222222????222222222222?22?222222222222222222???2?222222222222222????220222222222?00?202222222222222100???0?0002222222222222????222222222222?22?222222222222222222???2?22222222220222100????220102102110?00?202100000000000000???0?00000??????????????????????????????????????????????????????????????2222220222200????220202202220?00?20221000000000
0000???0?000002????????????????????????????????????????????????????????????????????????????????????????????????????????????????????????????????????????????????????????????????????????????????????????????????????2222010210000????210000002000?00?100000000000000000???0?000000?0???2222220222200????220202202220?00?202210000000000000???0?000002?1???2???????????????????????????????????????????????????????????????????????????????????????????????????????????????????????????????????????????2222222222222????220222222222?00?202222222222222000???0?000002?2???22??2222222222222????220222222222?00?202222222222222100???0?000102?2???22??22222222222222????220222222222?10?212222222222222210???0?000202?2???22??222222222222222????220222222222?20?222222222222222220???0?000202?2???22??2222222220222100????220102102110?00?202100000000000000???0?000001?0???20??00002222220222100????220102102110?00?202100000000000000???0?000001?0???20??000012222220222200????220212212220?00?202221000000000000???0?000002?2???22??000
0222222220222200????220222222220?00?202222100011000000???0?000002?2???22??00002222222220222200????220222222220?00?202222100011000000???0?000002?2???22??000022212222220222100????220102102110?00?202100000000000000???0?000001?0???20??0000110002222220222200????220202202220?00?202210000000000000???0?000002?1???21??00002200022222220222200????220202202220?00?202210000000000000???0?000002?1???21??000022000212222220222200????220212212220?00?202221000000000000???0?000002?2???22??0000221002222222220222200????220222222220?00?202222100011000000???0?000002?2???22??00002221122222222222222222????220222222222?00?202222222222222000???0?000002?2???22??100022222222222222222222222????220222222222?21?222222222222222220???1?100202?2???22??2222222222222222222221222222????220222222221?00?202222222122210000???0?000002?2???22??00002222222222002222222222222????220222222222?22?222222222222222221???2?200202?2???22??222222222222222222222222222222????220222222222?21?222222222222222220???1?100202?2???22??2222222222222
221202222222222222????220222222222?21?222222222222222220???1?100202?2???22??22222222222222212012222222222222????220222222222?22?222222222222222221???2?200202?2???22??22222222222222222122????????????????????????????????????????????????????????????????????????????????????????????2222222222222????222222222222?22?222222222222222222???2?220202?2???22??222222222222222222222??????????????????????????????????????????????????????????????????????????????????????????????????????????????????????????????????????????????????????????????????????????????????????????????2222222222222????220222222222?00?202222222222222100???0?000102?2???22??210022222222222020000?0??2222222222222????220222222222?10?212222222222222210???0?000202?2???22??221022222222222020000?0??22222220222221????220222222220?00?202222211022200000???0?000002?2???22??000022222222220000000?0??002222221222222????220222222221?00?202222222122210000???0?000002?2???22??000022222222220010000?0??0022222221222222????220222222221?00?20222222212221000
0???0?000002?2???22??000022222222220010000?0??00212222222222222????220222222222?00?202222222222221000???0?000002?2???22??000022222222220020000?0??002222222222222222????220222222222?00?202222222222222100???0?000102?2???22??210022222222222020000?0??1022222222221222222????220222222221?00?202222222122210000???0?000002?2???22??000022222222220010000?0??0021100
	'Graptemys_nigrinoda'       ???????????????2???????????????????????????????????????????????????????????????????????????2?????0????????????????????????????????????????????????????????????????????????????????????????????????????????????????2?????0???????0????????????????????????????2?????0???????0??????1?2?????2???????2??????2?2?????????????????????????2?????0???????0??????1?10?2?????0???????1??????2?20?22?????1???????2??????2?20?222?????1???????2??????2?20?2212?????2???????2??????2?22?22222?????2???????2??????2?22?222222?????2???????2??????2?21?222200?????????????????????????????????2?????2???????2??????2?21?2222001????????????????????????????????????????????????????????????????????????2?????0???????0??????1?10?1000000?0????????????????????????????????????????2?????0???????1??????2?20?2100000?0??2?2?????0???????1??????2?20?2100000?0??2?12?????1???????2??????2?20?2211000?0??2?222?????1???????2??????2?20?2211000?0??2?2212?????0???????1??????2?20?2100000?0??2?11002?????0???????1??????2?20?2100000?0??2?110012?????1???
????2??????2?20?2211000?0??2?2211222?????1???????2??????2?20?2211000?0??2?2211221???????????????????????????????????????????????????????????????????????????????????????????????2?????2???????2??????2?22?2222202?2??2?22222222??2?????2???????2??????2?22?2222202?2??2?22222222??12?????2???????2??????2?22?2222222?2??2?22222222??222?????2???????2??????2?22?2222222?2??2?22222222??2212?????2???????2??????2?22?2222222?2??2?22222222??22112?????2???????2??????2?22?2222222?2??2?22222222??22111???????????????????????????????????????????????????????2?????2???????2??????2?22?2222222?2??2?22222222??220000?2?????2???????2??????2?22?2222222?2??2?22222222??221111?22?????2???????2??????2?22?2222222?2??2?22222222??221111?212?????2???????2??????2?22?2222202?2??2?22222222??110000?0002?????2???????2??????2?22?2222222?2??2?22222222??222222?2222???????????????????????????????????????????????????????????????????????????????????????????????????????????????????????????2?????0???????0??????1?10?1000000?0??1?00000000
??000000?00000???????????????????????????????????????????????????????????????????????????????????????????????????????????????????????????????????2?????1???????2??????2?20?2211000?0??2?22112211??000000?00000??2?????????????????????????????????????????????????????????????????????2?????0???????0??????1?10?1000000?0??1?00000000??000000?00000??1??0?2?????1???????2??????2?20?2211000?0??2?22112211??000000?00000??2??1?2??????????????????????????????????????????????????????????????????????2?????2???????2??????2?21?2222001?1??2?22222222??000000?00000??2??2?22?2?????2???????2??????2?22?2222202?2??2?22222222??110000?00010??2??2?22?22?????2???????2??????2?22?2222212?2??2?22222222??220000?00020??2??2?22?222?????2???????2??????2?22?2222222?2??2?22222222??220000?20020??2??2?22?2222?????0???????1??????2?20?2100000?0??2?11001100??000000?00000??2??0?20?0000????????????????????????????????????????????????????????????????????????????2?????0???????1??????2?20?2100000?0??2?11001100??000000?00000??2??0?20?000
01??????????????????????????????????????????????????????????????????????????????????????????????????????????????????????????????????????????????????????????????2?????0???????1??????2?20?2100000?0??2?11001100??000000?00000??2??0?20?00001?1???????????????????????????????????????????????????????????????????????????????????2?????0???????1??????2?20?2100000?0??2?11001100??000000?00000??2??0?20?00001?1??1?2?????0???????1??????2?20?2100000?0??2?11001100??000000?00000??2??0?20?00001?1??1?12?????1???????2??????2?20?2211000?0??2?22112211??000000?00000??2??1?21?00002?2??2?222?????0???????1??????2?20?2100000?0??2?11001100??000000?00000??2??0?20?00001?1??1?110??????????????????????????????????????????????????????????????????????????????????????2?????0???????0??????1?10?1000000?0??1?00000000??000000?00000??1??0?10?00000?0??0?0000?2?????2???????2??????2?22?2222212?2??2?22222222??220000?00020??2??2?22?22102?2??2?2222?22?????2???????2??????2?22?2222212?2??2?22222222??220000?00020??2??2?22?22102?2??2?22
22?212?????2???????2??????2?21?2222001?1??2?22222222??000000?00000??2??2?22?10002?2??2?2222?2002?????2???????2??????2?22?2222102?2??2?22222222??000000?00000??2??2?22?20002?2??2?2222?20022?????2???????2??????2?22?2222102?2??2?22222222??000000?00000??2??2?22?20002?2??2?2222?200212?????2???????2??????2?22?2222212?2??2?22222222??220000?00020??2??2?22?22102?2??2?2222?2112222?????2???????2??????2?22?2222222?2??2?22222222??220000?20020??2??2?22?22212?2??2?2222?22222222?????2???????2??????2?22?2222222?2??2?22222222??222222?22220??2??2?22?22222?2??2?2222?222222222?????2???????2??????2?21?2222001?1??2?22222222??000000?00000??2??2?22?10002?2??2?2222?2001000002?????2???????2??????2?22?2222202?2??2?22222222??110000?00010??2??2?22?21002?2??2?2222?20022200022?????2???????2??????2?20?2222000?0??2?22222222??000000?00000??2??2?22?00002?2??2?2222?20000000000?????????????????????????????????????????????????????????????????????????????????????????????????????????????????????????????????????????????????????
??????????????????????????????????????????????????2?????2???????2??????2?21?2222001?1??2?22222222??000000?00000??2??2?22?10002?2??2?2222?200100000102??2?????2???????2??????2?21?2222001?1??2?22222222??000000?00000??2??2?22?10002?2??2?2222?200100000102??12?????2???????2??????2?22?2222102?2??2?22222222??000000?00000??2??2?22?20002?2??2?2222?200211000202??22
	'Trachemys_scripta'         ???????????????2??????????????????????????????????????????????????????????????????????????????????????????????????????????????????????????????????????????????????????????????????????????????2?????0?????????????2?????2?????????????22?????2?????????????20?????????????????????????????????????????????????????????????????????????????????????????????????????????????????????????????2?????1?????????????200?????2?????1?????????????200?????12?????2?????????????202?????222?????2?????????????202?????2222?????2?????????????201?????2200?????????????????????????????????2?????2?????????????202?????22212????????????????????????????????????????????????????????????????????????2?????0?????????????000?????00000?0????????????????????????????????????????2?????0?????????????100?????00000?0??2??????????????????????????????????????????????????????????????????????????????????2?????2?????????????202?????22102?0??2?2??2?????1?????????????200?????11000?0??2?2??0????????????????????????????????????????????2?????2???
??????????200?????22000?0??2?2??02?2?????2?????????????200?????22000?0??2?2??02?12?????2?????????????201?????22001?0??2?2??02?222?????2?????????????202?????22002?0??2?2??02?2222?????2?????????????202?????22212?1??2?2??22?22222?????2?????????????202?????22222?2??2?2??22?222222?????2?????????????202?????22222?2??2?2??22?2222202?????2?????????????202?????22222?2??2?2??22?22222012?????2?????????????202?????22222?2??2?2??22?222220112?????2?????????????202?????22222?2??2?2??22?222220111???????????????????????????????????????????????????????2?????2?????????????202?????22222?2??2?2??22?2222200000?2?????2?????????????202?????22222?2??2?2??22?2222201111?22?????2?????????????202?????22222?2??2?2??22?2222200000?202?????2?????????????200?????22000?0??2?2??02?1100000000?0002?????2?????????????222?????22222?2??2?2??22?2222222222?2222??????????????????????????????????????????????????????????????????????????????????????????????????????????????????????????????????????????????????????????????????????????
????????????????2?????0?????????????000?????00000?0??1?0??00?0000000000?00000???2?????0?????????????100?????00000?0??2?1??00?0000000000?00000???22?????1?????????????200?????11000?0??2?2??01?0000000000?00000???22???????????????????????????????????????????????????????????????????????????????????????????????????????????????????????????????????????2?????0?????????????000?????00000?0??1?0??00?0000000000?00000???100??2?????1?????????????200?????11000?0??2?2??01?0000000000?00000???221??2???????????????????????????????????????????????????????????????????????2?????2?????????????200?????22000?0??2?2??02?1100000000?00010???222??22?2?????2?????????????201?????22001?0??2?2??02?2210000000?00020???222??22?22?????2?????????????202?????22102?0??2?2??12?2222000000?00020???222??22?222?????0?????????????000?????00000?0??1?0??00?0000000000?00000???100??10?0002?????0?????????????000?????00000?0??1?0??00?0000000000?00000???100??10?00012?????0?????????????000?????00000?0??1?0??00?0000000000?00000???100??10?00
0112?????0?????????????000?????00000?0??1?0??00?0000000000?00000???100??10?0001112?????1?????????????200?????11000?0??2?2??01?0000000000?00000???221??21?00022222?????0?????????????000?????00000?0??1?0??00?0000000000?00000???100??10?000111102?????0?????????????000?????00000?0??1?0??00?0000000000?00000???100??10?0001111012?????0?????????????000?????00000?0??1?0??00?0000000000?00000???100??10?00011110112?????0?????????????000?????00000?0??1?0??00?0000000000?00000???100??10?000111101112?????2?????????????200?????22000?0??2?2??02?1100000000?00010???222??22?1002222222222?????0?????????????000?????00000?0??1?0??00?0000000000?00000???100??10?00011110111102?????2?????????????202?????22222?2??2?2??22?2222200000?20120???222??22?222222222222222?????0?????????????100?????00000?0??2?1??00?0000000000?00000???210??20?0002222022220202?????2?????????????202?????22222?2??2?2??22?2222200000?20120???222??22?22222222222222122?????2?????????????202?????22222?2??2?2??22?2222200000?20120???222??22?222222222222
221212?????2?????????????202?????22102?0??2?2??12?2222000000?00020???222??22?2212222222222202002?????2?????????????202?????22212?1??2?2??22?2222100000?00020???222??22?22222222222222020022?????2?????????????202?????22212?1??2?2??22?2222100000?00020???222??22?222222222222220200212?????2?????????????202?????22222?2??2?2??22?2222200000?10020???222??22?2222222222222202002222?????2?????????????202?????22222?2??2?2??22?2222212222?22220???222??22?22222222222222222222222?????2?????????????202?????22222?2??2?2??22?2222200000?10020???222??22?222222222222220200222102?????2?????????????202?????22002?0??2?2??02?2221000000?00020???222??22?2202222222222202000000002?????2?????????????201?????22001?0??2?2??02?2210000000?00020???222??22?21022222222222020000000002?????2?????????????200?????22000?0??2?2??02?1100000000?00010???222??22?10022222222212020000000000?????????????????????????????????????????????????????????????????????????????????????????????????????????????????????????????????????????????????????
??????????????????????????????????????????????????2?????2?????????????201?????22001?0??2?2??02?2210000000?00020???222??22?210222222222220200000000012??2?????2?????????????202?????22212?1??2?2??22?2222100000?00020???222??22?222222222222220200211000222??22?????2?????????????202?????22002?0??2?2??02?2221000000?00020???222??22?220222222222220200000000122??20
	'Testudo_hermanni'          122222222222222222222222100022221002?????????222220022?222221022?2222222022?22222222022?222222222022?2222???????????????????????????????222100010?00000??222200020?00000??2222222222?22222??22222222022?22221??220222222122?22222??2202??????????????????????222220022?10000??22000?222222022?22210??22000?2222200020?00000??21000?00222221022?21000??22000?202222222022?22210??22000?2122222222122?22222??22021?22222222222222?22222??22022?222222222222222?22222??22022?2222222222222222?22222??22122?22222222????????????????????????????????222210021?00000??22000?002000000?222222222?22222??22022?222222220?2???????????????????????????????????222220022?10000??22000?102000000?20?222222022?22100??22000?202200000?20?2222222022?22210??22000?212210000?20?22222222022?22221??22010?222220000?20?222222222022?22221??22010?222220000?20?2221222222022?22221??22010?222220000?20?22211222222222?22222??22022?222222100?20?222222222222122?22222??22021?222221000?20?2222220????????????????????????????????????????????222222222?
22222??22022?222222100?20?22222212?222222222?22222??22022?222222100?20?22222212?1222222222?22222??22022?222222210?20?22222222?22222222222?22222??22022?222222220?20?22222222?222222222222?22222??22022?222222220?21?22222222?2222222222222?22222??22222?222222222?22?22222222?22222222222222?22222??22122?222222221?22?22222222?222220222222222?22222??22222?222222222?22?22222222?2222222?????????????????????????????????????????????????????222222222?22222??22022?222222220?21?22222222?22221000????????????????????????????????????????????????????????222222222?22222??22122?222222221?22?22222222?22222010?2?222222222?22222??22222?222222222?22?22222222?22222120?2?2222222222?22222??22222?222222222?22?22222222?22222221?2?22222222222?22222??22022?222222220?21?22222222?22221000?1?000222222222?22222??22222?222222222?22?22222222?22222222?2?2222222200020?00000??21000?001000000?00?00000000?00000000?0?00000222220022?10000??22000?102000000?20?10000000?00000000?0?000002222222022?22221??22010?222220000?20?22211100?00
000000?0?0000022????????????????????????????????????????????????????????????????222222122?22222??22021?222221000?20?22222201?00000000?0?00000222?222222222?22222??22022?222222210?20?22222222?22100000?0?00000222?2222200020?00000??21000?001000000?00?00000000?00000000?0?00000100?00????????????????????????????????????????????????????????????????????222222222?22222??22022?222222200?20?22222222?22000000?0?00000222?202??????????????????????????????????????????????????????????????????????????????????????????????????????????????????????????????????????????????222222222?22222??22022?222222220?20?22222222?22210000?0?00000222?222?2??222222222?22222??22022?222222220?21?22222222?22221000?1?00010222?222?2??2222222222?22222??22022?222222220?22?22222222?22222000?2?00020222?222?2??22222200020?00000??21000?001000000?00?00000000?00000000?0?00000100?001?0??000222220022?10000??22000?102000000?20?10000000?00000000?0?00000210?002?0??0002222221022?21000??22000?202100000?20?20000000?00000000?0?00000220?002?0??00
022222221022?21000??22000?202100000?20?20000000?00000000?0?00000220?002?0??000221???????????????????????????????????????????????????????????????????????????????222221022?21000??22000?202100000?20?20000000?00000000?0?00000220?002?0??0002211?222222022?22100??22000?202200000?20?21000000?00000000?0?00000220?002?0??0002222?2222222022?22100??22000?202200000?20?21000000?00000000?0?00000220?002?0??0002222?21???????????????????????????????????????????????????????????????????????????????????222222222?22222??22022?222222100?20?22222212?11000000?0?00000222?202?0??0002222?222?222222222?22222??22022?222222100?20?22222212?11000000?0?00000222?202?0??0002222?222?1??????????????????????????????????????????????????????????????????????????????????????222222022?22221??22010?222220000?20?22211100?00000000?0?00000221?002?0??0002222?222?00?222222222?22222??22222?222222222?22?22222222?22222120?2?21020222?222?2??2222222?222?22?2222222222?22222??22122?222222221?22?22222222?22222010?2?10020222?222?2??2222222?222?
22?20222222222?22222??22022?222222220?22?22222222?22222000?2?00020222?222?2??2222222?222?22?200222222222?22222??22122?222222221?22?22222222?22222010?2?10020222?222?2??2222222?222?22?2012222222222?22222??22122?222222221?22?22222222?22222010?2?10020222?222?2??2222222?222?22?20121222222222?22222??22222?222222222?22?22222222?22222222?2?22220222?222?2??2222222?222?22?222222222222222?22222??22222?222222222?22?22222222?22222222?2?22220222?222?2??2222222?222?22?2222222222222222?22222??22222?222222222?22?22222222?22222221?2?22120222?222?2??2222222?222?22?22222200222222222?22222??22022?222222220?21?22222222?22221000?1?00010222?222?2??2102222?222?22?200000000222222222?22222??22022?222222220?22?22222222?22222000?2?00020222?222?2??2222222?222?22?2001000002222222222?22222??22022?222222100?20?22222212?11000000?0?00000222?202?0??0002222?222?11?20000000000222222222?22222??22022?222222200?20?22222222?22000000?0?00000222?202?1??0002222?222?22?200000000002??????????????????????????????????????????????????
??????????????????????????????????????????????????222222222?22222??22022?222222210?20?22222222?22100000?0?00000222?212?2??0002222?222?22?2000000000022?222222222?22222??22022?222222220?21?22222222?22221000?1?00010222?222?2??2102222?222?22?2000000001022?2???????????????????????????????????????????????????????????????????????????????????????????????????????
	'Apalone_spinifera'         ???????????????2???????????????????????????????????????????????????????????????????????????????????????????????????????????????????????????????????????????????????????????2?????2????????????2?????1????????????02?????2????????????22???????????????????????????????????????????????????????????????????????????????????????????????????????????????????????????????????????????????????2?????2????????????020??????2?????2????????????020??????22?????2????????????020??????202?????2????????????120??????222?????????????????????????????????????????????????????????????????2?????2????????????020??????2220?????????????????????????????????????????????????????????????????????????2?????0????????????000??????0000??0????????????????????????????????????????2?????1????????????010??????0000??0??2?2?????0????????????000??????0000??0??1?02?????0????????????000??????0000??0??1?012?????2????????????020??????2010??0??2?222???????????????????????????????????????????????????????????????????????????????????????2?????2???
?????????020??????0000??0??2?2220??2?????2????????????020??????0000??0??2?2220??12?????2????????????020??????2010??0??2?2221??222?????2????????????020??????2120??0??2?2222??2222?????2????????????020??????2220??1??2?2222??22222?????2????????????020??????2220??2??2?2222??222222?????2????????????120??????2221??2??2?2222??2222222?????2????????????120??????2221??2??2?2222??22222212?????2????????????120??????2221??2??2?2222??222222112?????2????????????120??????2221??2??2?2222??222222111???????????????????????????????????????????????????????2?????2????????????120??????2221??2??2?2222??2222221111?2?????2????????????120??????2221??2??2?2222??2222221111?12?????2????????????120??????2221??2??2?2222??2222221111?112?????2????????????020??????2220??0??2?2222??2222000000?0002?????2????????????222??????2222??2??2?2222??2222222222?2222?????????????????????????????????????????????????????????????2?????0????????????000??????0000??0??0?0000??0000000000?00000????????????????????????????????????????????????
????????????????????????????????????????????????????????????????????????????????2?????1????????????010??????0000??0??2?1220??0000000000?00000?2??2?????2????????????020??????0000??0??2?2220??1100000000?00000?2??2???????????????????????????????????????????????????????????????????2?????2????????????020??????0000??0??2?2220??1100000000?00000?2??21?2?????2????????????020??????1000??0??2?2220??2200000000?00000?2??22?2??????????????????????????????????????????????????????????????????????2?????2????????????020??????2010??0??2?2221??2210000000?00000?2??22?22?????????????????????????????????????????????????????????????????????????2?????2????????????020??????2120??0??2?2222??2221000000?00000?2??22?22?2?2?????2????????????020??????2220??0??2?2222??2222000000?00010?2??22?22?2?22?????0????????????000??????0000??0??1?0110??0000000000?00000?2??00?00?0?002?????0????????????000??????0000??0??0?0000??0000000000?00000?1??00?00?0?0002?????0????????????000??????0000??0??0?0000??0000000000?00000?1??00?00?0?0
0012?????0????????????000??????0000??0??0?0000??0000000000?00000?1??00?00?0?00011???????????????????????????????????????????????????????????????????????????????2?????0????????????000??????0000??0??0?0000??0000000000?00000?1??00?00?0?000111?2?????0????????????000??????0000??0??0?0000??0000000000?00000?1??00?00?0?000111?1?????????????????????????????????????????????????????????????????????????????????????????????????????????????????????????????????????????????????????????????????????????????????????????????????????????????????????????????????????????????????????????2?????1????????????010??????0000??0??2?1220??0000000000?00000?2??10?00?0?002222?22???2?????2????????????220??????2222??2??2?2222??2222222222?22220?2??22?22?2?222222?22???22?????1????????????010??????0000??0??2?1220??0000000000?00000?2??10?00?0?002222?22???102?????2????????????222??????2222??2??2?2222??2222222222?22221?2??22?22?2?222222?22???2222?????2????????????020??????2220??1??2?2222??2222100000?00020?2??22?22?2?222222?22??
?20202?????2????????????020??????2220??0??2?2222??2222000000?00010?2??22?22?2?212222?22???202002?????2????????????020??????2220??0??2?2222??2222000000?00010?2??22?22?2?212222?22???2020012?????2????????????020??????2220??1??2?2222??2222100000?00020?2??22?22?2?222222?22???20201222?????2????????????020??????2220??2??2?2222??2222210000?00020?2??22?22?2?222222?22???202022222?????2????????????220??????2222??2??2?2222??2222222222?22220?2??22?22?2?222222?22???2020222222?????2????????????020??????2220??2??2?2222??2222210000?00020?2??22?22?2?222222?22???20202222102?????2????????????020??????2220??0??2?2222??2222000000?00010?2??22?22?2?212222?22???202001100002?????2????????????020??????2010??0??2?2221??2210000000?00000?2??22?22?1?002222?22???2020000000002?????2????????????020??????0000??0??2?2220??1100000000?00000?2??21?10?0?002222?22???20200000000002?????2????????????020??????1000??0??2?2220??2200000000?00000?2??22?21?0?002222?22???20200000000002??????????????????????????????????????????????????
??????????????????????????????????????????????????2?????2????????????020??????2010??0??2?2221??2210000000?00000?2??22?22?1?002222?22???202000000000122?2?????2????????????020??????2220??1??2?2222??2222100000?00020?2??22?22?2?222222?22???202012210002222?22?????2????????????020??????2220??1??2?2222??2222100000?00020?2??22?22?2?222222?22???202012210002222?21
	'Carettochelys_insculpta'   ???????????????2????????????????????2?????0??2?????0??2????????????????????????????????????????????????????????????????????????????????????????????????????????????????????2?????2??22????????2?????2??22????????02?????2??22????????022?????2??22????????0002?????2??22????????00022?????2??22????????22222???????????????????????????????????????????????????2?????0??20????????000000??2?????0??20????????000000??12?????0??20????????000000??112?????1??22????????000000??2222?????2??22????????222220??22222?????0??20????????000000??11100?????????????????????????????????2?????2??22????????000210??222202???????????????????????????????????????????????????????????????????????????????????????????????????????????????????????????????????????????????????2?????0??10????????000000??000000?0?????????????????????????????????????????????????????????????????????????????????????2?????0??21????????000000??222002?0????2??2?????0??10????????000000??000000?0????1??02?????0??20????????000000??111001?0????2??022?????0??2
0????????000000??111001?0????2??0212?????0??20????????000000??111001?0????2??02112?????1??22????????000000??222102?0????2??222222?????0??20????????000000??000000?0????2??0200002?????2??22????????222220??222212?2????2??22222222?????2??22????????021220??222202?2????2??222222202?????2??22????????222221??222222?2????2??2222222222?????2??22????????222220??222222?2????2??22222222202?????2??22????????222222??222222?2????2??222222222222?????2??22????????222222??222222?2????2??222222222221???????????????????????????????????????????????????????2?????2??22????????222220??222222?2????2??2222222220100?2?????2??22????????222221??222222?2????2??2222222221200?2??????????????????????????????????????????????????????????2?????2??22????????010220??222202?2????2??2222222000000?00?2?????2??22????????222222??222222?2????2??2222222222222?22?2??????????????????????????????????????????????????????????????????????????????????????????????????????????????????????????????????????????????????????????????????????????
????????????????????????????????????????????????????????????????????????????????2?????0??20????????000000??000000?0????2??0200001000000?00?00????2?????0??20????????000000??111001?0????2??0211102000000?00?00????2???????????????????????????????????????????????????????????????????2?????0??21????????000000??222002?0????2??1222202000000?00?00????22?2?????1??22????????000000??222102?0????2??2222212000000?00?00????22?2??????????????????????????????????????????????????????????????????????2?????2??22????????000100??222202?0????2??2222222000000?00?00????22?22?2?????2??22????????000200??222202?0????2??2222222000000?00?00????22?22?22?????2??22????????000210??222202?1????2??2222222000000?00?00????22?22?222?????2??22????????222220??222212?2????2??2222222120000?00?20????22?22?2222?????0??10????????000000??000000?0????1??0100000000000?00?00????00?00?00002?????0??20????????000000??000000?0????2??0200001000000?00?00????10?00?00002??????????????????????????????????????????????????????????????????????????
?????????????????????????????????????????????????????????????????????????????????2?????0??20????????000000??111001?0????2??0211102000000?00?00????21?00?000022????????????????????????????????????????????????????????????????????????????????????????????????????????????????????????????????????????????????????????????????????????????????????????????????????????????????????????????????????????????????????????????????????????????????????????????????????????????????????????????????????????????????????????????????????????????????????????????????????????????????????????????2?????1??22????????000000??222102?0????2??2222212000000?00?00????22?21?000022??2??????????????????????????????????????????????????????????????????????????????????????????????????????????????????????????????????????????????????????????????????????????????????2?????2??22????????222222??222222?2????2??2222222222222?22?21????22?22?222222??2?????2??2?????2??22????????000210??222202?1????2??2222222000000?00?00????22?22?221022??2????
?2??02?????2??22????????000210??222202?1????2??2222222000000?00?00????22?22?221022??2?????2??012?????2??22????????021220??222202?2????2??2222222010000?00?20????22?22?222022??2?????2??0222?????2??22????????021220??222202?2????2??2222222010000?00?20????22?22?222022??2?????2??02212?????2??22????????222220??222212?2????2??2222222120000?00?20????22?22?222122??2?????2??022222?????2??22????????222222??222222?2????2??2222222222222?22?20????22?22?222222??2?????2??022222????????????????????????????????????????????????????????????????????????????????????????????????????????????????????????????????????????????????????????????????????????????????????????????????????????????????????????????????????????????????????????????????????????????????????????????????2?????0??20????????000000??111001?0????2??0211102000000?00?00????21?00?000022??1?????0??0000000???2?????0??21????????000000??222002?0????2??1222202000000?00?00????22?10?000022??2?????0??0000000???22?????0??21????????000000??222002?0????2??12222020
00000?00?00????22?10?000022??2?????0??0000000???212?????1??22????????000000??222102?0????2??2222212000000?00?00????22?21?000022??2?????1??0000000???2222?????2??22????????000100??222202?0????2??2222222000000?00?00????22?22?100022??2?????2??0000000???22222?????2??22????????010220??222202?2????2??2222222000000?00?10????22?22?222022??2?????2??0220000???22222
	'Pelodiscus_sinensis'       ?2?2?22?222?2202?22222?210002?2222022?2222020??????????2?22220202?2?22220212?2??????????????????????????????????????????????????????????2?21000100?00????2?22010200?00????22?22222222?22????222?22220202?10????2202?22222222?22????22022?22120200?00????220002?22220202?10????2201022?22220212?21????22020222?22010200?00????210000002?22220201?00????2200020022?22220202?10????22010210222?22220202?10????220102102212?22221222?22????2202022222222?22222222?22????22022222222222?22222222?22????220222222222222?22222222?22????2202122222222002?22010200?00????21000000100000002?22222222?22????220222222222220222?22120200?00????2200010020000000202?22120200?00????22000100200000002012?22220202?10????220102102211000020222?22220212?21????2202022122220000202222?22221222?22????22020222222210002022222?22220212?21????220202212222000020222102?22221222?22????2202022222221000202222122?22221222?22????22020222222210002022221212?22220212?21????22020221222200002022210100????????????????????????????????????????????2?22221222
?22????220202222222100020222212112?2?22222222?22????220202222222200020222222222?22?22222222?22????220212222222200120222222222?222?22222222?22????220222222222210220222222222?2222?22222222?22????220222222222221222222222222?22222?22222222?22????220222222222222222222222222?222222?22222222?22????220222222222222222222222222?2222222?22222222?22????222222222222222222222222222?22222222?22222222?22????220222222222222222222222222?222222102?22222222?22????220222222222222222222222222?222222101???????????????????????????????????????????????????????2?22222222?22????220222222222222222222222222?2222210000?2?22222222?22????222222222222222222222222222?2222222022?2??????????????????????????????????????????????????????????2?22222222?22????220222222222220222222222222?2222000000?00?2?22222222?22????222222222222222222222222222?2222222222?22?2?????????????????????????????????????????????????????????????2?22220202?20????220202202222000020222000000?0000000000?00?00?2?22220212?21????220202212222000020222101001?00
00000000?00?00?22?22221222?22????220202222222100020222212112?1000000000?00?00?222?22221222?22????220202222222100020222212112?1000000000?00?00?2212?22222222?22????220202222222200020222222222?2100000000?00?00?22222?22120200?00????220001002000000020110000000?0000000000?00?00?00000????????????????????????????????????????????????????????????????????2?22222222?22????220202222222200020222222222?2100000000?00?00?222212???????????????????????????????????????????????????????????????????????2?22222222?22????220212222222200120222222222?2210000000?00?00?222222?2?2?22222222?22????220222222222210220222222222?2221000000?00?00?222222?2?22?22222222?22????220222222222221222222222222?2222100000?00?20?222222?2?222?22222222?22????220222222222222222222222222?2222221011?20?20?222222?2?2222?22220202?10????220102102211000020221000000?0000000000?00?00?000002?0?00002?22220202?20????220202202222000020222000000?0000000000?00?00?100002?0?000022?22220202?20????220202202222000020222000000?0000000000?00?00?100002?0?000
0212?22220202?20????220202202222000020222000000?0000000000?00?00?100002?0?00002112?22222222?22????220202222222200020222222222?2100000000?00?00?222212?1?000022222?22220201?00????220002002100000020220000000?0000000000?00?00?000002?0?0000000002?22220202?10????220102102211000020221000000?0000000000?00?00?000002?0?00001000022?22220202?20????220202202222000020222000000?0000000000?00?00?100002?0?000021110222?22221222?22????220202222222100020222212112?1000000000?00?00?221102?0?0000222202222?22222222?22????220202222222200020222222222?2200000000?00?00?222222?2?00002222222222?22221222?22????220202222222100020222212112?1000000000?00?00?221102?0?00002222022210??????????????????????????????????????????????????????????????????????????????????????2?22120200?00????220001002000000020110000000?0000000000?00?00?000001?0?000000000000000?2?22222222?22????220222222222222222222222222?2222221011?20?20?222222?2?222122222222222?22?22222222?22????220222222222222222222222222?2222221011?20?20?222222?2?2221222222222
22?212?22222222?22????220202222222200020222222222?2200000000?00?00?222222?2?000022222222212?2002?22222222?22????220212222222200120222222222?2210000000?00?00?222222?2?100022222222222?20022?22222222?22????220222222222220222222222222?2222000000?00?10?222222?2?220022222222222?200222?22222222?22????222222222222222222222222222?2222222022?21?20?222222?2?222222222222222?2222222?22222222?22????222222222222222222222222222?2222222022?22?20?222222?2?222222222222222?22222222?22222222?22????222222222222222222222222222?2222222022?21?20?222222?2?222222222222222?222222102?22222222?22????220222222222210220222222222?2221000000?00?00?222222?2?210022222222222?2002200002?22222222?22????220222222222220222222222222?2222000000?00?10?222222?2?220022222222222?20022100022?22222222?22????220202222222200020222222222?2100000000?00?00?222212?1?000022221222202?200000000002?22222222?22????220202222222200020222222222?2200000000?00?00?222222?2?000022222222212?2001000000022?22222222?22????220202222222200020222222222?22000
00000?00?00?222222?2?000022222222212?20010000000212?22222222?22????220212222222200120222222222?2210000000?00?00?222222?2?100022222222222?200210000002222?22222222?22????220222222222210220222222222?2221000000?00?00?222222?2?210022222222222?2002200001022222?22222222?22????220222222222222222222222222?2222221011?20?20?222222?2?222122222222222?2112220002222222
	'Emydura_subglobosa'        ???????????????2???????????????????????????????????????2?????0????????????????2?????0????2?2?????0????2?2??????????????????????????????????????????????????????????????????2?????2????2?22????????????????????????2?????0????1?00????0?2?????0????1?00????0?12?????0????1?00????0?112?????1????2?22????0?222???????????????????????????????????????????????????2?????0????1?00????0?1110??2?????0????1?00????0?1110??12?????0????2?21????0?2220??222?????2????2?22????0?2222??2222?????2????2?22????2?2222??2222?????????????????????????????????????????????????????????????????2?????2????2?22????0?2222??22200?????????????????????????????????????????????????????????????????????????2?????0????1?00????0?1110??11000??0??2?????0????2?10????0?2220??22000??0??22?????0????2?21????0?2220??22100??0??222?????0????2?21????0?2220??22100??0??2212?????0????2?21????0?2220??22100??0??22112?????0????2?21????0?2220??22100??0??221112?????0????2?10????0?2220??22000??0??2100002?????0????2?21????0?2220??22100??0??22111122?????1???
?2?22????0?2221??22200??0??222222222?????1????2?22????0?2221??22200??0??222222221???????????????????????????????????????????????????????????????????????????????????????????????2?????2????2?22????0?2222??22200??2??2222222222??2?????2????2?22????0?2222??22210??2??2222222222??22?????2????2?22????2?2222??22220??2??2222222222??222?????2????2?22????2?2222??22220??2??2222222222??221?????????????????????????????????????????????????????2?????2????2?22????0?2222??22200??2??2222222222??1000????????????????????????????????????????????????????????2?????2????2?22????2?2222??22220??2??2222222222??2211?2?2?????2????2?22????2?2222??22220??2??2222222222??2211?2?12?????2????2?22????2?2222??22220??2??2222222222??2211?2?112?????2????2?22????0?2222??22200??2??2222222222??1000?1?0002?????2????2?22????2?2222??22222??2??2222222222??2222?2?2222???????????????????????????????????????????????????????????????????????????????????????????????????????????????????????????2?????0????1?00????0?1110??11000??0??1000000000
??0000?0?00000??2?????0????2?10????0?2220??22000??0??2100001000??0000?0?00000??22?????0????2?21????0?2220??22100??0??2211112100??0000?0?00000??222?????1????2?22????0?2221??22200??0??2222222211??0000?0?00000??222???????????????????????????????????????????????????????????????????2?????0????1?00????0?1110??11000??0??1000000000??0000?0?00000??1000?2?????0????2?10????0?2220??22000??0??2100001000??0000?0?00000??2100?22?????0????2?21????0?2220??22100??0??2211112100??0000?0?00000??2210?222?????1????2?22????0?2221??22200??0??2222222211??0000?0?00000??2221?222????????????????????????????????????????????????????????????????????????2?????2????2?22????0?2222??22200??1??2222222222??0000?0?00000??2222?2222?2?????2????2?22????0?2222??22200??1??2222222222??0000?0?00000??2222?2222?12?????0????1?00????0?1110??11000??0??1000000000??0000?0?00000??1000?1000?002?????0????1?00????0?1110??11000??0??1000000000??0000?0?00000??1000?1000?0012?????0????1?00????0?1110??11000??0??1000000000??0000?0?00000??1000?1000?0
0112?????0????1?00????0?1110??11000??0??1000000000??0000?0?00000??1000?1000?001112?????1????2?22????0?2221??22200??0??2222222211??0000?0?00000??2221?2221?0022222?????0????1?00????0?1110??11000??0??1000000000??0000?0?00000??1000?1000?00111102?????0????1?00????0?1110??11000??0??1000000000??0000?0?00000??1000?1000?001111012?????0????1?00????0?1110??11000??0??1000000000??0000?0?00000??1000?1000?0011110112?????0????1?00????0?1110??11000??0??1000000000??0000?0?00000??1000?1000?00111101112?????2????2?22????0?2222??22200??1??2222222222??0000?0?00000??2222?2222?112222222222?????0????2?10????0?2220??22000??0??2100001000??0000?0?00000??2100?2100?0022220222202?????2????2?22????2?2222??22220??2??2222222222??2211?2?11120??2222?2222?22222222222222?????2????2?22????0?2222??22200??1??2222222222??0000?0?00000??2222?2222?112222222221202?????2????2?22????2?2222??22222??2??2222222222??2222?2?22221??2222?2222?222222222222222????????????????????????????????????????????????????????????????????????????????????
?????2?????2????2?22????0?2222??22200??1??2222222222??0000?0?00000??2222?2222?1122222222212010?2?????2????2?22????0?2222??22200??1??2222222222??0000?0?00000??2222?2222?1122222222212010?1????????????????????????????????????????????????????????????????????????????????????????????2?????2????2?22????0?2222??22200??1??2222222222??0000?0?00000??2222?2222?1122222222212010?11?2?????2????2?22????2?2222??22222??2??2222222222??2222?2?22220??2222?2222?2222222222222220?22?2???????????????????????????????????????????????????????????????????????????????????????????????2?????2????2?22????0?2222??22200??1??2222222222??0000?0?00000??2222?2222?1122222222212010?11?10?2?????2????2?22????1?2222??22220??2??2222222222??2200?2?00020??2222?2222?2222222222222020?22?20?22?????1????2?22????0?2221??22200??0??2222222211??0000?0?00000??2221?2221?0022221222202000?00?00?00?????????????????????????????????????????????????????????????????????????????????????????????????????????????????????????????????????????????????????
??????????????????????????????????????????????????2?????2????2?22????0?2222??22200??1??2222222222??0000?0?00000??2222?2222?1122222222212010?11?10?102??2?????2????2?22????0?2222??22200??1??2222222222??0000?0?00000??2222?2222?1122222222212010?11?10?102??12?????2????2?22????2?2222??22220??2??2222222222??2211?2?11120??2222?2222?2222222222222120?22?20?222??22

;

END;
BEGIN CODONS;
CODESET * UNTITLED   =  universal:  1 -  5356;


END;

BEGIN ASSUMPTIONS;
	TYPESET * UNTITLED   =  unord:  1 -  5356;

END;

BEGIN MESQUITECHARMODELS;
	ProbModelSet * UNTITLED   =  'Mk1 (est.)':  1 -  5356;
END;

Begin MESQUITE;
		MESQUITESCRIPTVERSION 2;
		TITLE AUTO;
		tell ProjectCoordinator;
		getEmployee #mesquite.minimal.ManageTaxa.ManageTaxa;
		tell It;
			setID 0 460833809026711961;
		endTell;
		getEmployee #mesquite.charMatrices.ManageCharacters.ManageCharacters;
		tell It;
			setID 0 7919480280324539223;
			checksum 0 2780142990;
		endTell;
		getEmployee  #mesquite.charMatrices.BasicDataWindowCoord.BasicDataWindowCoord;
		tell It;
			showDataWindow #7919480280324539223 #mesquite.charMatrices.BasicDataWindowMaker.BasicDataWindowMaker;
			tell It;
				getWindow;
				tell It;
					setSize 1920 1038;
					setLocation -4 -4;
					setFont SanSerif;
					setFontSize 10;
					onInfoBar;
					setExplanationSize 30;
					setAnnotationSize 20;
					setFontIncAnnot 0;
					setFontIncExp 0;
					getToolPalette;
					tell It;
						setTool mesquite.charMatrices.BasicDataWindowMaker.BasicDataWindow.ibeam;
					endTell;
					setActive;
					setTool mesquite.charMatrices.BasicDataWindowMaker.BasicDataWindow.ibeam;
					colorCells  #mesquite.charMatrices.NoColor.NoColor;
					setBackground White;
					toggleShowNames on;
					toggleTight off;
					toggleShowChanges on;
					toggleSeparateLines off;
					toggleShowStates on;
					toggleAutoWCharNames on;
					toggleShowDefaultCharNames off;
					toggleConstrainCW on;
					setColumnWidth 16;
					toggleBirdsEye off;
					toggleColorsPanel off;
					birdsEyeWidth 2;
					toggleLinkedScrolling on;
					toggleScrollLinkedTables off;
				endTell;
				showWindow;
				getEmployee #mesquite.categ.StateNamesStrip.StateNamesStrip;
				tell It;
					showStrip off;
				endTell;
				getEmployee #mesquite.charMatrices.AnnotPanel.AnnotPanel;
				tell It;
					togglePanel off;
				endTell;
				getEmployee #mesquite.charMatrices.ColorCells.ColorCells;
				tell It;
					setColor Red;
					removeColor off;
				endTell;
				getEmployee #mesquite.charMatrices.QuickKeySelector.QuickKeySelector;
				tell It;
					autotabOff;
				endTell;
			endTell;
		endTell;
		endTell;
end;
